# Supplementary material for: An ancestral SARS-CoV-2 vaccine induces anti-Omicron variants antibodies by hypermutation
Source: Nat Commun. 2024 Apr 20;15:3368. doi: 10.1038/s41467-024-47743-1 (PMC11032360; doi:10.1038/s41467-024-47743-1)
Supplement: Supplementary file 4 — Supplementary Data 1-9 [file 41467_2024_47743_MOESM4_ESM.xlsx]

## Sheet: Supplementary Data 1
Vλ and VH sequences of the scFv clones of 27-60 cluster
	Vλ									VH
Clone Name	IGLV gene	IGLJ gene	Nucleotide sequence	Amino acid sequence	LCDR1	LCDR2	LCDR3	Number of SHM		IGHV gene	IGHJ gene	Nucleotide sequence	Amino acid sequence	HCDR1	HCDR2	HCDR3	Number of SHM
22-35	IGLV3-21*03	IGLJ2*01	GAGCTCGTGCTGACTCAGCCACCCTCGGTGTCAATGGCCCCAGGAAAGACGGCCAGGATTACCTGTGGGGGGAACAACATTGGAAGTGAGAGTGTGCACTGGTACCAGCAGAAGCCAGGCCAGGCCCCTGTGCTGGTCGTTTATGATGATAGGGACCGGCCCTCAGGGATCCCTGAGCGATTCTCTGGCTCCAACTCTGGGAACACGGCCACCCTGACCATCAGCGGGGTCGAAGCCGGGGATGAGGCCGACTATTACTGTCAGGTGTGGGATAGTAGTAGTGATCATATGATATTCGGCGGAGGGACCAAGCTGACCGTCCTAGGC	ELVLTQPPSVSMAPGKTARITCGGNNIGSESVHWYQQKPGQAPVLVVYDDRDRPSGIPERFSGSNSGNTATLTISGVEAGDEADYYCQVWDSSSDHMIFGGGTKLTVLG	NIGSES	DDR	QVWDSSSDHMI	7		IGHV3-53*01	IGHJ6*01	CAGGTGCAGCTGGTGCAATCTGGAGGAGGCTTGATCCAGCCTGGGGGGTCCCTGAGACTCTCCTGTGCAGCCTCAGGGGTCACCGTCAGTAGTAACTATATGAGCTGGGTCCGCCAGGCTCCAGGGAAGGGGCTGGAGTGGGTCTCAGTTATTTATAGCGGTGGTAGCACATTCTACGCAGACTCCGTGAAGGGCCGATTCACCATCTCCAGAGACAATTCCAAGAATACGCTGTATCTTCAAATGAACAGCCTGAGAGCCGAGGACACGGCCGTGTATTACTGTGCGAGAGATTTGATGGAAGCGGGGGGTATGGACGTCTGGGGCCAAGGGAGCACGGTCACCGTCTCCTCAACTAGT	QVQLVQSGGGLIQPGGSLRLSCAASGVTVSSNYMSWVRQAPGKGLEWVSVIYSGGSTFYADSVKGRFTISRDNSKNTLYLQMNSLRAEDTAVYYCARDLMEAGGMDVWGQGSTVTVSSTS	GVTVSSNY	IYSGGST	ARDLMEAGGMDV	8
27-01	IGLV3-21*03	IGLJ2*01	GAGCTCGTGCTGACTCAGCCACCCTCGGTGTCAGTGGCCCCAGGAAAGACGGCCAGGATTACCTGTGGGGGAAACAACATTGGAAGTAAAAGTGTGCACTGGTACCAGCAGAAGCCAGGCCAGGCCCCTGTGCTGGTCGTCTATGATGATAGCGACCGGCCCTCAGGGATCCCTGAGCGATTCTCTGGCTCCAACTCTGGGAACACGGCCACCCTGACCATCAGCAGGGTCGAAGCCGGGGATGAGGCCGACTATTACTGTCAGGTGTGGGATAGTAGTAGTGATCATGTGGTATTCGGCGGAGGGACCAAGCTGACCGTCCTAGGC	ELVLTQPPSVSVAPGKTARITCGGNNIGSKSVHWYQQKPGQAPVLVVYDDSDRPSGIPERFSGSNSGNTATLTISRVEAGDEADYYCQVWDSSSDHVVFGGGTKLTVLG	NIGSKS	DDS	QVWDSSSDHVV	0		IGHV3-53*01	IGHJ6*01	CAGGTACAGCTGGTGCAGTCTGGAGGAGGCTTGATCCAGCCTGGGGGGTCCCTGAGACTCTCCTGTGCAGCCTCAGGGGTCACCGTCAGTAGTAACTATATGAGCTGGGTCCGCCAGGCTCCAGGGAAGGGGCTGGAGTGGGTCTCAGTTATTTATAGCGGTGGTAGCACATTCTACGCAGACTCCGTGAAGGGCCGATTCACCATCTCCAGAGACAATTCCAAGAATACGCTGTATCTTCAAATGAACAGCCTGAGAGCCGAGGACACGGCCGTGTATTACTGTGCGAGAGATTTGATGGAAGCGGGGGGTATGGACGTCTGGGGCCAAGGGAGCACGGTCACCGTCTCCTCAACTAGT	QVQLVQSGGGLIQPGGSLRLSCAASGVTVSSNYMSWVRQAPGKGLEWVSVIYSGGSTFYADSVKGRFTISRDNSKNTLYLQMNSLRAEDTAVYYCARDLMEAGGMDVWGQGSTVTVSSTS	GVTVSSNY	IYSGGST	ARDLMEAGGMDV	8
27-12	IGLV3-21*03	IGLJ3*02	GAGCTCGTGCTGACTCAGCCACCCTCGGTGTCAGTGGCCCCAGGAAAGACGGCCAGGATTACCTGTGGGGGAAACAACATTGGAAGTAAAAGTGTGCACTGGTACCAGCAGAAGCCAGGCCAGGCCCCTGTGCTGGTCGTCTATGATGATAGCGACCGGCCCTCAGGGATCCCTGAGCGATTCTCTGGCTCCAACTCTGGGAACACGGCCACCCTGACCATCAGCAGGGTCGAAGCCGGGGATGAGGCCGACTATTACTGTCAGGTGTGGGATAGTAGTAGTGATCATCAAGTGTTCGGCGGAGGGACCAAGCTGACCGTCCTAGGC	ELVLTQPPSVSVAPGKTARITCGGNNIGSKSVHWYQQKPGQAPVLVVYDDSDRPSGIPERFSGSNSGNTATLTISRVEAGDEADYYCQVWDSSSDHQVFGGGTKLTVLG	NIGSKS	DDS	QVWDSSSDHQV	0		IGHV3-53*01	IGHJ6*01	CAGGTGCAGCTGGTGGAGTCTGGGGGAGGCGTGGTCCAGCCTGGGGGGTCCCTGAGACTCTCCTGTGCAGCCTCAGGGGTCACCGTCAGTAGTAACTATATGAGCTGGGTCCGCCAGGCTCCAGGGAAGGGGCTGGAGTGGGTCTCAGTTATTTATAGCGGTGGTAGCACATTCTACGCAGACTCCGTGAAGGGCCGATTCACCATCTCCAGAGACAATTCCAAGAATACGCTGTATCTTCAAATGAACAGCCTGAGAGCCGAGGACACGGCCGTGTATTACTGTGCGAGAGATTTGATGGAAGCGGGGGGTATGGACGTCTGGGGCCAAGGGAGCACGGTCACCGTCTCCTCAACTAGT	QVQLVESGGGVVQPGGSLRLSCAASGVTVSSNYMSWVRQAPGKGLEWVSVIYSGGSTFYADSVKGRFTISRDNSKNTLYLQMNSLRAEDTAVYYCARDLMEAGGMDVWGQGSTVTVSSTS	GVTVSSNY	IYSGGST	ARDLMEAGGMDV	9
27-15	IGLV3-21*03	IGLJ3*02	GAGCTCGTGCTGACTCAGCCACCCTCGGTGTCAGTGGCCCCAGGAAAGACGGCCAGGATTACCTGTGGGGGAAACAACATTGGAAGTAAAAGTGTGCACTGGTACCAGCAGAAGCCAGGCCAGGCCCCTGTGCTGGTCGTCTATGATGATAGCGACCGGCCCTCAGGGATCCCTGAGCGATTCTCTGGCTCCAACTCTGGGAACACGGCCACCCTGACCATCAGCAGGGTCGAAGCCGGGGATGAGGCCGACTATTACTGTCAGGTGTGGGATAGTAGTAGTGACCAAGGCGTGTTCGGCGGAGGGACCAAGCTGACCGTCCTAGGC	ELVLTQPPSVSVAPGKTARITCGGNNIGSKSVHWYQQKPGQAPVLVVYDDSDRPSGIPERFSGSNSGNTATLTISRVEAGDEADYYCQVWDSSSDQGVFGGGTKLTVLG	NIGSKS	DDS	QVWDSSSDQGV	1		IGHV3-53*01	IGHJ6*01	CAGGTGCAGCTGGTGCAATCTGGAGGAGGCTTGATCCAGCCTGGGGGGTCCCTGAGACTCTCCTGTGCAGCCTCAGGGGTCACCGTCAGTAGTAACTATATGAGCTGGGTCCGCCAGGCTCCAGGGAAGGGGCTGGAGTGGGTCTCAGTTATTTATAGCGGTGGTAGCACATTCTACGCAGACTCCGTGAAGGGCCGATTCACCATCTCCAGAGACAATTCCAAGAATACGCTGTATCTTCAAATGAACAGCCTGAGAGCCGAGGACACGGCCGTGTATTACTGTGCGAGAGATTTGATGGAAGCGGGGGGTATGGACGTCTGGGGCCAAGGGAGCACGGTCACCGTCTCCTCAACTAGT	QVQLVQSGGGLIQPGGSLRLSCAASGVTVSSNYMSWVRQAPGKGLEWVSVIYSGGSTFYADSVKGRFTISRDNSKNTLYLQMNSLRAEDTAVYYCARDLMEAGGMDVWGQGSTVTVSSTS	GVTVSSNY	IYSGGST	ARDLMEAGGMDV	8
27-60	IGLV3-21*03	IGLJ2*01	GAGCTCGTGCTGACTCAGCCACCTTCGGTGTCAGTGGCCCCAGGAAAGACGGCCAGGATTACCTGTGGGGGAAACAACATTGGAAGTAAAAGTGTGCACTGGTACCAGCAGAAGCCAGGCCAGGCCCCTGTGCTGGTCGTCTATGATGATAGCGACCGGCCCTCAGGGATCCCTGAGCGATTCTCTGGCTCCAACTCTGGGAACACGGCCACCCTGACCATCAGCAGGGTCGAAGCCGGGGATGAGGCCGACTATTACTGTCAGGTGTGGGATAGTAGTAGTGATCATGTGGTATTCGGCGGAGGGACCAAGCTGACCGTCCTAGGC	ELVLTQPPSVSVAPGKTARITCGGNNIGSKSVHWYQQKPGQAPVLVVYDDSDRPSGIPERFSGSNSGNTATLTISRVEAGDEADYYCQVWDSSSDHVVFGGGTKLTVLG	NIGSKS	DDS	QVWDSSSDHVV	1		IGHV3-53*01	IGHJ6*01	GAGGTGCAGCTGGTGCAATCTGGAGGAGGCTTGATCCAGCCTGGGGGGTCCCTGAGACTCTCCTGTGCAGCCTCAGGGGTCACCGTCAGTAGTAACTATATGAGCTGGGTCCGCCAGGCTCCAGGGAAGGGGCTGGAGTGGGTCTCAGTTATTTATAGCGGTGGTAGCACATTCTACGCAGACTCCGTGAAGGGCCGATTCACCATCTCCAGAGACAATTCCAAGAATACGCTGTATCTTCAAATGAACAGCCTGAGAGCCGAGGACACGGCCGTGTATTACTGTGCGAGAGATTTGATGGAAGCGGGGGGTATGGACGTCTGGGGCCAAGGGAGCACGGTCACCGTCTCCTCAACTAGT	EVQLVQSGGGLIQPGGSLRLSCAASGVTVSSNYMSWVRQAPGKGLEWVSVIYSGGSTFYADSVKGRFTISRDNSKNTLYLQMNSLRAEDTAVYYCARDLMEAGGMDVWGQGSTVTVSSTS	GVTVSSNY	IYSGGST	ARDLMEAGGMDV	8
32-07	IGLV3-21*03	IGLJ2*01	GAGCTCGTGCTGACTCAGCCACCCTCGGTGTCAGTGGCCCCAGGAAAGACGGCCAGGATTACCTGTGGGGGAAACAACATTGGAAGTAAAAGTGTGCACTGGTACCAGCAGAAGCCAGGCCAGGCCCCTGTGCTGGTCGTCTATGATGATAGCGACCGGCCCTCAGGGATCCCTGAGCGATTCTCTGGCTCCAACTCTGGGAACACGGCCACCCTGACCATCAGCAGGGTCGAAGCCGGGGATGAGGCCGACTATTACTGTCAGGTGTGGGATAGTAGTAGTGATCATGTGGTATTCGGCGGAGGGACCAAGCTGACCGTCCTAGGC	ELVLTQPPSVSVAPGKTARITCGGNNIGSKSVHWYQQKPGQAPVLVVYDDSDRPSGIPERFSGSNSGNTATLTISRVEAGDEADYYCQVWDSSSDHVVFGGGTKLTVLG	NIGSKS	DDS	QVWDSSSDHVV	0		IGHV3-53*01	IGHJ6*01	GAGGTGCAGCTGGTGCAGTCTGGAGGAGGCTTGATCCAGCCTGGGGGGTCCCTGAGACTCTCCTGTGCAGCCTCAGGGGTCACCGTCAGTAGTAACTATATGAGCTGGGTCCGCCAGGCTCCAGGGAAGGGGCTGGAGTGGGTCTCAGTTATTTATAGCGGTGGTAGCACATTCTACGCAGACTCCGTGAAGGGCCGATTCACCATCTCCAGAGACAATTCCAAGAATACGCTGTATCTTCAAATGAACAGCCTGAGAGCCGAGGACACGGCCGTGTATTACTGTGCGAGAGATTTGATGGAAGCGGGGGGTATGGACGTCTGGGGCCAAGGGAGCACGGTCACCGTCTCCTCAACTAGT	EVQLVQSGGGLIQPGGSLRLSCAASGVTVSSNYMSWVRQAPGKGLEWVSVIYSGGSTFYADSVKGRFTISRDNSKNTLYLQMNSLRAEDTAVYYCARDLMEAGGMDVWGQGSTVTVSSTS	GVTVSSNY	IYSGGST	ARDLMEAGGMDV	7
32-12	IGLV3-21*03	IGLJ2*01	GAGCTCGTGCTGACTCAGCCACCCTCGGTGTCAGTGGCCCCAGGAAAGACGGCCAGGATTACCTGTGGGGGAAACAACATTGGAAGTAAAAGTGTGCACTGGTACCAGCAGAAGCCAGGCCAGGCCCCTGTGCTGGTCGTCTATGATGATAGCGACCGGCCCTCAGGGATCCCTGAGCGATTCTCTGGCTCCAACTCTGGGAACACGGCCACCCTGACCATCAGCAGGGTCGAAGCCGGGGATGAGGCCGACTATTACTGTCAGGTGTGGGATAGTAGTAGTGATCATGTGGTATTCGGCGGAGGGACCAAGGTGACCGTCCTCGGC	ELVLTQPPSVSVAPGKTARITCGGNNIGSKSVHWYQQKPGQAPVLVVYDDSDRPSGIPERFSGSNSGNTATLTISRVEAGDEADYYCQVWDSSSDHVVFGGGTKVTVLG	NIGSKS	DDS	QVWDSSSDHVV	0		IGHV3-53*01	IGHJ6*01	AGGTGCAGCTGGTGCAATCTGGAGGAGGCTTGATCCAGCCTGGGGGGTCCCTGAGACTCTCCTGTGCAGCCTCAGGGGTCACCGTCAGTAGTAACTATATGAGCTGGGTCCGCCAGGCTCCAGGGAAGGGGCTGGAGTGGGTCTCAGTTATTTATAGCGGTGGTAGCACATTCTACGCAGACTCCGTGAAGGGCCGATTCACCATCTCCAGAGACAATTCCAAGAATACGCTGTATCTTCAAATGAACAGCCTGAGAGCCGAGGACACGGCCGTGTATTACTGTGCGAGAGATTTGATGGAAGCGGGGGGTATGGACGTCTGGGGCCAAGGGAGCACGGTCACCGTCTCCTCAACTAGT	QVQLVQSGGGLIQPGGSLRLSCAASGVTVSSNYMSWVRQAPGKGLEWVSVIYSGGSTFYADSVKGRFTISRDNSKNTLYLQMNSLRAEDTAVYYCARDLMEAGGMDVWGQGSTVTVSSTS	GVTVSSNY	IYSGGST	ARDLMEAGGMDV	8
32-19	IGLV3-21*03	IGLJ2*01	GAGCTCGTGCTGACTCAGCCACCCTCGGTGTCAGTGGCCCCAGGAAAGACGGCCAGGATTACCTGTGGGGGAAACAACATTGGAAGTAAAAGTGTGCACTGGTACCAGCAGAAGCCAGGCCAGGCCCCTGTGCTGGTCGTCTATGATGATAGCGACCGGCCCTCAGGGATCCCTGAGCGATTCTCTGGCTCCAACTCTGGGAACACGGCCACCCTGACCATCAGCAGGGTCGAAGCCGGGGATGAGGCCGACTATTACTGTCAGGTGTGGGATAGTAGTAGTGATCATGTGGTATTCGGCGGAGGGACCAAGCTGACCGTCCTAGGC	ELVLTQPPSVSVAPGKTARITCGGNNIGSKSVHWYQQKPGQAPVLVVYDDSDRPSGIPERFSGSNSGNTATLTISRVEAGDEADYYCQVWDSSSDHVVFGGGTKLTVLG	NIGSKS	DDS	QVWDSSSDHVV	0		IGHV3-53*01	IGHJ6*01	CAGGTGCAGCTGGTGCAGTCTGGAGGAGGCTTGATCCAGCCTGGGGGGTCCCTGAGACTCTCCTGTGCAGCCTCAGGGGTCACCGTCAGTAGTAACTATATGAGCTGGGTCCGCCAGGCTCCAGGGAAGGGGCTGGAGTGGGTCTCAGTTATTTATAGCGGTGGTAGCACATTCTACGCAGACTCCGTGAAGGGCCGATTCACCATCTCCAGAGACAATTCCAAGAATACGCTGTATCTTCAAATGAACAGCCTGAGAGCCGAGGACACGGCCGTGTATTACTGTGCGAGAGATTTGATGGAAGCGGGGGGTATGGACGTCTGGGGTCAAGGGAGCACGGTCACCGTCTCCTCAACTAGT	QVQLVQSGGGLIQPGGSLRLSCAASGVTVSSNYMSWVRQAPGKGLEWVSVIYSGGSTFYADSVKGRFTISRDNSKNTLYLQMNSLRAEDTAVYYCARDLMEAGGMDVWGQGSTVTVSSTS	GVTVSSNY	IYSGGST	ARDLMEAGGMDV	7
32-23	IGLV3-21*03	IGLJ3*02	GAGCTCGTGCTGACTCAGCCAACCTCGGTGTCAGTGGCCCCAGGAAAGACGGCCAGGATTACCTGTGGGGGAAACAACATTGGAAGTAAAAGTGTGCACTGGTACCAGCAGAAGCCAGGCCAGGCCCCTGTGCTGGTCGTCTATGATGATAGCGACCGGCCCTCAGGGATCCCTGAGCGATTCTCTGGCTCCAACTCTGGGAACACGGCCACCCTGACCATCAGCAGGGTCGAAGCCGGGGATGAGGCCGACTATTACTGTCAGGTGTGGGATAGTAGTAGTGATCATTGGGTGTTCGGCGGAGGGACCAAGCTGACCGTCCTAGGC	ELVLTQPTSVSVAPGKTARITCGGNNIGSKSVHWYQQKPGQAPVLVVYDDSDRPSGIPERFSGSNSGNTATLTISRVEAGDEADYYCQVWDSSSDHWVFGGGTKLTVLG	NIGSKS	DDS	QVWDSSSDHWV	1		IGHV3-53*01	IGHJ6*01	CAGGTGCAGCTGGTGCAGTCTGGAGGAGGCTTGATCCAGCCTGGGGGGTCCCTGAGACTCTCCTGTGCAGCCTCAGGGGTCACCGTCAGTAGTAACTATATGAGCTGGGTCCGCCAGGCTCCAGGGAAGGGGCTGGAGTGGGTCTCAGTTATTTATAGCGGTGGTAGCACATTCTACGCAGACTCCGTGAAGGGCCGATTCACCATCTCCAGAGACAATTCCAAGAATACGCTGTATCTTCAAATGAACAGCCTGAGAGCCGAGGACACGGCCGTGTATTACTGTGCGAGAGATTTGATGGAAGCGGGGGGTATGGACGTCTGGGGCCAAGGGAGCACGGTCACCGTCTCCTCAACTAGT	QVQLVQSGGGLIQPGGSLRLSCAASGVTVSSNYMSWVRQAPGKGLEWVSVIYSGGSTFYADSVKGRFTISRDNSKNTLYLQMNSLRAEDTAVYYCARDLMEAGGMDVWGQGSTVTVSSTS	GVTVSSNY	IYSGGST	ARDLMEAGGMDV	7
32-24	IGLV3-21*03	IGLJ3*02	GAGCTCGTGCTGACTCAGCCACCCTCGGTGTCAGTGGCCCCAGGAAAGACGGCCACATTTACCTGTGGGGGAAGCGACATTGGAAGTCAAAGTGTGCACTGGTACCAGCAGAAGCCAGGCCAGGCCCCTGTGCTAGTCGTCTATGATGATAGCGACCGGCCCTCAGGGATCCCTGAGCGATTCTCTGGCTCCAACTCTGGAGACACGGCCACCCTGACCATCAGCAGGGTCGAAGCCGGGGATGAGGCCGACTATTACTGTCAGGTGTGGGATTCTAGTGGTGATCATCCAGGGTGGGTGTTCGGCGGAGGGACCAAGCTGACCGTCCTAGGC	ELVLTQPPSVSVAPGKTATFTCGGSDIGSQSVHWYQQKPGQAPVLVVYDDSDRPSGIPERFSGSNSGDTATLTISRVEAGDEADYYCQVWDSSGDHPGWVFGGGTKLTVLG	DIGSQS	DDS	QVWDSSGDHPGWV	12		IGHV3-53*01	IGHJ6*01	CAGGTGCAGCTTGTGCAGTCTGGAGGAGGCTTGATCCAGCCTGGGGGGTCCCTGAGACTCTCCTGTGCAGCCTCAGGGGTCACCGTCAGTAGTAACTATATGAGCTGGGTCCGCCAGGCTCCAGGGAAGGGGCTGGAGTGGGTCTCAGTTATTTATAGCGGTGGTAGCACATTCTACGCAGACTCCGTGAAGGGCCGATTCACCATCTCCAGAGACAATTCCAAGAATACGCTGTATCTTCAAATGAACAGCCTGAGAGCCGAGGACACGGCCGTGTATTACTGTGCGAGAGATTTGATGGAAGCGGGGGGTATGGACGTCTGGGGCCAAGGGAGCACGGTCACCGTCTCCTCAACTAGT	QVQLVQSGGGLIQPGGSLRLSCAASGVTVSSNYMSWVRQAPGKGLEWVSVIYSGGSTFYADSVKGRFTISRDNSKNTLYLQMNSLRAEDTAVYYCARDLMEAGGMDVWGQGSTVTVSSTS	GVTVSSNY	IYSGGST	ARDLMEAGGMDV	8
32-28	IGLV3-21*03	IGLJ2*01	GAGCTCGTGCTGACTCAGCCAACCTCGGTGTCAGTGGCCCCAGGAAAGACGGCCAGGATTACCTGTGGGGGAAACAACATTGGAAGTAAAAGTGTGCACTGGTACCAGCAGAAGCCAGGCCAGGCCCCTGTGCTGGTCGTCTATGATGATAGCGACCGGCCCTCAGGGATCCCTGAGCGATTCTCTGGCTCCAACTCTGGGAACACGGCCACCCTGACCATCAGCAGGGTCGAAGCCGGGGATGAGGCCGACTATTACTGTCAGGTGTGGGATAGTAGTAGTGATCATGTGGTATTCGGCGGAGGGACCAAGCTGACCGTCCTAGGC	ELVLTQPTSVSVAPGKTARITCGGNNIGSKSVHWYQQKPGQAPVLVVYDDSDRPSGIPERFSGSNSGNTATLTISRVEAGDEADYYCQVWDSSSDHVVFGGGTKLTVLG	NIGSKS	DDS	QVWDSSSDHVV	1		IGHV3-53*01	IGHJ6*01	CAGGTGCAGCTGGTGCAGTCTGGAGGAGGCTTGATCCAGCCTGGGGGGTCCCTGAGACTCTCCTGTGCAGCCTCAGGGGTCACCGTCAGTAGTAACTATATGAGCTGGGTCCGCCAGGCTCCAGGGAAGGGGCTGGAGTGGGTCTCAGTTATTTATAGCGGTGGTAGCACATTCTACGCAGACTCCGTGAAGGGCCGATTCACCATCTCCAGAGACAATTCCAAGAATACGCTGTATCTTCAAATGAACAGCCTGAGAGCCGAGGACACGGCCGTGTATTACTGTGCGAGAGATTTGATGGAAGCGGGGGGTATGGACGTCTGGGGCCAAGGGAGCACGGTCACCGTCTCCTCAACTAGT	QVQLVQSGGGLIQPGGSLRLSCAASGVTVSSNYMSWVRQAPGKGLEWVSVIYSGGSTFYADSVKGRFTISRDNSKNTLYLQMNSLRAEDTAVYYCARDLMEAGGMDVWGQGSTVTVSSTS	GVTVSSNY	IYSGGST	ARDLMEAGGMDV	7
32-29	IGLV3-21*03	IGLJ3*02	GAGCTCGTGCTGACTCAGCCACCCTCGGTGTCAGTGGCCCCAGGAAAGACGGCCAGGATTACCTGTGGGGGAAACAACATTGGAAGTAAAAGTGTGCACTGGTACCAGCAGAAGCCAGGCCAGGCCCCTGTGCTGGTCGTCTATGATGATAGCGACCGGCCCTCAGGGATCCCTGAGCGATTCTCTGGCTCCAACTCTGGGAACACGGCCACCCTGACCATCAGCAGGGTCGAAGCCGGGGATGAGGCCGACTATTACTGTCAGGTGTGGGATAGTAGTAGTGATCATTGGGTGTTCGGCGGAGGGACCAAGCTGACCGTCCTAGGC	ELVLTQPPSVSVAPGKTARITCGGNNIGSKSVHWYQQKPGQAPVLVVYDDSDRPSGIPERFSGSNSGNTATLTISRVEAGDEADYYCQVWDSSSDHWVFGGGTKLTVLG	NIGSKS	DDS	QVWDSSSDHWV	0		IGHV3-53*01	IGHJ6*01	CAGGTGCAGCTGGTGCAATCTGGAGGAGGCTTGATCCAGCCTGGGGGGTCCCTGAGACTCTCCTGTGCAGCCTCAGGGGTCACCGTCAGTAGTAACTATATGAGCTGGGTCCGCCAGGCTCCAGGGAAGGGGCTGGAGTGGGTCTCAGTTATTTATAGCGGTGGTAGCACATTCTACGCAGACTCCGTGAAGGGCCGATTCACCATCTCCAGAGACAATTCCAAGAATACGCTGTATCTTCAAATGAACAGCCTGAGAGCCGAGGACACGGCCGTGTATTACTGTGCGAGAGATTTGATGGAAGCGGGGGGTATGGACGTCTGGGGCCAAGGGAGCACGGTCACCGTCTCCTCAACTAGT	QVQLVQSGGGLIQPGGSLRLSCAASGVTVSSNYMSWVRQAPGKGLEWVSVIYSGGSTFYADSVKGRFTISRDNSKNTLYLQMNSLRAEDTAVYYCARDLMEAGGMDVWGQGSTVTVSSTS	GVTVSSNY	IYSGGST	ARDLMEAGGMDV	8
32-33	IGLV3-21*03	IGLJ3*02	GAGCTCGAGCTGACACAGCCACCCTCGGTGTCAGTGGCCCCAGGAAAGACGGCCACATTTACCTGTGGGGGAAGCGACATTGGAAGTCAAAGTGTGCACTGGTACCAGCAGAAGCCAGGCCAGGCCCCTGTGCTAGTCGTCTATGATGATAGCGACCGGCCCTCAGGGATCCCTGAGCGATTCTCTGGCTCCAACTCTGGAGACACGGCCACCCTGACCATCAGCAGGGTCGAAGCCGGGGATGAGGCCGACTATTACTGTCAGGTGTGGGATTCTAGTGGTGATCATCCAGGGTGGGTGTTCGGCGGAGGGACCAAGCTGACCGTCCTAGGC	ELELTQPPSVSVAPGKTATFTCGGSDIGSQSVHWYQQKPGQAPVLVVYDDSDRPSGIPERFSGSNSGDTATLTISRVEAGDEADYYCQVWDSSGDHPGWVFGGGTKLTVLG	DIGSQS	DDS	QVWDSSGDHPGWV	13		IGHV3-53*01	IGHJ6*01	CAGGTGCAGCTGGTGCAATCTGGAGGAGGCTTGATCCAGCCTGGGGGGTCCCTGAGACTCTCCTGTGCAGCCTCAGGGGTCACCGTCAGTAGTAACTATATGAGCTGGGTCCGCCAGGCTCCAGGGAAGGGGCTGGAGTGGGTCTCAGTTATTTATAGCGGTGGTAGCACATTCTACGCAGACTCCGTGAAGGGCCGATTCACCATCTCCAGAGACAATTCCAAGAATACGCTGTATCTTCAAATGAACAGCCTGAGAGCCGAGGACACGGCCGTGTATTACTGTGCGAGAGATTTGATGGAAGCGGGGGGTATGGACGTCTGGGGCCAAGGGAGCATGGTCACCGTCTCTTCAACTAGT	QVQLVQSGGGLIQPGGSLRLSCAASGVTVSSNYMSWVRQAPGKGLEWVSVIYSGGSTFYADSVKGRFTISRDNSKNTLYLQMNSLRAEDTAVYYCARDLMEAGGMDVWGQGSMVTVSSTS	GVTVSSNY	IYSGGST	ARDLMEAGGMDV	8
32-44	IGLV3-21*03	IGLJ3*02	GAGCTCGTGCTGACTCAGCCAACCTCGGTGTCAGTGGCCCCAGGAAAGACGGCCAGGATTACCTGTGGGGGAAACAACATTGGAAGTAAAAGTGTGCACTGGTACCAGCAGAAGCCAGGCCAGGCCCCTGTGCTGGTCGTCTATGATGATAGCGACCGGCCCTCAGGGATCCCTGAGCGATTCTCTGGCTCCAACTCTGGGAACACGGCCACCCTGACCATCAGCAGGGTCGAAGCCGGGGATGAGGCCGACTATTACTGTCAGGTGTGGGATAGTAGTAGTGATCATCAGGTGTTCGGCGGAGGGACCAAGCTGACCGTCCTAGGC	ELVLTQPTSVSVAPGKTARITCGGNNIGSKSVHWYQQKPGQAPVLVVYDDSDRPSGIPERFSGSNSGNTATLTISRVEAGDEADYYCQVWDSSSDHQVFGGGTKLTVLG	NIGSKS	DDS	QVWDSSSDHQV	1		IGHV3-53*01	IGHJ6*01	CAGGTGCAGCTGGTGCAATCTGGAGGAGGCTTGATCCAGCCTGGGGGGTCCCTGAGACTCTCCTGTGCAGCCTCAGGGGTCACCGTCAGTAGTAACTATATGAGCTGGGTCCGCCAGGCTCCAGGGAAGGGGCTGGAGTGGGTCTCAGTTATTTATAGCGGTGGTAGCACATTCTACGCAGACTCCGTGAAGGGCCGATTCACCATCTCCAGAGACAATTCCAAGAATACGCTGTATCTTCAAATGAACAGCCTGAGAGCCGAGGACACGGCCGTGTATTACTGTGCGAGAGATTTGATGGAAGCGGGGGGTATGGACGTCTGGGGCCAAGGGAGCACGGTCACCGTCTCCTCAACTAGT	QVQLVQSGGGLIQPGGSLRLSCAASGVTVSSNYMSWVRQAPGKGLEWVSVIYSGGSTFYADSVKGRFTISRDNSKNTLYLQMNSLRAEDTAVYYCARDLMEAGGMDVWGQGSTVTVSSTS	GVTVSSNY	IYSGGST	ARDLMEAGGMDV	8
32-54	IGLV3-21*03	IGLJ1*01	GAGCTCGTGCTGACTCAGCCACCCTCGGTGTCAGTGGCCCCAGGAAAGACGGCCAGGATTACCTGTGGGGGAAACAACATTGGAAGTAAAAGTGTGCACTGGTACCAGCAGAAGCCAGGCCAGGCCCCTGTGCTGGTCGTCTATGATGATAGCGACCGGCCCTCAGGGATCCCTGAGCGATTCTCTGGCTCCAACTCTGGGAACACGGCCACCCTGACCATCAGCAGGGTCGAAGCCGGGGATGAGGCCGACTATTACTGTCAGGTGTGGGATAGTAGTAGTGATCAAGGAGTCTTCGGAACTGGGACCAAGGTCACCGTCCTAGGC	ELVLTQPPSVSVAPGKTARITCGGNNIGSKSVHWYQQKPGQAPVLVVYDDSDRPSGIPERFSGSNSGNTATLTISRVEAGDEADYYCQVWDSSSDQGVFGTGTKVTVLG	NIGSKS	DDS	QVWDSSSDQGV	0		IGHV3-53*01	IGHJ6*01	CAGGTGCAGCTGGTGCAGTCTGGAGGAGGCTTGATCCAGCCTGGGGGGTCCCTGAGACTCTCCTGTGCAGCCTCAGGGGTCACCGTCAGTAGTAACTATATGAGCTGGGTCCGCCAGGCTCCAGGGAAGGGGCTGGAGTGGGTCTCAGTTATTTATAGCGGTGGTAGCACATTCTACGCAGACTCCGTGAAGGGCCGATTCACCATCTCCAGAGACAATTCCAAGAATACGCTGTATCTTCAAATGAACAGCCTGAGAGCCGAGGACACGGCCGTGTATTACTGTGCGAGAGATTTGATGGAAGCGGGGGGTATGGACGTCTGGGGCCAAGGGAGCACGGTCACCGTCTCCTCAACTAGT	QVQLVQSGGGLIQPGGSLRLSCAASGVTVSSNYMSWVRQAPGKGLEWVSVIYSGGSTFYADSVKGRFTISRDNSKNTLYLQMNSLRAEDTAVYYCARDLMEAGGMDVWGQGSTVTVSSTS	GVTVSSNY	IYSGGST	ARDLMEAGGMDV	7
32-55	IGLV3-21*03	IGLJ2*01	GAGCTCGAGCTGACTCAGCCACCCTCGGTGTCAGTGGCCCCAGGAAAGACGGCCAGGATTACCTGTGGGGGAAACAACATTGGAAGTAAAAGTGTGCACTGGTACCAGCAGAAGCCAGGCCAGGCCCCTGTGCTGGTCGTCTATGATGATAGCGACCGGCCCTCAGGGATCCCTGAGCGATTCTCTGGCTCCAACTCTGGGAACACGGCCACCCTGACCATCAGCAGGGTCGAAGCCGGGGATGAGGCCGACTATTACTGTCAGGTGTGGGATAGTAGTAGTGATCATGTGGTATTCGGCGGAGGGACCAAGCTGACCGTCCTAGGC	ELELTQPPSVSVAPGKTARITCGGNNIGSKSVHWYQQKPGQAPVLVVYDDSDRPSGIPERFSGSNSGNTATLTISRVEAGDEADYYCQVWDSSSDHVVFGGGTKLTVLG	NIGSKS	DDS	QVWDSSSDHVV	0		IGHV3-53*01	IGHJ6*01	CAGGTGCAGCTGGTGCAATCTGGAGGAGGCTTGATCCAGCCTGGGGGGTCCCTGAGACTCTCCTGTGCAGCCTCAGGGGTCACCGTCAGTAGTAACTATATGAGCTGGGTCCGCCAGGCTCCAGGGAAGGGGCTGGAGTGGGTCTCAGTTATTTATAGCGGTGGTAGCACATTCTACGCAGACTCCGTGAAGGGCCGATTCACCATCTCCAGAGACAATTCCAAGAATACGCTGTATCTTCAAATGAACAGCCTGAGAGCCGAGGACACGGCCGTGTATTACTGTGCGAGAGATTTGATGGAAGCGGGGGGTATGGACGTCTGGGGCCAAGGGAGCACGGTCACCGTCTCCTCAACTAGT	QVQLVQSGGGLIQPGGSLRLSCAASGVTVSSNYMSWVRQAPGKGLEWVSVIYSGGSTFYADSVKGRFTISRDNSKNTLYLQMNSLRAEDTAVYYCARDLMEAGGMDVWGQGSTVTVSSTS	GVTVSSNY	IYSGGST	ARDLMEAGGMDV	8
32-59	IGLV3-21*03	IGLJ2*01	GAGCTCGCCCTGACTCAGCCTCCCTCGGTGTCAGTGGCCCCAGGAAAGACGGCCAGGATTACCTGTGGGGGAAACAACATTGGAAGTAAAAGTGTGCACTGGTACCAGCAGAAGCCAGGCCAGGCCCCTGTGCTGGTCGTCTATGATGATAGCGACCGGCCCTCAGGGATCCCTGAGCGATTCTCTGGCTCCAACTCTGGGAACACGGCCACCCTGACCATCAGCAGGGTCGAAGCCGGGGATGAGGCCGACTATTACTGTCAGGTGTGGGATAGTAGTAGTGATCATGTGGTATTCGGCGGAGGGACCAAGCTGACCGTCCTAGGC	ELALTQPPSVSVAPGKTARITCGGNNIGSKSVHWYQQKPGQAPVLVVYDDSDRPSGIPERFSGSNSGNTATLTISRVEAGDEADYYCQVWDSSSDHVVFGGGTKLTVLG	NIGSKS	DDS	QVWDSSSDHVV	1		IGHV3-53*01	IGHJ6*01	CAGGTGCAGCTGGTGGAGTCTGGAGGAGGCTTGATCCAGCCTGGGGGGTCCCTGAGACTCTCCTGTGCAGCCTCAGGGGTCACCGTCAGTAGTAACTATATGAGCTGGGTCCGCCAGGCTCCAGGGAAGGGGCTGGAGTGGGTCTCAGTTATTTATAGCGGTGGTAGCACATTCTACGCAGACTCCGTGAAGGGCCGATTCACCATCTCCAGAGACAATTCCAAGAATACGCTGTATCTTCAAATGAACAGCCTGAGAGCCGAGGACACGGCCATGTATTACTGTGCGAGAGATTTGATGGAAGCGGGGGGTATGGACGTCTGGGGCCAAGGGAGCACGGTCACCGTCTCTTCAACTAGT	QVQLVESGGGLIQPGGSLRLSCAASGVTVSSNYMSWVRQAPGKGLEWVSVIYSGGSTFYADSVKGRFTISRDNSKNTLYLQMNSLRAEDTAMYYCARDLMEAGGMDVWGQGSTVTVSSTS	GVTVSSNY	IYSGGST	ARDLMEAGGMDV	7
32-70	IGLV3-21*03	IGLJ3*02	GAGCTCGTGATGACTCAGTCTCCCTCGGTGTCAGTGGCCCCAGGAAAGACGGCCAGGATTACCTGTGGGGGAAACAACATTGGAAGTAAAAGTGTGCACTGGTACCAGCAGAAGCCAGGCCAGGCCCCTGTGCTGGTCGTCTATGATGATAGCGACCGGCCCTCAGGGATCCCTGAGCGATTCTCTGGCTCCAACTCTGGGAACACGGCCACCCTGACCATCAGCAGGGTCGAAGCCGGGGATGAGGCCGACTATTACTGTCAGGTGTGGGATAGTAGTAGTGATCATGTGGTGTTCGGCGGAGGGACCAAGCTGACCGTCCTAGGC	ELVMTQSPSVSVAPGKTARITCGGNNIGSKSVHWYQQKPGQAPVLVVYDDSDRPSGIPERFSGSNSGNTATLTISRVEAGDEADYYCQVWDSSSDHVVFGGGTKLTVLG	NIGSKS	DDS	QVWDSSSDHVV	3		IGHV3-53*01	IGHJ6*01	CAGGTGCAGCTGGTGCAATCTGGAGGAGGCTTGATCCAGCCTGGGGGGTCCCTGAGACTCTCCTGTGCAGCCTCAGGGGTCACCGTCAGTAGTAACTATATGAGCTGGGTCCGCCAGGCTCCAGGGAAGGGGCTGGAGTGGGTCTCAGTTATTTATAGCGGTGGTAGCACATTCTACGCAGACTCCGTGAAGGGCCGATTCACCATCTCCAGAGACAATTCCAAGAATACGCTGTATCTTCAAATGAACAGCCTGAGAGCCGAGGACACGGCCGTGTATTACTGTGCGAGAGATTTGATGGAAGCGGGGGGTATGGACGTCTGGGGCCAAGGGAGCACGGTCACCGTCTCCTCAACTAGT	QVQLVQSGGGLIQPGGSLRLSCAASGVTVSSNYMSWVRQAPGKGLEWVSVIYSGGSTFYADSVKGRFTISRDNSKNTLYLQMNSLRAEDTAVYYCARDLMEAGGMDVWGQGSTVTVSSTS	GVTVSSNY	IYSGGST	ARDLMEAGGMDV	8
32-75	IGLV3-21*03	IGLJ2*01	GAGCTCGTGCTGACTCAGCCACCCTCGGTGTCAGTGGCCCCAGGAAAGACGGCCAGGATTACCTGTGGGGGAAACAACATTGGAAGTAAAAGTGTGCACTGGTACCAGCAGAAGCCAGGCCAGGCCCCTGTGCTGGTCGTCTATGATGATAGCGACCGGCCCTCAGGGATCCCTGAGCGATTCTCTGGCTCCAACTCTGGGAACACGGCCACCCTGACCATCAGCAGGGTCGAAGCCGGGGATGAGGCCGACTATTACTGTCAGGTGTGGGATAGTAGTAGTGATCATGTGGTATTCGGCGGAGGGACCAAGCTGACCGTCCTAGGC	ELVLTQPPSVSVAPGKTARITCGGNNIGSKSVHWYQQKPGQAPVLVVYDDSDRPSGIPERFSGSNSGNTATLTISRVEAGDEADYYCQVWDSSSDHVVFGGGTKLTVLG	NIGSKS	DDS	QVWDSSSDHVV	0		IGHV3-53*01	IGHJ6*01	CAGGTGCAGCTGGTGCAATCTGGAGGAGGCTTGATCCAGCCTGGGGGGTCCCTGAGACTCTCCTGTGCAGCCTCAGGGGTCACCGTCAGTAGTAACTATATGAGCTGGGTCCGCCAGGCTCCAGGGAAGGGGCTGGAGTGGGTCTCAGTTATTTATAGCGGTGGTAGCACATTCTACGCAGACTCCGTGAAGGGCCGATTCACCATCTCCAGAGACAATTCCAAGAATACGCTGTATCTTCAAATGAACAGCCTGAGAGCCGAGGACACGGCCGTGTATTACTGTGCGAGAGATTTGATGGAAGCGGGGGGTATGGACGTCTGGGGCCAAGGGAGCACGGTCACCGTCTCCTCAACTAGT	QVQLVQSGGGLIQPGGSLRLSCAASGVTVSSNYMSWVRQAPGKGLEWVSVIYSGGSTFYADSVKGRFTISRDNSKNTLYLQMNSLRAEDTAVYYCARDLMEAGGMDVWGQGSTVTVSSTS	GVTVSSNY	IYSGGST	ARDLMEAGGMDV	8
32-77	IGLV3-21*03	IGLJ2*01	GAGCTCGTGCTGACTCAGTCTCCCTCGGTGTCAGTGGCCCCAGGAAAGACGGCCAGGATTACCTGTGGGGGAAACAACATTGGAAGTAAAAGTGTGCACTGGTACCAGCAGAAGCCAGGCCAGGCCCCTGTGCTGGTCGTCTATGATGATAGCGACCGGCCCTCAGGGATCCCTGAGCGATTCTCTGGCTCCAACTCTGGGAACACGGCCACCCTGACCATCAGCAGGGTCGAAGCCGGGGATGAGGCCGACTATTACTGTCAAGTGTGGGATAGTAGTAGTGATCATGTGGTATTCGGCGGAGGGACCAAGGTCACCGTCCTAGGC	ELVLTQSPSVSVAPGKTARITCGGNNIGSKSVHWYQQKPGQAPVLVVYDDSDRPSGIPERFSGSNSGNTATLTISRVEAGDEADYYCQVWDSSSDHVVFGGGTKVTVLG	NIGSKS	DDS	QVWDSSSDHVV	3		IGHV3-53*01	IGHJ6*01	CAGGTGCAGCTGGTGCAGTCTGGAGGAGGCTTGATCCAGCCTGGGGGGTCCCTGAGACTCTCCTGTGCAGCCTCAGGGGTCACCGTCAGTAGTAACTATATGAGCTGGGTCCGCCAGGCTCCAGGGAAGGGGCTGGAGTGGGTCTCAGTTATTTATAGCGGTGGTAGCACATTCTACGCAGACTCCGTGAAGGGCCGATTCACCATCTCCAGAGACAATTCCAAGAATACGCTGTATCTTCAAATGAACAGCCTGAGAGCCGAGGACACGGCCGTGTATTACTGTGCGAGAGATTTGATGGAAGCGGGGGGTATGGACGTCTGGGGCCAAGGGAGCACGGTCACCGTCTCCTCAACTAGT	QVQLVQSGGGLIQPGGSLRLSCAASGVTVSSNYMSWVRQAPGKGLEWVSVIYSGGSTFYADSVKGRFTISRDNSKNTLYLQMNSLRAEDTAVYYCARDLMEAGGMDVWGQGSTVTVSSTS	GVTVSSNY	IYSGGST	ARDLMEAGGMDV	7
32-83	IGLV3-21*03	IGLJ3*02	GAGCTCGTGCTGACTCAGCCACCCTCGGTGTCAGTGGCCCCAGGAAAGACGGCCAGGATTACCTGTGGGGGAAACAACATTGGAAGTAAAAGTGTGCACTGGTACCAGCAGAAGCCAGGCCAGGCCCCTGTGCTGGTCGTCTATGATGATAGCGACCGGCCCTCAGGGATCCCTGAGCGATTCTCTGGCTCCAACTCTGGGAACACGGCCACCCTGACCATCAGCAGGGTCGAAGCCGGGGATGAGGCCGACTATTACTGTCAGGTGTGGGATAGTAGTAGTGATCATCAGGTGTTCGGCGGAGGGACCAAGCTGACCGTCCTAGGC	ELVLTQPPSVSVAPGKTARITCGGNNIGSKSVHWYQQKPGQAPVLVVYDDSDRPSGIPERFSGSNSGNTATLTISRVEAGDEADYYCQVWDSSSDHQVFGGGTKLTVLG	NIGSKS	DDS	QVWDSSSDHQV	0		IGHV3-53*01	IGHJ6*01	CAGGTGCAGCTGGTGCAGTCTGGAGGAGGCTTGATCCAGCCTGGGGGGTCCCTGAGACTCTCCTGTGCAGCCTCAGGGGTCACCGTCAGTAGTAACTATATGAGCTGGGTCCGCCAGGCTCCAGGGAAGGGGCTGGAGTGGGTCTCAGTTATTTATAGCGGTGGTAGCACATTCTACGCAGACTCCGTGAAGGGCCGATTCACCATCTCCAGAGACAATTCCAAGAATACGCTGTATCTTCAAATGAACAGCCTGAGAGCCGAGGACACGGCCGTGTATTACTGTGCGAGAGATTTGATGGAAGCGGGGGGTATGGACGTCTGGGGCCAAGGGAGCACGGTCACCGTCTCCTCAACTAGT	QVQLVQSGGGLIQPGGSLRLSCAASGVTVSSNYMSWVRQAPGKGLEWVSVIYSGGSTFYADSVKGRFTISRDNSKNTLYLQMNSLRAEDTAVYYCARDLMEAGGMDVWGQGSTVTVSSTS	GVTVSSNY	IYSGGST	ARDLMEAGGMDV	7
32-86	IGLV3-21*03	IGLJ2*01	GAGCTCGTGCTGACTCAGCCACCCTCGGTGTCAGTGGCCCCAGGAAAGACGGCCAGGATTACCTGTGGGGGAAACAACATTGGAAGTAAAAGTGTGCACTGGTACCAGCAGAAGCCAGGCCAGGCCCCTGTGCTGGTCGTCTATGATGATAGCGACCGGCCCTCAGGGATCCCTGAGCGATTCTCTGGCTCCAACTCTGGGAACACGGCCACCCTGACCATCAGCAGGGTCGAAGCCGGGGATGAGGCCGACTATTACTGTCAGGTGTGGGATAGTAGTAGTGATCATGTGGTATTCGGCGGAGGGACCAAGGTGACCGTCCTCGGC	ELVLTQPPSVSVAPGKTARITCGGNNIGSKSVHWYQQKPGQAPVLVVYDDSDRPSGIPERFSGSNSGNTATLTISRVEAGDEADYYCQVWDSSSDHVVFGGGTKVTVLG	NIGSKS	DDS	QVWDSSSDHVV	0		IGHV3-53*01	IGHJ6*01	CAGGTACAGCTGGTGCAGTCTGGAGGAGGCTTGATCCAGCCTGGGGGGTCCCTGAGACTCTCCTGTGCAGCCTCAGGGGTCACCGTCAGTAGTAACTATATGAGCTGGGTCCGCCAGGCTCCAGGGAAGGGGCTGGAGTGGGTCTCAGTTATTTATAGCGGTGGTAGCACATTCTACGCAGACTCCGTGAAGGGCCGATTCACCATCTCCAGAGACAATTCCAAGAATACGCTGTATCTTCAAATGAACAGCCTGAGAGCCGAGGACACGGCCGTGTATTACTGTGCGAGAGATTTGATGGAAGCGGGGGGTATGGACGTCTGGGGCCAAGGGAGCACGGTCACCGTCTCCTCAACTAGT	QVQLVQSGGGLIQPGGSLRLSCAASGVTVSSNYMSWVRQAPGKGLEWVSVIYSGGSTFYADSVKGRFTISRDNSKNTLYLQMNSLRAEDTAVYYCARDLMEAGGMDVWGQGSTVTVSSTS	GVTVSSNY	IYSGGST	ARDLMEAGGMDV	8
32-88	IGLV3-21*03	IGLJ2*01	GAGCTCGCCCTGACTCAGCCTCCCTCGGTGTCAGTGGCCCCAGGAAAGACGGCCAGGATTACCTGTGGGGGAAACAACATTGGAAGTAAAAGTGTGCACTGGTACCAGCAGAAGCCAGGCCAGGCCCCTGTGCTGGTCGTCTATGATGATAGCGACCGGCCCTCAGGGATCCCTGAGCGATTCTCTGGCTCCAACTCTGGGAACACGGCCACCCTGACCATCAGCAGGGTCGAAGCCGGGGATGAGGCCGACTATTACTGTCAGGTGTGGGATAGTAGTAGTGATCATCAGGTATTCGGCGGAGGGACCAAGCTGACCGTCCTAGGC	ELALTQPPSVSVAPGKTARITCGGNNIGSKSVHWYQQKPGQAPVLVVYDDSDRPSGIPERFSGSNSGNTATLTISRVEAGDEADYYCQVWDSSSDHQVFGGGTKLTVLG	NIGSKS	DDS	QVWDSSSDHQV	1		IGHV3-53*01	IGHJ6*01	CAGGTGCAGCTGGTGCAATCTGGAGGAGGCTTGATCCAGCCTGGGGGGTCCCTGAGACTCTCCTGTGCAGCCTCAGGGGTCACCGTCAGTAGTAACTATATGAGCTGGGTCCGCCAGGCTCCAGGGAAGGGGCTGGAGTGGGTCTCAGTTATTTATAGCGGTGGTAGCACATTCTACGCAGACTCCGTGAAGGGCCGATTCACCATCTCCAGAGACAATTCCAAGAATACGCTGTATCTTCAAATGAACAGCCTGAGAGCCGAGGACACGGCCGTGTATTACTGTGCGAGAGATTTGATGGAAGCGGGGGGTATGGACGTCTGGGGCCAAGGGAGCACGGTCACCGTCTCCTCAACTAGT	QVQLVQSGGGLIQPGGSLRLSCAASGVTVSSNYMSWVRQAPGKGLEWVSVIYSGGSTFYADSVKGRFTISRDNSKNTLYLQMNSLRAEDTAVYYCARDLMEAGGMDVWGQGSTVTVSSTS	GVTVSSNY	IYSGGST	ARDLMEAGGMDV	8
32-90	IGLV3-21*03	IGLJ2*01	GAGCTCGTGCTGACTCAGCCACCCTCGGTGTCAGTGGCCCCAGGAAAGACGGCCAGGATTACCTGTGGGGGAAACAACATTGGAAGTAAAAGTGTGCACTGGTACCAGCAGAAGCCAGGCCAGGCCCCTGTGCTGGTCGTCTATGATGATAGCGACCGGCCCTCAGGGATCCCTGAGCGATTCTCTGGCTCCAACTCTGGGAACACGGCCACCCTGACCATCAGCAGGGTCGAAGCCGGGGATGAGGCCGACTATTACTGTCAGGTGTGGGATAGTAGTAGTGATCATGTGGTATTCGGCGGAGGGACCAAGCTGACCGTCCTAGGC	ELVLTQPPSVSVAPGKTARITCGGNNIGSKSVHWYQQKPGQAPVLVVYDDSDRPSGIPERFSGSNSGNTATLTISRVEAGDEADYYCQVWDSSSDHVVFGGGTKLTVLG	NIGSKS	DDS	QVWDSSSDHVV	0		IGHV3-53*01	IGHJ6*01	GAGGTGCAGCTGGTGCAATCTGGAGGAGGCTTGATCCAGCCTGGGGGGTCCCTGAGACTCTCCTGTGCAGCCTCAGGGGTCACCGTCAGTAGTAACTATATGAGCTGGGTCCGCCAGGCTCCAGGGAAGGGGCTGGAGTGGGTCTCAGTTATTTATAGCGGTGGTAGCACATTCTACGCAGACTCCGTGAAGGGCCGATTCACCATCTCCAGAGACAATTCCAAGAATACGCTGTATCTTCAAATGAACAGCCTGAGAGCCGAGGACACGGCCGTGTATTACTGTGCGAGAGATTTGATGGAAGCGGGGGGTATGGACGTCTGGGGCCAAGGGAGCACGGTCACCGTCTCCTCAACTAGT	EVQLVQSGGGLIQPGGSLRLSCAASGVTVSSNYMSWVRQAPGKGLEWVSVIYSGGSTFYADSVKGRFTISRDNSKNTLYLQMNSLRAEDTAVYYCARDLMEAGGMDVWGQGSTVTVSSTS	GVTVSSNY	IYSGGST	ARDLMEAGGMDV	8
32-92	IGLV3-21*03	IGLJ3*02	GAGCTCGAGCTGACTCAGCCAACCTCGGTGTCAGTGGCCCCAGGAAAGACGGCCAGGATTACCTGTGGGGGAAACAACATTGGAAGTAAAAGTGTGCACTGGTACCAGCAGAAGCCAGGCCAGGCCCCTGTGCTGGTCGTCTATGATGATAGCGACCGGCCCTCAGGGATCCCTGAGCGATTCTCTGGCTCCAACTCTGGGAACACGGCCACCCTGACCATCAACAGGGTCGAAGCCGGGGATGAGGCCGACTATTACTGTCAGGTGTGGGATAGTAGTAGTGATCATTGGGTGTTCGGCGGAGGGACCAAGCTGACCGTCCTAGGC	ELELTQPTSVSVAPGKTARITCGGNNIGSKSVHWYQQKPGQAPVLVVYDDSDRPSGIPERFSGSNSGNTATLTINRVEAGDEADYYCQVWDSSSDHWVFGGGTKLTVLG	NIGSKS	DDS	QVWDSSSDHWV	2		IGHV3-53*01	IGHJ6*01	CAGGTGCAGCTGGTGCAGTCTGGAGGAGGCTTGATCCAGCCTGGGGGGTCCCTGAGACTCTCCTGTGCAGCCTCAGGGGTCACCGTCAGTAGTAACTATATGAGCTGGGTCCGCCAGGCTCCAGGGAAGGGGCTGGAGTGGGTCTCAGTTATTTATAGCGGTGGTAGCACATTCTACGCAGACTCCGTGAAGGGCCGATTCACCATCTCCAGAGACAATTCCAAGAATACGCTGTATCTTCAAATGAACAGCCTGAGAGCCGAGGACACGGCCGTGTATTACTGTGCGAGAGATTTGATGGAAGCGGGGGGTATGGACGTCTGGGGCCAAGGGAGCACGGTCACTGTCTCCTCAACTAGT	QVQLVQSGGGLIQPGGSLRLSCAASGVTVSSNYMSWVRQAPGKGLEWVSVIYSGGSTFYADSVKGRFTISRDNSKNTLYLQMNSLRAEDTAVYYCARDLMEAGGMDVWGQGSTVTVSSTS	GVTVSSNY	IYSGGST	ARDLMEAGGMDV	7
32-95	IGLV3-21*03	IGLJ3*02	GAGCTCGTGCTGACTCAGCCAACCTCGGTGTCAGTGGCCCCAGGAAAGACGGCCACATTTACCTGTGGGGGAAGCGACATTGGAAGTCAAAGTGTGCACTGGTACCAGCAGAAGCCAGGCCAGGCCCCTGTGCTAGTCGTCTATGATGATAGCGACCGGCCCTCAGGGATCCCTGAGCGATTCTCTGGCTCCAACTCTGGAGACACGGCCACCCTGACCATCAGCAGGGTCGAAGCCGGGGATGAGGCCGACTATTACTGTCAGGTGTGGGATTCTAGTGGTGATCATCCAGGGTGGGTGTTCGGCGGAGGGACCAAGCTGACCGTCCTAGGC	ELVLTQPTSVSVAPGKTATFTCGGSDIGSQSVHWYQQKPGQAPVLVVYDDSDRPSGIPERFSGSNSGDTATLTISRVEAGDEADYYCQVWDSSGDHPGWVFGGGTKLTVLG	DIGSQS	DDS	QVWDSSGDHPGWV	13		IGHV3-53*01	IGHJ6*01	CAGGTGCAGCTGGTGCAATCTGGAGGAGGCTTGATCCAGCCTGGGGGGTCCCTGAGACTCTCCTGTGCAGCCTCAGGGGTCACCGTCAGTAGTAACTATATGAGCTGGGTCCGCCAGGCTCCAGGGAAGGGGCTGGAGTGGGTCTCAGTTATTTATAGCGGTGGTAGCACATTCTACGCAGACTCCGTGAAGGGCCGATTCACCATCTCCAGAGACAATTCCAAGAATACGCTGTATCTTCAAATGAACAGCCTGAGAGCCGAGGACACGGCCGTGTATTACTGTGCGAGAGATTTGATGGAAGCGGGGGGTATGGACGTCTGGGGCCAAGGGAGCACGGTCACCGTCTCCTCAACTAGT	QVQLVQSGGGLIQPGGSLRLSCAASGVTVSSNYMSWVRQAPGKGLEWVSVIYSGGSTFYADSVKGRFTISRDNSKNTLYLQMNSLRAEDTAVYYCARDLMEAGGMDVWGQGSTVTVSSTS	GVTVSSNY	IYSGGST	ARDLMEAGGMDV	8
39-04	IGLV3-21*03	IGLJ3*02	GAGCTCGTGCTGACTCAGCCACCCTCGGTGTCAGTGGCCCCAGGAAAGACGGCCAGGATTACCTGTGGGGGAAACAACATTGGAAGTAAAAGTGTGCACTGGTACCAGCAGAAGCCAGGCCAGGCCCCTGTGCTGGTCGTCTATGATGATAGCGACCGGCCCTCAGGGATCCCTGAGCGATTCTCTGGCTCCAACTCTGGGAACACGGCCACCCTGACCATCAGCAGGGTCGAAGCCGGGGATGAGGCCGACTATTACTGTCAGGTGTGGGATAGTAGTAGTGATCAAGGGGTGTTCGGCGGAGGGACCAAGCTGACCGTCCTAGGC	ELVLTQPPSVSVAPGKTARITCGGNNIGSKSVHWYQQKPGQAPVLVVYDDSDRPSGIPERFSGSNSGNTATLTISRVEAGDEADYYCQVWDSSSDQGVFGGGTKLTVLG	NIGSKS	DDS	QVWDSSSDQGV	0		IGHV3-53*01	IGHJ6*01	CAGGTGCAGCTGGTGCAGTCTGGAGGAGGCTTGATCCAGCCTGGGGGGTCCCTGAGACTCTCCTGTGCAGCCTCAGGGGTCACCGTCAGTAGTAACTATATGAGCTGGGTCCGCCAGGCTCCAGGGAAGGGGCTGGAGTGGGTCTCAGTTATTTATAGCGGTGGTAGCACATTCTACGCAGACTCCGTGAAGGGCCGATTCACCATCTCCAGAGACAATTCCAAGAATACGCTGTATCTTCAAATGAACAGCCTGAGAGCCGAGGACACGGCCGTGTATTACTGTGCGAGAGATTTGATGGAAGCGGGGGGTATGGACGTCTGGGGCCAAGGGAGCACGGTCACCGTCTCCTCAACTAGT	QVQLVQSGGGLIQPGGSLRLSCAASGVTVSSNYMSWVRQAPGKGLEWVSVIYSGGSTFYADSVKGRFTISRDNSKNTLYLQMNSLRAEDTAVYYCARDLMEAGGMDVWGQGSTVTVSSTS	GVTVSSNY	IYSGGST	ARDLMEAGGMDV	7
39-05	IGLV3-21*03	IGLJ3*02	GAGCTCGAGCTGACACAGCCATCCTCGGTGTCAGTGGCCCCAGGAAAGACGGCCAGGATTACCTGTGGGGGAAACAACATTGGAAGTAAAAGTGTGCACTGGTACCAGCAGAAGCCAGGCCAGGCCCCTGTGCTGGTCGTCTATGATGATAGCGACCGGCCCTCAGGGATCCCTGAGCGATTCTCTGGCTCCAACTCTGGGAACACGGCCACCCTGACCATCAGCAGGGTCGAAGCCGGGGATGAGGCCGACTATTACTGTCAGGTGTGGGATAGTAGTAGTGATCATCAGGTGTTCGGCGGAGGGACCAAGCTGACCGTCCTAGGC	ELELTQPSSVSVAPGKTARITCGGNNIGSKSVHWYQQKPGQAPVLVVYDDSDRPSGIPERFSGSNSGNTATLTISRVEAGDEADYYCQVWDSSSDHQVFGGGTKLTVLG	NIGSKS	DDS	QVWDSSSDHQV	2		IGHV3-53*01	IGHJ6*01	CAGGTGCAGCTGGTGCAATCTGGAGGAGGCTTGATCCAGCCTGGGGGGTCCCTGAGACTCTCCTGTGCAGCCTCAGGGGTCACCGTCAGTAGTAACTATATGAGCTGGGTCCGCCAGGCTCCAGGGAAGGGGCTGGAGTGGGTCTCAGTTATTTATAGCGGTGGTAGCACATTCTACGCAGACTCCGTGAAGGGCCGATTCACCATCTCCAGAGACAATTCCAAGAATACGCTGTATCTTCAAATGAACAGCCTGAGAGCCGAGGACACGGCCGTGTATTACTGTGCGAGAGATTTGATGGAAGCGGGGGGTATGGACGTCTGGGGCCAAGGGAGCACGGTCACCGTCTCCTCAACTAGT	QVQLVQSGGGLIQPGGSLRLSCAASGVTVSSNYMSWVRQAPGKGLEWVSVIYSGGSTFYADSVKGRFTISRDNSKNTLYLQMNSLRAEDTAVYYCARDLMEAGGMDVWGQGSTVTVSSTS	GVTVSSNY	IYSGGST	ARDLMEAGGMDV	8
39-07	IGLV3-21*03	IGLJ3*02	GAGCTCGTGCTGACTCAGCCACCCTCGGTGTCCGTGGCCCCAGGAAAGACGGCCAGGCTTACCTGTGGGGGAAACAACATTGGGCTGAACAGTGTGCACTGGTACCAGCAGAAGCCAGGCCAGGCCCCTGTGCTGGTCGTCTATGATGATCGCGACCGGCCCTCAGGGATCCCTGAGCGATTCTCTGGCTCCAACTCTGGGAACACGGCCACCCTGACCATCAGCAGGGTCGAAGCCGGGGATGAGGCCGACTATTACTGTCAGGTGTGGGATAGTAGTAGTGATCATTGGGTGTTCGGCGGAGGGACCAAGCTGACCGTCCTAGGC	ELVLTQPPSVSVAPGKTARLTCGGNNIGLNSVHWYQQKPGQAPVLVVYDDRDRPSGIPERFSGSNSGNTATLTISRVEAGDEADYYCQVWDSSSDHWVFGGGTKLTVLG	NIGLNS	DDR	QVWDSSSDHWV	8		IGHV3-53*01	IGHJ6*01	CAGGTGCAGCTGGTGCAGTCTGGAGGAGGCTTGATCCAGCCTGGGGGGTCCCTGAGACTCTCCTGTGCAGCCTCAGGGGTCACCGTCAGTAGTAACTATATGAGCTGGGTCCGCCAGGCTCCAGGGAAGGGGCTGGAGTGGGTCTCAGTTATTTATAGCGGTGGTAGCACATTCTACGCAGACTCCGTGAAGGGCCGATTCACCATCTCCAGAGACAATTCCAAGAATACGCTGTATCTTCAAATGAACAGCCTGAGAGCCGAGGACACGGCCGTGTATTACTGTGCGAGAGATTTGATGGAAGCGGGGGGTATGGACGTCTGGGGCCAAGGGAGCACGGTCACCGTCTCCTCAACTAGT	QVQLVQSGGGLIQPGGSLRLSCAASGVTVSSNYMSWVRQAPGKGLEWVSVIYSGGSTFYADSVKGRFTISRDNSKNTLYLQMNSLRAEDTAVYYCARDLMEAGGMDVWGQGSTVTVSSTS	GVTVSSNY	IYSGGST	ARDLMEAGGMDV	7
39-32	IGLV2-14*01	IGLJ2*01	GAGCTCGCCCTGACTCAGCCTGCCTCCGTGTCTGGGTCTCTTGGACAGTCGATCACCATCTCCTGCACTGAGACCAGCCGTGACGTTGGTGGTTATGACTATGTCTCCTGGTACCAACAACACCCAGGCAAAGCCCCCCAACTCATGATTTATGATGTCAGTAATCGGCCCTCAGGGGTTTCTAATCGCTTCTCTGGCTCCAAGTCTGGCAACACGGCCTCCCTGACCATCTCTGGGCTCCAGGCTGAGGACGAGGCTAATTATTACTGCAGCTCATATACAACCAGTAGAACCGTGGTTTTCGGCGGGGGGACCAAGGTGACCGTCCTCGGC	ELALTQPASVSGSLGQSITISCTETSRDVGGYDYVSWYQQHPGKAPQLMIYDVSNRPSGVSNRFSGSKSGNTASLTISGLQAEDEANYYCSSYTTSRTVVFGGGTKVTVLG	SRDVGGYDY	DVS	SSYTTSRTVV	12		IGHV3-53*01	IGHJ6*01	CAGGTGCAGCTGGTGCAGTCTGGAGGAGGCTTGATCCAGCCTGGGGGGTCCCTGAGACTCTCCTGTGCAGCCTCAGGGGTCACCGTCAGTAGTAACTATATGAGCTGGGTCCGCCAGGCTCCAGGGAAGGGGCTGGAGTGGGTCTCAGTTATTTATAGCGGTGGTAGCACATTCTACGCAGACTCCGTGAAGGGCCGATTCACCATCTCCAGAGACAATTCCAAGAATACGCTGTATCTTCAAATGAACAGCCTGAGAGCCGAGGACACGGCCGTGTATTACTGTGCGAGAGATTTGATGGAAGCGGGGGGTATGGACGTCTGGGGCCAAGGGAGCACGGTCACCGTCTCCTCAACTAGT	QVQLVQSGGGLIQPGGSLRLSCAASGVTVSSNYMSWVRQAPGKGLEWVSVIYSGGSTFYADSVKGRFTISRDNSKNTLYLQMNSLRAEDTAVYYCARDLMEAGGMDVWGQGSTVTVSSTS	GVTVSSNY	IYSGGST	ARDLMEAGGMDV	7
39-45	IGLV3-21*03	IGLJ3*02	GAGCTCGAGCTGACTCAGCCACACTCGGTGTCAGTGGCCCCAGGAAAGACGGCCAGGATTACCTGTGGGGGAAACAACATTGGAAGTAAAAGTGTGCACTGGTACCAGCAGAAGCCAGGCCAGGCCCCTGTGCTGGTCGTCTATGATGATAGCGACCGGCCCTCAGGGATCCCTGAGCGATTCTCTGGCTCCAACTCTGGGAACACGGCCACCCTGACCATCAGCAGGGTCGAAGCCGGGGATGAGGCCGACTATTACTGTCAGGTGTGGGATAGTAGTAGTGATCATTGGGTGTTCGGCGGAGGGACCAAGCTGACCGTCCTAGGC	ELELTQPHSVSVAPGKTARITCGGNNIGSKSVHWYQQKPGQAPVLVVYDDSDRPSGIPERFSGSNSGNTATLTISRVEAGDEADYYCQVWDSSSDHWVFGGGTKLTVLG	NIGSKS	DDS	QVWDSSSDHWV	1		IGHV3-53*01	IGHJ6*01	CAGGTGCAGCTGGTGCAATCTGGAGGAGGCTTGATCCAGCCTGGGGGGTCCCTGAGACTCTCCTGTGCAGCCTCAGGGGTCACCGTCAGTAGTAACTATATGAGCTGGGTCCGCCAGGCTCCAGGGAAGGGGCTGGAGTGGGTCTCAGTTATTTATAGCGGTGGTAGCACATTCTACGCAGACTCCGTGAAGGGCCGATTCACCATCTCCAGAGACAATTCCAAGAATACGCTGTATCTTCAAATGAACAGCCTGAGAGCCGAGGACACGGCCGTGTATTACTGTGCGAGAGATTTGATGGAAGCGGGGGGTATGGACGTCTGGGGCCAAGGGAGCACGGTCACCGTCTCCTCAACTAGT	QVQLVQSGGGLIQPGGSLRLSCAASGVTVSSNYMSWVRQAPGKGLEWVSVIYSGGSTFYADSVKGRFTISRDNSKNTLYLQMNSLRAEDTAVYYCARDLMEAGGMDVWGQGSTVTVSSTS	GVTVSSNY	IYSGGST	ARDLMEAGGMDV	8
39-64	IGLV3-21*03	IGLJ2*01	GAGCTCGTGCTGACTCAGCCACCCTCAGTGTCAGTGGCCCCAGGAAAGACGGCCAGGATTACCTGTGGGGGAAACAACATTGGAAGTAAAAGTGTGCACTGGTACCAGCAGAAGCCAGGCCAGGCCCCTGTGCTGGTCGTCTATGATGATAGCGACCGGCCCTCAGGGATCCCTGAGCGATTCTCTGGCTCCAACTCTGGGAACACGGCCACCCTGACCATCAGCAGGGTCGAAGCCGGGGATGAGGCCGACTATTACTGTCAGGTGTGGGATAGTAGTAGTGATCATGTGGTATTCGGCGGAGGGACCAAGCTGACCGTCCTAGGC	ELVLTQPPSVSVAPGKTARITCGGNNIGSKSVHWYQQKPGQAPVLVVYDDSDRPSGIPERFSGSNSGNTATLTISRVEAGDEADYYCQVWDSSSDHVVFGGGTKLTVLG	NIGSKS	DDS	QVWDSSSDHVV	1		IGHV3-53*01	IGHJ6*01	CAGGTGCAGCTGGTGCAATCTGGAGGAGGCTTGATCCAGCCTGGGGGGTCCCTGAGACTCTCCTGTGCAGCCTCAGGGGTCACCGTCAGTAGTAACTATATGAGCTGGGTCCGCCAGGCTCCAGGGAAGGGGCTGGAGTGGGTCTCAGTTATTTATAGCGGTGGTAGCACATTCTACGCAGACTCCGTGAAGGGCCGATTCACCATCTCCAGAGACAATTCCAAGAATACGCTGTATCTTCAAATGAACAGCCTGAGAGCCGAGGACACGGCCGTGTATTACTGTGCGAGAGATTTGATGGAAGCGGGGGGTATGGACGTCTGGGGCCAAGGGAGCACGGTCACCGTCTCCTCAACTAGT	QVQLVQSGGGLIQPGGSLRLSCAASGVTVSSNYMSWVRQAPGKGLEWVSVIYSGGSTFYADSVKGRFTISRDNSKNTLYLQMNSLRAEDTAVYYCARDLMEAGGMDVWGQGSTVTVSSTS	GVTVSSNY	IYSGGST	ARDLMEAGGMDV	8
39-73	IGLV3-21*03	IGLJ2*01	GAGCTCGTGCTGACTCAGCCACCCTCGGTGTCAGTGGCCCCAGGAAAGACGGCCAGGATTACCTGTGGGGGAAACAACATTGGAAGTAAAAGTGTGCACTGGTACCAGCAGAAGCCAGGCCAGGCCCCTGTGCTGGTCGTCTATGATGATAGCGACCGGCCCTCAGGGATCCCTGAGCGATTCTCTGGCTCCAACTCTGGGAACACGGCCACCCTGACCATCAGCAGGGTCGAAGCCGGGGATGAGGCCGACTATTACTGTCAGGTGTGGGATAGTAGTAGTGTCCATCCACGGGTGGTATTCGGCGGAGGGACCAAGCTGACCGTCCTAGGC	ELVLTQPPSVSVAPGKTARITCGGNNIGSKSVHWYQQKPGQAPVLVVYDDSDRPSGIPERFSGSNSGNTATLTISRVEAGDEADYYCQVWDSSSVHPRVVFGGGTKLTVLG	NIGSKS	DDS	QVWDSSSVHPRVV	2		IGHV3-53*01	IGHJ6*01	CAGGTGCAGCTGGTGCAGTCTGGAGGAGGCTTGATCCAGCCTGGGGGGTCCCTGAGACTCTCCTGTGCAGCCTCAGGGGTCACCGTCAGTAGTAACTATATGAGCTGGGTCCGCCAGGCTCCAGGGAAGGGGCTGGAGTGGGTCTCAGTTATTTATAGCGGTGGTAGCACATTCTACGCAGACTCCGTGAAGGGCCGATTCACCATCTCCAGAGACAATTCCAAGAATACGCTGTATCTTCAAATGAACAGCCTGAGAGCCGAGGACACGGCCGTGTATTACTGTGCGAGAGATTTGATGGAAGCGGGGGGTATGGACGTCTGGGGCCAAGGGAGCACGGTCACCGTCTCCTCAACTAGT	QVQLVQSGGGLIQPGGSLRLSCAASGVTVSSNYMSWVRQAPGKGLEWVSVIYSGGSTFYADSVKGRFTISRDNSKNTLYLQMNSLRAEDTAVYYCARDLMEAGGMDVWGQGSTVTVSSTS	GVTVSSNY	IYSGGST	ARDLMEAGGMDV	7
39-77	IGLV3-21*03	IGLJ2*01	GAGCTCGTGCTGACTCAGCCACCCTCGGTGTCAGTGGCCCCAGGAAAGACGGCCAGCATTACGTGTGGGGGAAACAACATTGGAAGTAAAAGTGTGCACTGGTACCAGCAGAAGCCAGGCCAGGCCCCTCTGCTGGTCGTCTTTGATGATAGCGACCGGCCCTCAGGGATCCCTGAGCGATTCTCTGGCTCCAACTCTGGGAACACGGCCACCCTGACCATCAGCAGGGTCGAAGCCGGGGATGAGGCCGACTATTACTGTCAGGTGTGGGATAGTAGTAGTGATCAAGGGGTATTCGGCGGAGGGACCAAGCTGACCGTCCTAGGC	ELVLTQPPSVSVAPGKTASITCGGNNIGSKSVHWYQQKPGQAPLLVVFDDSDRPSGIPERFSGSNSGNTATLTISRVEAGDEADYYCQVWDSSSDQGVFGGGTKLTVLG	NIGSKS	DDS	QVWDSSSDQGV	4		IGHV3-53*01	IGHJ6*01	CAGGTGCAGCTGGTGCAATCTGGAGGAGGCTTGATCCAGCCTGGGGGGTCCCTGAGACTCTCCTGTGCAGCCTCAGGGGTCACCGTCAGTAGTAACTATATGAGCTGGGTCCGCCAGGCTCCAGGGAAGGGGCTGGAGTGGGTCTCAGTTATTTATAGCGGTGGTAGCACATTCTACGCAGACTCCGTGAAGGGCCGATTCACCATCTCCAGAGACAATTCCAAGAATACGCTGTATCTTCAAATGAACAGCCTGAGAGCCGAGGACACGGCCGTGTATTACTGTGCGAGAGATTTGATGGAAGCGGGGGGTATGGACGTCTGGGGCCAAGGGAGCACGGTCACCGTCTCCTCAACTAGT	QVQLVQSGGGLIQPGGSLRLSCAASGVTVSSNYMSWVRQAPGKGLEWVSVIYSGGSTFYADSVKGRFTISRDNSKNTLYLQMNSLRAEDTAVYYCARDLMEAGGMDVWGQGSTVTVSSTS	GVTVSSNY	IYSGGST	ARDLMEAGGMDV	8
39-81	IGLV3-21*03	IGLJ3*02	GAGCTCGTGCTGACTCAGCCACCCTCGGTGTCAGTGGCCCCAGGAAAGACGGCCAGGATTACCTGTGGGGGAAACAACATTGGAAGTAAAAGTGTGCACTGGTACCAGCAGAAGCCAGGCCAGGCCCCTGTGCTGGTCGTCTATGATGATAGCGACCGGCCCTCAGGGATCCCTGAGCGATTCTCTGGCTCCAACTCTGGGAACACGGCCACCCTGACCATCAGCAGGGTCGAAGCCGGGGATGAGGCCGACTATTACTGTCAGGTGTGGGATAGTAGTAGTGATCAGGGGGTGTTCGGCGGAGGGACCAAGCTGACCGTCCTAGGC	ELVLTQPPSVSVAPGKTARITCGGNNIGSKSVHWYQQKPGQAPVLVVYDDSDRPSGIPERFSGSNSGNTATLTISRVEAGDEADYYCQVWDSSSDQGVFGGGTKLTVLG	NIGSKS	DDS	QVWDSSSDQGV	0		IGHV3-53*01	IGHJ6*01	CAGGTGCAGCTGGTGCAGTCTGGAGGAGGCTTGATCCAGCCTGGGGGGTCCCTGAGACTCTCCTGTGCAGCCTCAGGGGTCACCGTCAGTAGTAACTATATGAGCTGGGTCCGCCAGGCTCCAGGGAAGGGGCTGGAGTGGGTCTCAGTTATTTATAGCGGTGGTAGCACATTCTACGCAGACTCCGTGAAGGGCCGATTCACCATCTCCAGAGACAATTCCAAGAATACGCTGTATCTTCAAATGAACAGCCTGAGAGCCGAGGACACGGCCGTGTATTACTGTGCGAGAGATTTGATGGAAGCGGGGGGTATGGACGTCTGGGGCCAAGGGAGCACGGTCACCGTCTCCTCAACTAGT	QVQLVQSGGGLIQPGGSLRLSCAASGVTVSSNYMSWVRQAPGKGLEWVSVIYSGGSTFYADSVKGRFTISRDNSKNTLYLQMNSLRAEDTAVYYCARDLMEAGGMDVWGQGSTVTVSSTS	GVTVSSNY	IYSGGST	ARDLMEAGGMDV	7
39-84	IGLV3-21*02	IGLJ3*02	GAGCTCGTGCTGACTCAGCCACCCTCGGTCTCAGTGGCCCCCGGGGGGACGGCCACGATCACCTGTGGGGGAAGCAACGTTGGAAGTAATAGTGTGCACTGGTACCAGCAGAAGCCAGGCCAGGCCCCTGTGCTGGTCGTCTTTGATGATAATGACCGGCCCTCAGGGATCCCTGAGCGATTCTCTGGCTCCAGCTCTGGGAACACGGCCACCCTGACCATCAGCAGGGTCGAAGCCGGGGATGAGGCCGACTATTACTGTCAGGTGTGGGAAAGTCGTCATGATCATTGGGTGTTCGGCGGAGGGACCAAGCTGACCGTCCTAGGC	ELVLTQPPSVSVAPGGTATITCGGSNVGSNSVHWYQQKPGQAPVLVVFDDNDRPSGIPERFSGSSSGNTATLTISRVEAGDEADYYCQVWESRHDHWVFGGGTKLTVLG	NVGSNS	DDN	QVWESRHDHWV	18		IGHV3-53*01	IGHJ6*01	CAGGTGCAGCTGGTGCAGTCTGGAGGAGGCTTGATCCAGCCTGGGGGGTCCCTGAGACTCTCCTGTGCAGCCTCAGGGGTCACCGTCAGTAGTAACTATATGAGCTGGGTCCGCCAGGCTCCAGGGAAGGGGCTGGAGTGGGTCTCAGTTATTTATAGCGGTGGTAGCACATTCTACGCAGACTCCGTGAAGGGCCGATTCACCATCTCCAGAGACAATTCCAAGAATACGCTGTATCTTCAAATGAACAGCCTGAGAGCCGAGGACACGGCCGTGTATTACTGTGCGAGAGATTTGATGGAAGCGGGGGGTATGGACGTCTGGGGCCAAGGGAGCACGGTCACCGTCTCTTCAACTAGT	QVQLVQSGGGLIQPGGSLRLSCAASGVTVSSNYMSWVRQAPGKGLEWVSVIYSGGSTFYADSVKGRFTISRDNSKNTLYLQMNSLRAEDTAVYYCARDLMEAGGMDVWGQGSTVTVSSTS	GVTVSSNY	IYSGGST	ARDLMEAGGMDV	7
39-85	IGLV2-14*01	IGLJ2*01	GAGCTCGCCCTGACTCAGCCTGCCTCCGTGTCTGGGTCTCCTGGACAGTCGATCACCATCTCCTGCACTGGAACCAGCAGTGACGTTGGTGGTTATAACTATGTCTCCTGGTACCAACAACACCCAGGCAAGGCCCCCAAACTCATGATTTATGATGTCAGTAATCGGCCCTCAGGGGTTTCTAATCGCTTCTCTGGCTCCAAGTCTGGCAACACGGCCTCCCTGACCATCTCTGGGCTCCAGGCTGAGGACGAGGGTGATTATTATTGCAGCTCAAATACAAGCAGCAGGTCCGTGGTATTCGGC	ELALTQPASVSGSPGQSITISCTGTSSDVGGYNYVSWYQQHPGKAPKLMIYDVSNRPSGVSNRFSGSKSGNTASLTISGLQAEDEGDYYCSSNTSSRSVVFG	SSDVGGYNY	DVS	SSNTSSRSVV	6		IGHV3-53*01	IGHJ6*01	GAGGTGCAGCTGGTGCAGTCTGGAGGAGGCTTGATCCAGCCTGGGGGGTCCCTGAGACTCTCCTGTGCAGCCTCAGGGGTCACCGTCAGTAGTAACTATATGAGCTGGGTCCGCCAGGCTCCAGGGAAGGGGCTGGAGTGGGTCTCAGTTATTTATAGCGGTGGTAGCACATTCTACGCAGACTCCGTGAAGGGCCGATTCACCATCTCCAGAGACAATTCCAAGAATACGCTGTATCTTCAAATGAACAGCCTGAGAGCCGAGGACACGGCCGTGTATTACTGTGCGAGAGATTTGATGGAAGCGGGGGGTATGGACGTCTGGGGCCAAGGGAGCACGGTCACCGTCTCCTCAACTAGT	EVQLVQSGGGLIQPGGSLRLSCAASGVTVSSNYMSWVRQAPGKGLEWVSVIYSGGSTFYADSVKGRFTISRDNSKNTLYLQMNSLRAEDTAVYYCARDLMEAGGMDVWGQGSTVTVSSTS	GVTVSSNY	IYSGGST	ARDLMEAGGMDV	7
39-86	IGLV3-21*03	IGLJ2*01	GAGCTCGTGCTGACTCAGCCACCCTCGGTGTCAGTGGCCCCAGGAAAGACGGCCAGGATTACCTGTGGGGGAAACAACATTGGAAGTAAAAGTGTGCACTGGTACCAGCAGAAGCCAGGCCAGGCCCCTGTGCTGGTCGTCTATGATGATAGCGACCGGCCCTCAGGGATCCCTGAGCGATTCTCTGGCTCCAACTCTGGGAACACGGCCACCCTGACCATCAGCAGGGTCGAAGCCGGGGATGAGGCCGACTATTACTGTCAGGTGTGGGATAGTAGTAGTGATCATGTGGTATTCGGC	ELVLTQPPSVSVAPGKTARITCGGNNIGSKSVHWYQQKPGQAPVLVVYDDSDRPSGIPERFSGSNSGNTATLTISRVEAGDEADYYCQVWDSSSDHVVFG	NIGSKS	DDS	QVWDSSSDHVV	0		IGHV3-53*01	IGHJ6*01	CAGGTGCAGCTGGTGCAATCTGGAGGAGGCTTGATCCAGCCTGGGGGGTCCCTGAGACTCTCCTGTGCAGCCTCAGGGGTCACCGTCAGTAGTAACTATATGAGCTGGGTCCGCCAGGCTCCGGGGAAGGGGCTGGAGTGGGTCTCAGTTATTTATAGCGGTGGTAGCACATTCTACGCAGACTCCGTGAAGGGCCGATTCACCATCTCCAGAGACAATTCCAAGAATACGCTGTATCTTCAAATGAACAGCCTGAGAGCCGAGGACACGGCCGTGTATTACTGTGCGAGAGATTTGATGGAAGCGGGGGGTATGGACGTCTGGGGCCAAGGGAGCACGGTCACCGTCTCCTCAACTAGT	QVQLVQSGGGLIQPGGSLRLSCAASGVTVSSNYMSWVRQAPGKGLEWVSVIYSGGSTFYADSVKGRFTISRDNSKNTLYLQMNSLRAEDTAVYYCARDLMEAGGMDVWGQGSTVTVSSTS	GVTVSSNY	IYSGGST	ARDLMEAGGMDV	9
39-87	IGLV3-21*03	IGLJ2*01	GAGCTCGCCCTGACTCAGCCACCCTCGGTGTCAGTGGCCCCAGGAAAGACGGCCAGGATTACCTGTGGGGGAAACAACATTGGAAGTAAAAGTGTGCACTGGTACCAGCAGAAGCCAGGCCAGGCCCCTGTGCTGGTCGTCTATGATGATAGCGACCGGCCCTCAGGGATCCCTGAGCGATTCTCTGGCTCCAACTCTGGGAACACGGCCACCCTGACCATCAGCAGGGTCGAAGCCGGGGATGAGGCCGACTATTACTGTCAGGTGTGGGATAGTAGTAGTGATCATGTGGTATTCGGCGGAGGGACCAAGCTGACCGTCCTAGGC	ELALTQPPSVSVAPGKTARITCGGNNIGSKSVHWYQQKPGQAPVLVVYDDSDRPSGIPERFSGSNSGNTATLTISRVEAGDEADYYCQVWDSSSDHVVFGGGTKLTVLG	NIGSKS	DDS	QVWDSSSDHVV	0		IGHV3-53*01	IGHJ6*01	CAGGTGCAGCTGGTGCAATCTGGAGGAGGCTTGATCCAGCCTGGGGGGTCCCTGAGACTCTCCTGTGCAGCCTCAGGGGTCACCGTCAGTAGTAACTATATGAGCTGGGTCCGCCAGGCTCCAGGGAAGGGGCTGGAGTGGGTCTCAGTTATTTATAGCGGTGGTAGCACATTCTACGCAGACTCCGTGAAGGGCCGATTCACCATCTCCAGAGACAATTCCAAGAATACGCTGTATCTTCAAATGAACAGCCTGAGAGCCGAGGACACGGCCGTGTATTACTGTGCGAGAGATTTGATGGAAGCGGGGGGTATGGACGTCTGGGGCCAAGGGAGCACGGTCACCGTCTCCTCAACTAGT	QVQLVQSGGGLIQPGGSLRLSCAASGVTVSSNYMSWVRQAPGKGLEWVSVIYSGGSTFYADSVKGRFTISRDNSKNTLYLQMNSLRAEDTAVYYCARDLMEAGGMDVWGQGSTVTVSSTS	GVTVSSNY	IYSGGST	ARDLMEAGGMDV	8
39-89	IGLV3-21*03	IGLJ3*02	GAGCTCGAGCTGACACAGCCACCCTCGGTGTCAGTGGCCCCAGGAAAGACGGCCAGGATTACCTGTGGGGGAAACAACATTGGAAGTAAAAGTGTGCACTGGTACCAGCAGAAGCCAGGCCAGGCCCCTGTGCTGGTCGTCTATGATGATAGCGACCGGCCCTCAGGGATCCCTGAGCGATTCTCTGGCTCCAACTCTGGGAACACGGCCACCCTGACCATCAGCAGGGTCGAAGCCGGGGATGAGGCCGACTATTACTGTCAGGTGTGGGATAGTAGTAGTGATCATTGGGTGTTCGGCGGAGGGACCAAGCTGACCGTCCTAGGC	ELELTQPPSVSVAPGKTARITCGGNNIGSKSVHWYQQKPGQAPVLVVYDDSDRPSGIPERFSGSNSGNTATLTISRVEAGDEADYYCQVWDSSSDHWVFGGGTKLTVLG	NIGSKS	DDS	QVWDSSSDHWV	1		IGHV3-53*01	IGHJ6*01	GAGGTGCAGCTGGTGCAATCTGGAGGAGGCTTGATCCAGCCTGGGGGGTCCCTGAGACTCTCCTGTGCAGCCTCAGGGGTCACCGTCAGTAGTAACTATATGAGCTGGGTCCGCCAGGCTCCAGGGAAGGGGCTGGAGTGGGTCTCAGTTATTTATAGCGGTGGTAGCACATTCTACGCAGACTCCGTGAAGGGCCGATTCACCATCTCCAGAGACAATTCCAAGAATACGCTGTATCTTCAAATGAACAGCCTGAGAGCCGAGGACACGGCCGTGTATTACTGTGCGAGAGATTTGATGGAAGCGGGGGGTATGGACGTCTGGGGCCAAGGGAGCACGGTCACCGTCTCCTCAACTAGT	EVQLVQSGGGLIQPGGSLRLSCAASGVTVSSNYMSWVRQAPGKGLEWVSVIYSGGSTFYADSVKGRFTISRDNSKNTLYLQMNSLRAEDTAVYYCARDLMEAGGMDVWGQGSTVTVSSTS	GVTVSSNY	IYSGGST	ARDLMEAGGMDV	8
39-91	IGLV3-21*03	IGLJ2*01	GAGCTCGTGCTGACTCAGCCACCCTCGGTGTCCGTGGCCCCAGGAAAGACGGCCAGGCTTACCTGTGGGGGAAACAACATTGGGCTGAACAGTGTGCACTGGTACCAGCAGAAGCCAGGCCAGGCCCCTGTGCTGGTCGTCTATGATGATCGCGACCGGCCCTCAGGGATTCCTGAGCGATTCTCTGGCTCCAACTCTGGGAACACGGCCACCCTGACCATCAGCAGGGTCGAAGACGGGGATGAGGCCGACTATTACTGTCAGGTGTGGGATGGTCGTACTGATCATCTCGTATTCGGCGGAGGGACCAAGCTGACCGTCCTAGGC	ELVLTQPPSVSVAPGKTARLTCGGNNIGLNSVHWYQQKPGQAPVLVVYDDRDRPSGIPERFSGSNSGNTATLTISRVEDGDEADYYCQVWDGRTDHLVFGGGTKLTVLG	NIGLNS	DDR	QVWDGRTDHLV	13		IGHV3-53*01	IGHJ6*01	CAGGTGCAGCTGGTGCAGTCTGGAGGAGGCTTGATCCAGCCTGGGGGGTCCCTGAGACTCTCCTGTGCAGCCTCAGGGGTCACCGTCAGTAGTAACTATATGAGCTGGGTCCGCCAGGCTCCAGGGAAGGGGCTGGAGTGGGTCTCAGTTATTTATAGCGGTGGTAGCACATTCTACGCAGACTCCGTGAAGGGCCGATTCACCATCTCCAGAGACAATTCCAAGAATACGCTGTATCTTCAAATGAACAGCCTGAGAGCCGAGGACACGGCCGTGTATTACTGTGCGAGAGATTTGATGGAAGCGGGGGGTATGGACGTCTGGGGCCAAGGGAGCACGGTCACCGTCTCCTCAACTAGT	QVQLVQSGGGLIQPGGSLRLSCAASGVTVSSNYMSWVRQAPGKGLEWVSVIYSGGSTFYADSVKGRFTISRDNSKNTLYLQMNSLRAEDTAVYYCARDLMEAGGMDVWGQGSTVTVSSTS	GVTVSSNY	IYSGGST	ARDLMEAGGMDV	7
43-05	IGLV3-21*01	IGLJ2*01	GAGCTCGTGCTGACTCAGCCACCCTCAGTGTCAGTGGCCCCAGGACAGACGGCCAGGATTCCCTGTGGGGGAAACAACATTGGAGGTTACAGTGTGCACTGGTACCAGCAGAAGCCAGGCCAGGCCCCTGTGCTGGTCATCTATTATGATAGCGACCGGCCCTCAGGGATCCCTGAGCGATTCTCTGGCTCCAACTCTGAGAACACGGCCACCCTGACCATCAGCAGGGTCGAAGCCGGGGATGAGGCCGACTATTTCTGTCAGGTGTGGGATAGTACCAGTGATCATGTGGTATTCGGCGGAGGGACCAAGCTGACCGTCCTAGGC	ELVLTQPPSVSVAPGQTARIPCGGNNIGGYSVHWYQQKPGQAPVLVIYYDSDRPSGIPERFSGSNSENTATLTISRVEAGDEADYFCQVWDSTSDHVVFGGGTKLTVLG	NIGGYS	YDS	QVWDSTSDHVV	10		IGHV3-53*01	IGHJ6*01	CAGGTGCAGCTGCAGCAGTCTGGAGGAGGCTTGATCCAGCCTGGGGGGTCCCTGAGACTCTCCTGTGCAGCCTCAGGGGTCACCGTCAGTAGTAACTATATGAGCTGGGTCCGCCAGGCTCCAGGGAAGGGGCTGGAGTGGGTCTCAGTTATTTATAGCGGTGGTAGCACATTCTACGCAGACTCCGTGAAGGGCCGATTCACCATCTCCAGAGACAATTCCAAGAATACGCTGTATCTTCAAATGAACAGCCTGAGAGCCGAGGACACGGCCGTGTATTACTGTGCGAGAGATTTGATGGAAGCGGGGGGTATGGACGTCTGGGGCCAAGGGAGCACGGTCACCGTCTCCTCAACTAGT	QVQLQQSGGGLIQPGGSLRLSCAASGVTVSSNYMSWVRQAPGKGLEWVSVIYSGGSTFYADSVKGRFTISRDNSKNTLYLQMNSLRAEDTAVYYCARDLMEAGGMDVWGQGSTVTVSSTS	GVTVSSNY	IYSGGST	ARDLMEAGGMDV	9
43-07	IGLV3-21*01	IGLJ3*02	GAGCTCGTGTTGACACAGCCACCCTCAGTGTCAGTGGCCCCAGGAAAGACGGCCAGGATTACCTGTGGGGAAAACAGCATTGGAAGTAAAAGTGTGCACTGGTACCAGCAGAAGCCAGGCCAGGCCCCTCTACTGGTCATCTATTCTGATAACGACCGGCCCTCCGGGATCCCTGAGCGATTCTCTGGCTCCAACTCTGGGAACACGGCCACCCTGACCATCAGCAGGGTCGAAGCCGGGGATGAGGCCGACTATTACTGTCAGGTGTGGGACAGTAGTAGTGACCATGTGGTGTTCGGCGAAGGGACCAAGCTGACCGTCCTAGGC	ELVLTQPPSVSVAPGKTARITCGENSIGSKSVHWYQQKPGQAPLLVIYSDNDRPSGIPERFSGSNSGNTATLTISRVEAGDEADYYCQVWDSSSDHVVFGEGTKLTVLG	SIGSKS	SDN	QVWDSSSDHVV	10		IGHV3-53*01	IGHJ6*01	CAGGTGCAGCTGGTGCAGTCTGGAGGAGGCTTGATCCAGCCTGGGGGGTCCCTGAGACTCTCCTGTGCAGCCTCAGGGGTCACCGTCAGTAGTAACTATATGAGCTGGGTCCGCCAGGCTCCAGGGAAGGGGCTGGAGTGGGTCTCAGTTATTTATAGCGGTGGTAGCACATTCTACGCAGACTCCGTGAAGGGCCGATTCACCATCTCCAGAGACAATTCCAAGAATACGCTGTATCTTCAAATGAACAGCCTGAGAGCCGAGGACACGGCCGTGTATTACTGTGCGAGAGATTTGATGGAAGCGGGGGGTATGGACGTCTGGGGCCAAGGGAGCACGGTCACCGTCTCCTCAACTAGT	QVQLVQSGGGLIQPGGSLRLSCAASGVTVSSNYMSWVRQAPGKGLEWVSVIYSGGSTFYADSVKGRFTISRDNSKNTLYLQMNSLRAEDTAVYYCARDLMEAGGMDVWGQGSTVTVSSTS	GVTVSSNY	IYSGGST	ARDLMEAGGMDV	7
43-11	IGLV2-14*01	IGLJ3*02	GAGCTCGCCCTGACTCAGCCTGCCTCCGTGTCTGGGTCTCCTGGACAGTCGATCACCATCTCCTGCACTGGAACCAGCAGTGACGTTGGTGGTTATAACTATGTCTCCTGGTACCAGCAACACCCAGGCAAAGCCCCCAAACTCATGATTTATGATGTCAGTAATCGGCCCTCAGGGGTTTCTAATCGCTTCTCTGGCTCCAAGTCTGGCAACACGGCCTCCCTGACCATCTCTGGGCTCCAGGCTGAGGACGAGGCTGATTATTACTGCAGCTCATATACAAGCAGCACCACCCCTTGGGTGTTCGGC	ELALTQPASVSGSPGQSITISCTGTSSDVGGYNYVSWYQQHPGKAPKLMIYDVSNRPSGVSNRFSGSKSGNTASLTISGLQAEDEADYYCSSYTSSTTPWVFG	SSDVGGYNY	DVS	SSYTSSTTPWV	4		IGHV3-53*01	IGHJ6*01	GAGGTGCAGCTGGTGCAGTCTGGAGGAGGCTTGATCCAGCCTGGGGGGTCCCTGAGACTCTCCTGTGCAGCCTCAGGGGTCACCGTCAGTAGTAACTATATGAGCTGGGTCCGCCAGGCTCCAGGGAAGGGGCTGGAGTGGGTCTCAGTTATTTATAGCGGTGGTAGCACATTCTACGCAGACTCCGTGAAGGGCCGATTCACCATCTCCAGAGACAATTCCAAGAATACGCTGTATCTTCAAATGAACAGCCTGAGAGCCGAGGACACGGCCGTGTATTACTGTGCGAGAGATTTGATGGAAGCGGGGGGTATGGACGTCTGGGGCCAAGGGAGCACGGTCACCGTCTCCTCAACTAGT	EVQLVQSGGGLIQPGGSLRLSCAASGVTVSSNYMSWVRQAPGKGLEWVSVIYSGGSTFYADSVKGRFTISRDNSKNTLYLQMNSLRAEDTAVYYCARDLMEAGGMDVWGQGSTVTVSSTS	GVTVSSNY	IYSGGST	ARDLMEAGGMDV	7
43-16	IGLV3-21*01	IGLJ2*01	GAGCTCGTGCTGACTCAGCCACCCTCAGTGTCAGTGGCCCCAGGAAGGACGGCCAGGATTACCTGTGGGGGAAACAACATTGGAGGTAGTAGTGTGCACTGGTACCAGCAGAGGCCAGGCCAGGCCCCTGTGCTGGTCATTTATTATGATAGCGAGCGGCCCTCAGGGATCCCTGAGCGATTCTCTGGCTCCAGCTCTGGGAACACGGCCACCCTGACCATCAGCAGCGTCGTAGCCGGGGATGAGGCCGAATATTACTGTCAGGTGCGGGACACTAGTACTGATCAAGTGATTTTCGGCGGAGGGACCAAGCTGACCGTCCTAGGC	ELVLTQPPSVSVAPGRTARITCGGNNIGGSSVHWYQQRPGQAPVLVIYYDSERPSGIPERFSGSSSGNTATLTISSVVAGDEAEYYCQVRDTSTDQVIFGGGTKLTVLG	NIGGSS	YDS	QVRDTSTDQVI	14		IGHV3-53*01	IGHJ6*01	CAGGTGCAGCTGGTGCAATCTGGAGGAGGCTTGATCCAGCCTGGGGGGTCCCTGAGACTCTCCTGTGCAGCCTCAGGGGTCACCGTCAGTAGTAACTATATGAGCTGGGTCCGCCAGGCTCCAGGGAAGGGGCTGGAGTGGGTCTCAGTTATTTATAGCGGTGGTAGCACATTCTACGCAGACTCCGTGAAGGGCCGATTCACCATCTCCAGAGACAATTCCAAGAATACGCTGTATCTTCAAATGAACAGCCTGAGAGCCGAGGACACGGCCGTGTATTACTGTGCGAGAGATTTGATGGAAGCGGGGGGTATGGACGTCTGGGGCCAAGGGAGCACGGTCACCGTCTCTTCAACTAGT	QVQLVQSGGGLIQPGGSLRLSCAASGVTVSSNYMSWVRQAPGKGLEWVSVIYSGGSTFYADSVKGRFTISRDNSKNTLYLQMNSLRAEDTAVYYCARDLMEAGGMDVWGQGSTVTVSSTS	GVTVSSNY	IYSGGST	ARDLMEAGGMDV	8
43-17	IGLV2-14*01	IGLJ1*01	GAGCTCGAGCTGACTCAGCCTGCCTCCGTGTCTGGGTCTCCTGGACAGTCGGTCACCATCTCCTGCACTGGAACCAGCAGTGACGTTGGTGGTTATAACTATGTGTCCTGGTACCAACAACACCCAGGCAAAGCCCCCAAGCTCATGATTTTTGATGTCACTGATCGGCCCTCCGGGGTTTCTGATCGCTTCTCTGGCTCCAAGTCTGGCAACACGGCCTCCCTGTCCATCTCTGGGCTCCAGGCTGAGGACGAGTCTGATTATTATTGTTCTTCATACACAGGTAGTGGGAAGGGGGTCTTCGGATCTGGGACCAAGGTGACCGTCCTCGGC	ELELTQPASVSGSPGQSVTISCTGTSSDVGGYNYVSWYQQHPGKAPKLMIFDVTDRPSGVSDRFSGSKSGNTASLSISGLQAEDESDYYCSSYTGSGKGVFGSGTKVTVLG	SSDVGGYNY	DVT	SSYTGSGKGV	20		IGHV3-53*01	IGHJ6*01	CAGGTACAGCTGGTACAGTCTGGAGGAGGCTTGATCCAGCCTGGGGGGTCCCTGAGACTCTCCTGTGCAGCCTCAGGGGTCACCGTCAGTAGTAACTATATGAGCTGGGTCCGCCAGGCTCCAGGGAAGGGGCTGGAGTGGGTCTCAGTTATTTATAGCGGTGGTAGCACATTCTACGCAGACTCCGTGAAGGGCCGATTCACCATCTCCAGAGACAATTCCAAGAATACGCTGTATCTTCAAATGAACAGCCTGAGAGCCGAGGACACGGCCGTGTATTACTGTGCGAGAGATTTGATGGAAGCGGGGGGTATGGACGTCTGGGGCCAAGGGAGCACGGTCACCGTCTCCTCAACTAGT	QVQLVQSGGGLIQPGGSLRLSCAASGVTVSSNYMSWVRQAPGKGLEWVSVIYSGGSTFYADSVKGRFTISRDNSKNTLYLQMNSLRAEDTAVYYCARDLMEAGGMDVWGQGSTVTVSSTS	GVTVSSNY	IYSGGST	ARDLMEAGGMDV	9
43-24	IGLV3-21*01	IGLJ2*01	GAGCTCGTGCTGACTCAGCCACCCTCAGTGTCAGTGGCCCCAGGACAGACGGCCAGGATTCCCTGTGGGGGAAACAACATTGGAGGTTACAGTGTGCACTGGTACCAGCAGAAGCCAGGCCAGGCCCCTGTGCTGGTCATCTATTATGATAGCGACCGGCCCTCAGGGATCCCTGAGCGATTCTCTGGCTCCAACTCTGAGAACACGGCCACCCTGACCATCAGCAGGGTCGAAGCCGGGGATGAGGCCGACTATTTCTGTCAGGTGTGGGATAGTACCAGTGATCATGTGGTATTCGGCGGAGGGACCAAGCTGACCGTCCTAGGC	ELVLTQPPSVSVAPGQTARIPCGGNNIGGYSVHWYQQKPGQAPVLVIYYDSDRPSGIPERFSGSNSENTATLTISRVEAGDEADYFCQVWDSTSDHVVFGGGTKLTVLG	NIGGYS	YDS	QVWDSTSDHVV	10		IGHV3-53*01	IGHJ6*01	CAGGTGCAGCTGGTGCAATCTGGAGGAGGCTTGATCCAGCCTGGGGGGTCCCTGAGACTCTCCTGTGCAGCCTCAGGGGTCACCGTCAGTAGTAACTATATGAGCTGGGTCCGCCAGGCTCCAGGGAAGGGGCTGGAGTGGGTCTCAGTTATTTATAGCGGTGGTAGCACATTCTACGCAGACTCCGTGAAGGGCCGATTCACCATCTCCAGAGACAATTCCAAGAATACGCTGTATCTTCAAATGAACAGCCTGAGAGCCGAGGACACGGCCGTGTATTACTGTGCGAGAGATTTGATGGAAGCGGGGGGTATGGACGTCTGGGGCCAAGGGAGCACGGTCACCGTCTCCTCAACTAGT	QVQLVQSGGGLIQPGGSLRLSCAASGVTVSSNYMSWVRQAPGKGLEWVSVIYSGGSTFYADSVKGRFTISRDNSKNTLYLQMNSLRAEDTAVYYCARDLMEAGGMDVWGQGSTVTVSSTS	GVTVSSNY	IYSGGST	ARDLMEAGGMDV	8
43-26	IGLV3-21*01	IGLJ2*01	GAGCTCGTGCTGACTCAGCCACCCTCAGTGTCAGTGGCCCCAGGAAGGACGGCCAGGATTACCTGTGGGGGAAACAACGTTGGAAGTAGTAGTGTGCACTGGTACCAGCAGAGGCCAGGCCAGGCCCCTGTGCTGGTCATTTATTATGATAGCGAGCGGCCCTCAGGGATCCCTGAGCGATTCTCTGGCTCCAGCTCTGGGAACACGGCCACCCTGACCATCAGCAGCGTCGTAGCCGGGGATGAGGCCGAATATTACTGTCAGGTGCGGGACACTACTAGTGATCATGTAATATTCGGCGGAGGGACCAAGCTGACCGTCCTAGGC	ELVLTQPPSVSVAPGRTARITCGGNNVGSSSVHWYQQRPGQAPVLVIYYDSERPSGIPERFSGSSSGNTATLTISSVVAGDEAEYYCQVRDTTSDHVIFGGGTKLTVLG	NVGSSS	YDS	QVRDTTSDHVI	14		IGHV3-53*01	IGHJ6*01	CAGGTGCAGCTGGTGCAATCTGGAGGAGGCTTGATCCAGCCTGGGGGGTCCCTGAGACTCTCCTGTGCAGCCTCAGGGGTCACCGTCAGTAGTAACTATATGAGCTGGGTCCGCCAGGCTCCAGGGAAGGGGCTGGAGTGGGTCTCAGTTATTTATAGCGGTGGTAGCACATTCTACGCAGACTCCGTGAAGGGCCGATTCACCATCTCCAGAGACAATTCCAAGAATACGCTGTATCTTCAAATGAACAGCCTGAGAGCCGAGGACACGGCCGTGTATTACTGTGCGAGAGATTTGATGGAAGCGGGGGGTATGGACGTCTGGGGCCAAGGGAGCACGGTCACCGTCTCCTCAACTAGT	QVQLVQSGGGLIQPGGSLRLSCAASGVTVSSNYMSWVRQAPGKGLEWVSVIYSGGSTFYADSVKGRFTISRDNSKNTLYLQMNSLRAEDTAVYYCARDLMEAGGMDVWGQGSTVTVSSTS	GVTVSSNY	IYSGGST	ARDLMEAGGMDV	8
43-41	IGLV3-21*01	IGLJ2*01	GAGCTCGTGCTGACTCAGCCAACCTCAGTGTCAGTGGCCCCAGGAAGGACGGCCAGGATTACCTGTGGGGGAAACAACGTTGGAAGTAGTAGTGTGCACTGGTACCAGCAGAGGCCAGGCCAGGCCCCTGTGCTGGTCATTTATTATGATAGCGAGCGGCCCTCAGGGATCCCTGAGCGATTCTCTGGCTCCAGCTCTGGGAACACGGCCACCCTGACCATCAGCAGCGTCGTAGCCGGGGATGAGGCCGAATATTACTGTCAGGTGCGGGACACTACTAGTGATCATGTAATATTCGGCGGAGGGACCAAGCTGACCGTCCTAGGC	ELVLTQPTSVSVAPGRTARITCGGNNVGSSSVHWYQQRPGQAPVLVIYYDSERPSGIPERFSGSSSGNTATLTISSVVAGDEAEYYCQVRDTTSDHVIFGGGTKLTVLG	NVGSSS	YDS	QVRDTTSDHVI	15		IGHV3-53*01	IGHJ6*01	CAGGTGCAGCTGGTGCAATCTGGAGGAGGCTTGATCCAGCCTGGGGGGTCCCTGAGACTCTCCTGTGCAGCCTCAGGGGTCACCGTCAGTAGTAACTATATGAGCTGGGTCCGCCAGGCTCCAGGGAAGGGGCTGGAGTGGGTCTCAGTTATTTATAGCGGTGGTAGCACATTCTACGCAGACTCCGTGAAGGGCCGATTCACCATCTCCAGAGACAATTCCAAGAATACGCTGTATCTTCAAATGAACAGCCTGAGAGCCGAGGACACGGCCGTGTATTACTGTGCGAGAGATTTGATGGAAGCGGGGGGTATGGACGTCTGGGGCCAAGGGAGCACGGTCACCGTCTCCTCAACTAGT	QVQLVQSGGGLIQPGGSLRLSCAASGVTVSSNYMSWVRQAPGKGLEWVSVIYSGGSTFYADSVKGRFTISRDNSKNTLYLQMNSLRAEDTAVYYCARDLMEAGGMDVWGQGSTVTVSSTS	GVTVSSNY	IYSGGST	ARDLMEAGGMDV	8
43-43	IGLV3-21*01	IGLJ2*01	GAGCTCGTGCTGACTCAGCCACCCTCAGTGTCAGTGGCCCCAGGAAGGACGGCCAGGATTACCTGTGGGGGAAACAACATTGGAGGTAGTAGTGTGCACTGGTACCAGCAGAGGCCAGGCCAGGCCCCTGTGCTGGTCATTTATTATGATAGCGAGCGGCCCTCAGGGATCCCTGAGCGATTCTCTGGCTCCAGCTCTGGGAACACGGCCACCCTGACCATCAGCAGCGTCGTAGCCGGGGATGAGGCCGAATATTACTGTCAGGTGCGGGACACTAGTAGTGATCATGTGATATTCGGCGGAGGGACCAAGCTGACCGTCCTAGGC	ELVLTQPPSVSVAPGRTARITCGGNNIGGSSVHWYQQRPGQAPVLVIYYDSERPSGIPERFSGSSSGNTATLTISSVVAGDEAEYYCQVRDTSSDHVIFGGGTKLTVLG	NIGGSS	YDS	QVRDTSSDHVI	13		IGHV3-53*01	IGHJ6*01	CAGGTGCAGCTGGTGCAATCTGGAGGAGGCTTGATCCAGCCTGGGGGGTCCCTGAGACTCTCCTGTGCAGCCTCAGGGGTCACCGTCAGTAGTAACTATATGAGCTGGGTCCGCCAGGCTCCAGGGAAGGGGCTGGAGTGGGTCTCAGTTATTTATAGCGGTGGTAGCACATTCTACGCAGACTCCGTGAAGGGCCGATTCACCATCTCCAGAGACAATTCCAAGAATACGCTGTATCTTCAAATGAACAGCCTGAGAGCCGAGGACACGGCCGTGTATTACTGTGCGAGAGATTTGATGGAAGCGGGGGGTATGGACGTCTGGGGCCAAGGGAGCACGGTCACCGTCTCCTCAACTAGT	QVQLVQSGGGLIQPGGSLRLSCAASGVTVSSNYMSWVRQAPGKGLEWVSVIYSGGSTFYADSVKGRFTISRDNSKNTLYLQMNSLRAEDTAVYYCARDLMEAGGMDVWGQGSTVTVSSTS	GVTVSSNY	IYSGGST	ARDLMEAGGMDV	8
43-57	IGLV1-40*01	IGLJ1*01	GAGCTCGAGCTGACTCAGCCGCCCTCAGTGTCTGGGGCCCCAGGGCAGAGGGTCACCATCTCCTGCACTGGGAGCAACTCCAACATCGGGGCAGGTTATGATGTACACTGGTACCAGCAGCTTCCAGGAACAGCCCCCAAACTCCTCATCTATGATAACACCAATCGGCCCTCAGGGGTCCCTGACCGATTCTCTGGCTCCAAGTCTGGCACCTCAGCCTCCCTGGCCATCACTGGGCTCCAGGCTGAGGATGAGGCTGATTATTACTGCCAGTCCTATGACAGCAGCCTGAGTGGTTCTGTCTTCGGAACTGGGACCAAGGTCACCGTCCTAGGC	ELELTQPPSVSGAPGQRVTISCTGSNSNIGAGYDVHWYQQLPGTAPKLLIYDNTNRPSGVPDRFSGSKSGTSASLAITGLQAEDEADYYCQSYDSSLSGSVFGTGTKVTVLG	NSNIGAGYD	DNT	QSYDSSLSGSV	4		IGHV3-53*01	IGHJ6*01	CAGGTGCAGCTGGTGCAGTCTGGAGGAGGCTTGATCCAGCCTGGGGGGTCCCTGAGACTCTCCTGTGCAGCCTCAGGGGTCACCGTCAGTAGTAACTATATGAGCTGGGTCCGCCAGGCTCCAGGGAAGGGGCTGGAGTGGGTCTCAGTTATTTATAGCGGTGGTAGCACATTCTACGCAGACTCCGTGAAGGGCCGATTCACCATCTCCAGAGACAATTCCAAGAATACGCTGTATCTTCAAATGAACAGCCTGAGAGCCGAGGACACGGCCGTGTATTACTGTGCGAGAGATTTGATGGAAGCGGGGGGTATGGACGTCTGGGGCCAAGGGAGCACGGTCACCGTCTCCTCAACTAGT	QVQLVQSGGGLIQPGGSLRLSCAASGVTVSSNYMSWVRQAPGKGLEWVSVIYSGGSTFYADSVKGRFTISRDNSKNTLYLQMNSLRAEDTAVYYCARDLMEAGGMDVWGQGSTVTVSSTS	GVTVSSNY	IYSGGST	ARDLMEAGGMDV	7
43-83	IGLV2-14*01	IGLJ2*01	GAGCTCGCCCTGACTCAGCCTGCCTCCGTGTCTGGGTCTCCTGGACAGTCGATTACCATCTCCTGCACTGGAACCAGCAGTGACGTTGGTGGTTATGAGTATGTCTCCTGGTACCAACAACACCCAGGCAAAGCCCCCAAACTCATGATTTATGATGTCAGTGATCGGCCCTCAGGGGTTTCTAATCGCTTCTCTGGCTCCAAGTCTGGCAACACGGCCTCCCTGACCATCTCTGGCCTCCAGCCTGAGGACGAGGCTCATTATTACTGCAGCTCATATACCAGTAGCAGAACTCTCGTCTTCGGCGGAGGGACCAAGCTGACCGTCCTAGGC	ELALTQPASVSGSPGQSITISCTGTSSDVGGYEYVSWYQQHPGKAPKLMIYDVSDRPSGVSNRFSGSKSGNTASLTISGLQPEDEAHYYCSSYTSSRTLVFGGGTKLTVLG	SSDVGGYEY	DVS	SSYTSSRTLV	12		IGHV3-53*01	IGHJ6*01	CAGGTGCAGCTGGTACAGTCTGGAGGAGGCTTGATCCAGCCTGGGGGGTCCCTGAGACTCTCCTGTGCAGCCCCAGGGGTCACCGTCAGTAGTAACTATATGAGCTGGGTCCGCCAGGCTCCAGGGAAGGGGCTGGAGTGGGTCTCAGTTATTTATAGCGGTGGTAGCACATTCTACGCAGACTCCGTGAAGGGCCGATTCACCATCTCCAGAGACAATTCCAAGAATACGCTGTATCTTCAAATGAACAGCCTGAGAGCCGAGGACACGGCCGTGTATTACTGTGCGAGAGATTTGATGGAAGCGGGGGGTATGGACGTCTGGGGCCAAGGGAGCACGGTCACCGTCTCCTCAACTAGT	QVQLVQSGGGLIQPGGSLRLSCAAPGVTVSSNYMSWVRQAPGKGLEWVSVIYSGGSTFYADSVKGRFTISRDNSKNTLYLQMNSLRAEDTAVYYCARDLMEAGGMDVWGQGSTVTVSSTS	GVTVSSNY	IYSGGST	ARDLMEAGGMDV	9

## Sheet: Supplementary Data 2
BCR HC sequences of BA.1 RBD-reactive clonotypes
Clonotype	Vaccinee	Blood sampling point	IGHV gene	IGHJ gene	Isotype	Nucleotide sequence	Amino acid sequence	HCDR1	HCDR2	HCDR3	Number of SHM	Frequency
27-60	1	3rd	IGHV3-53*01	IGHJ6*01	IGHG1*14	TGCAGCCTCTGGGATCACCGTCAGTAGCAACTACATGAGCTGGGTCCGCCAGGCTCCAGGGAAGGGGCTGGAGTGGGTCTCAGTTATTTATAGCGGTGGTAGCACATACTACGCAGACTCCGTGAAGGGCCGATTCACCATCTCCAGAGACAATTCCAAGAACACGCTGTATCTTCAAATGAACAGCCTGAGAGCCGAGGACACGGCCGTGTATTACTGTGCGAGAGATTTGCGCGAGGTCGGCGGTATGGACGTCTGGGGCCAAGGGACCACGGTCACCGTCTCCTCA	AASGITVSSNYMSWVRQAPGKGLEWVSVIYSGGSTYYADSVKGRFTISRDNSKNTLYLQMNSLRAEDTAVYYCARDLREVGGMDVWGQGTTVTVSS	GITVSSNY	IYSGGST	ARDLREVGGMDV	1	3.34e-05
	1	4th	IGHV3-53*01	IGHJ6*01	IGHM*04	TGCAGCCTCTGGGTTCACCGTCAGTAGCAACTACATGAGCTGGGTCCGCCAGGCTCCAGGGAAGGGGCTGGAGTGGGTCTCACTTATTTATAGCGGTGGTAGCACATACTTCGCAGACTCCGTGAAGGGCCGATTCACCATCTCCAGAGACAATTCCAAGAACACGCTGTATCTTCAAATGAACAGCCTGAGAGCCGAGGACACGGCCGTGTATTACTGTGCGAGAGATTTGCGCGAGGTCGGCGGTATGGACGTCTGGGGCCAAGGGACCACGGTCATCGTCTCCTCA	AASGFTVSSNYMSWVRQAPGKGLEWVSLIYSGGSTYFADSVKGRFTISRDNSKNTLYLQMNSLRAEDTAVYYCARDLREVGGMDVWGQGTTVIVSS	GFTVSSNY	IYSGGST	ARDLREVGGMDV	2	3.24e-06
	1	5th	IGHV3-53*01	IGHJ6*01	IGHG1*14	TGCAGCCTCTGGACTCATCGTCAGTAGCAATTACATGAGTTGGGTCCGCCAGGCTCCAGGGAAGGGACTGGAGTGGGTCGCACTTATTTATAGCGGTGGTAGCACGTTCTACGCAGACTCCGTGAAGGGCCGATTCACCATCTCCAGAGACAATGCCAAGAACACGATGTATTTTCAAATGGACCGCCTGACAGCCGAGGACACGGCCGTGTATTACTGTGCGAGAGATTTGCGCGAGGTCGGCGGTATGGACGTCTGGGGCCAAGGGACCACGGTCACCGTCTCCTCA	AASGLIVSSNYMSWVRQAPGKGLEWVALIYSGGSTFYADSVKGRFTISRDNAKNTMYFQMDRLTAEDTAVYYCARDLREVGGMDVWGQGTTVTVSS	GLIVSSNY	IYSGGST	ARDLREVGGMDV	16	1.99e-06
	1	5th	IGHV3-53*01	IGHJ6*01	IGHG1*14	TGCAGCCTCTGAGATCACCGTCAGTAGTAACTACATGAGCTGGGTCCGCCAGGCTCCAGGGAAGGGGCTGGAGTGGGTCTCAGTTATTTATAGCGGTGGTAGCACATTCTATGCAGACTCCGTGAAGGGCCGATTCACCATCTCCAGAGACAGTTCCAAGAACACGCTGTATCTTCAAATGAACAGCCTGAGAGCCGAGGACACGGCCGTGTATTACTGTGCGAGAGATTTGCGCGAGGTCGGCGGTATGGACGTCTGGGGCCAAGGGACCACGGTCACCGTCTCCTCA	AASEITVSSNYMSWVRQAPGKGLEWVSVIYSGGSTFYADSVKGRFTISRDSSKNTLYLQMNSLRAEDTAVYYCARDLREVGGMDVWGQGTTVTVSS	EITVSSNY	IYSGGST	ARDLREVGGMDV	6	1.99e-06
	1	6th	IGHV3-53*01	IGHJ6*01	IGHG1*14	TGCAGCCTCTGGGCTCACCGTCAGTTACAACTACATGAGCTGGGTCCGCCAGGCTCCAGGGAAGGGGCTGGAGTGGGTCTCAGTTATTTATAGTGGTGGTAGCACATTCTATGCAGACTCCGTGAAGGGCCGATTCACCATCTCCAGAGACAATTCTAAGAACACGCTGTATCTTCAAATGAACAGCCTGAGAGCCGAGGACACGGCCGTTTATTACTGTGCGAGAGACCTTATGGAAGCCGGCGGTATGGACGTCTGGGGCCAAGGGACCACGGTCACCGTCTCCTCA	AASGLTVSYNYMSWVRQAPGKGLEWVSVIYSGGSTFYADSVKGRFTISRDNSKNTLYLQMNSLRAEDTAVYYCARDLMEAGGMDVWGQGTTVTVSS	GLTVSYNY	IYSGGST	ARDLMEAGGMDV	8	2.75e-06
	1	6th	IGHV3-53*01	IGHJ6*01	IGHG1*14	TGCAGCCTCTGGGATCATCGTCAGTAGGAACTACATGAGCTGGGTCCGCCAGGCTCCAGGGAAGGGTCTGGAGTGGGTCTCACTTATGTATGCCGGCGGTAGTACATTTTACGCAGACTCCGCGAAGGGCCGATTCACCATCTCCAGAGACAATTCCAAGAACACGCTCTATCTTCAATTGAACAGCCTGAGAGTCGAGGACACGGCCGTATATTATTGTGCGAGAGACCTTATGGAAGCCGGCGGAATGGACGTCTGGGGCCGAGGGACCACGGTCACCGTCTCCTCT	AASGIIVSRNYMSWVRQAPGKGLEWVSLMYAGGSTFYADSAKGRFTISRDNSKNTLYLQLNSLRVEDTAVYYCARDLMEAGGMDVWGRGTTVTVSS	GIIVSRNY	MYAGGST	ARDLMEAGGMDV	18	2.75e-06
	1	6th	IGHV3-53*01	IGHJ6*01	IGHG1*14	TGCAGCCTCTGGGCTCATCGTCAGTAGCAACTATATGAGCTGGGTCCGCCAGGCTCCAGGGAAGGGGCTGGAGTGGGTCTCAATTATTTATCCCGGTGGTAGCACATTCTACGCAGACTCCGTGAAGGACCGATCTACCGTCTCCAGAGACAGTTCCACGAACACGCTGTATCTTCAAATGAACAGATTGAGAGCCGAGGACACGGCCGTCTATTACTGTGCGAGAGATTTGCGCGAGGTCGGCGGTATGGACGTCTGGGGCCAAGGGACCACGGTCACCGTCTCTTCA	AASGLIVSSNYMSWVRQAPGKGLEWVSIIYPGGSTFYADSVKDRSTVSRDSSTNTLYLQMNRLRAEDTAVYYCARDLREVGGMDVWGQGTTVTVSS	GLIVSSNY	IYPGGST	ARDLREVGGMDV	16	5.5e-06
	1	6th	IGHV3-53*01	IGHJ6*01	IGHA1*01	TGCAGCCTCTGGGCTCACCGTCAGTAGCAACTACATGAGCTGGGTCCGCCAGGCTCCAGGGAAGGGGCTGGAGTGGGTCTCACTTATTTATAGTGGTGGTAGCACATACTACGCAGACTCCGTGAAGGGCCGATTCAGCATCTCCAGAGACAATTCCAGGAACACGCTGTATCTTCAAATGAGCAGCCTGAGAGCCGAGGACACGGCCGTGTATTACTGTGCGAGAGATTTGCGCGAGGTCGGCGGTATGGACGTCTGGGGCCAAGGGACCACGGTCACCGTCTCCTCA	AASGLTVSSNYMSWVRQAPGKGLEWVSLIYSGGSTYYADSVKGRFSISRDNSRNTLYLQMSSLRAEDTAVYYCARDLREVGGMDVWGQGTTVTVSS	GLTVSSNY	IYSGGST	ARDLREVGGMDV	6	5.5e-06
	1	6th	IGHV3-53*01	IGHJ6*01	IGHG1*14	TGCAGCCTCTGGGATCATCGTCAGTAGCAACTACATGAGCTGGGTCCGCCAGGCTCCAGGGAAGGGGCTGGAGTGGGTCTCAGTTATTTATCCCGGGGGTAGCACATTCTACGCAGACTCCGTTAAGGGCCGATTCACCATCTCCAGAGACATTTCCAAGAACACGCTGTTTCTTCAAATGAACAGCCTGAGAGCCGAGGACACGGCCGTCTATTACTGTGCGAGAGATCTCGACGTCGCGGGGGGTATGGACGTCTGGGGCCAAGGGACCACGGTCACCGTCTCCTCA	AASGIIVSSNYMSWVRQAPGKGLEWVSVIYPGGSTFYADSVKGRFTISRDISKNTLFLQMNSLRAEDTAVYYCARDLDVAGGMDVWGQGTTVTVSS	GIIVSSNY	IYPGGST	ARDLDVAGGMDV	10	2.75e-06
	4	3rd	IGHV3-53*01	IGHJ6*01	IGHM*04	TGCAGCCTCTGGGTTCACCGTCAGTAGCAACTACATGAGCTGGGTCCGCCAGGCTCCAGGGAAGGGGCTGGAGTGGGTCTCACTTATTTATAGCGGTGGTAGCACATACTACGCAGACTCCGTGAAGGGCCGATTCACCATCTCCAGAGACAATTCCAAGAACACGCTGTATCTTCAAATGAACAGCCTGAGAGCCGAGGACACGGCCGTGTATTACTGTGCGAGAGATCTGGATATTGCCGGGGGTATGGACGTCTGGGGCCAAGGGACCACGGTCACCGTCTCCTCA	AASGFTVSSNYMSWVRQAPGKGLEWVSLIYSGGSTYYADSVKGRFTISRDNSKNTLYLQMNSLRAEDTAVYYCARDLDIAGGMDVWGQGTTVTVSS	GFTVSSNY	IYSGGST	ARDLDIAGGMDV	1	3.47e-06
	4	3rd	IGHV3-53*01	IGHJ6*01	IGHG1*14	TGCAGCCTCTGGGCTCATCGTCAGTAGCAACTACATGAGCTGGGTCCGCCAGGCTCCAGGGAAGGGGCTGGAGTGGGTCTCAGTTATTTATAGCGGTGGTAGCACATACTACGCAGACTCCGTGAAGGGCCGATTCACCATCTCCAGAGACAATTCCAAGAACACGCTGTATCTTCAGATGAACAGCCTGAGAGCCGAGGACACGGCCGTGTATTACTGTGCGAGAGATCTGGATATTGCCGGGGGTATGGACGTCTGGGGCCAAGGGACCACGGTCACCGTCTCCTCA	AASGLIVSSNYMSWVRQAPGKGLEWVSVIYSGGSTYYADSVKGRFTISRDNSKNTLYLQMNSLRAEDTAVYYCARDLDIAGGMDVWGQGTTVTVSS	GLIVSSNY	IYSGGST	ARDLDIAGGMDV	3	3.47e-06
	4	4th	IGHV3-53*01	IGHJ6*01	IGHG1*14	TGCAGCCTCTGGGTTCATCGTCAGTAGGAACTACATGAGCTGGGTCCGCCAGGCTCCAGGGAAGGGGCTGGAGTGGGTCTCACTTATTTATAGCGGTGGTAGCACATACTACGCAGACTCCGTGAAGGGCCGATTCACCATCTCCAGAGACAATTCCAAGAACACGCTGTATCTTCAAATGAACAGCCTGAGAGCCGAGGACACGGCCGTGTATTACTGTGCGAGAGATCTGGATGTTGCCGGGGGTATGGACGTCTGGGGCCAAGGGACCACGGTCACCGTCTCCTCA	AASGFIVSRNYMSWVRQAPGKGLEWVSLIYSGGSTYYADSVKGRFTISRDNSKNTLYLQMNSLRAEDTAVYYCARDLDVAGGMDVWGQGTTVTVSS	GFIVSRNY	IYSGGST	ARDLDVAGGMDV	3	3.35e-06
	4	4th	IGHV3-53*04	IGHJ6*01	IGHG1*14	TGCAGCCTCTGGAATCACCGTCAGTAGCAACTACATGAGCTGGGTCCGCCAGGCTCCAGGGAAGGGGCTGGAGTGGGTCTCAGTTATTTATAGCGGTGGTAGCACATTCTACGCAGACTCCGTGAAGGGCCGATTCACCATCTCCAGACACAATTCCAAGAACACGCTGTATCTTCAAATGAACAGCCTGAGAGCTGAGGACACGGCCCTGTATTACTGTGCGAGAGATCTAGACATAGCAGGGGGTATGGACGTCTGGGGCCAAGGGACCACGGTCACCGTCTCCTCA	AASGITVSSNYMSWVRQAPGKGLEWVSVIYSGGSTFYADSVKGRFTISRHNSKNTLYLQMNSLRAEDTALYYCARDLDIAGGMDVWGQGTTVTVSS	GITVSSNY	IYSGGST	ARDLDIAGGMDV	4	3.35e-06
	4	6th	IGHV3-53*01	IGHJ6*01	IGHG1*14	TGCAGCCTCTGGGGTCACCGTCAGTAACAACTACATGACCTGGGTCCGCCAGGCTCCAGGGAAGGGGCTGGAGTGGGTCTCAGTTCTTTATGGCGGTGGTAGCAAATTCTACGCTGACTCCGTGAAGGGCCGATTCACCATTTCCAGAGACAATTCCAAGAACACATTGTATCTTCAAATGAATAGCCTGAGACTCGAGGACACGGCCGTGTATTACTGTGCGAGAGATCTGGATGTTGCCGGGGGTATGGACGTCTGGGGCCAAGGGACCACGGTCACCGTCTCCTCA	AASGVTVSNNYMTWVRQAPGKGLEWVSVLYGGGSKFYADSVKGRFTISRDNSKNTLYLQMNSLRLEDTAVYYCARDLDVAGGMDVWGQGTTVTVSS	GVTVSNNY	LYGGGSK	ARDLDVAGGMDV	14	6.26e-06
	4	6th	IGHV3-53*01	IGHJ6*01	IGHG1*14	TGCAGCCTCTGGGGTCATCGTCAGCAGCAACTACATGACCTGGGTCCGCCAGGCTCCAGGCAAGGGGCTGGAATGGATCTCAATTATTTATCCCGGAGGCACCACATACTACGCAGACTCCGTTAAGGGCCGATTCACCATCTCCAGAGACAGTTCCAAGAACACGTTGTATCTTCAGATGAATAGCCTGAGAGTCGAGGACACGGCCGTGTATTATTGTGCGAGAGATCTGGATGTTGCCGGGGGAATGGACGTCTGGGGCCAGGGGACCACGGTCACCGTCTCCTCA	AASGVIVSSNYMTWVRQAPGKGLEWISIIYPGGTTYYADSVKGRFTISRDSSKNTLYLQMNSLRVEDTAVYYCARDLDVAGGMDVWGQGTTVTVSS	GVIVSSNY	IYPGGTT	ARDLDVAGGMDV	20	6.26e-06
	14	4th	IGHV3-53*01	IGHJ6*01	IGHG1*14	TGCAGCCTCTGAGTTGACCGTCAGTAACAACTACATGAACTGGGTCCGCCAGGCTCCAGGGAAGGGGCTGGAGTGGGTCTCAGTTATTTATAGCGGTGGTAGCACATACTACGCAGACTCCGTGAAGGGCCGATTCACCATCTCCAGAGACAATTCCAAGAACACGCTGTATCTTCAAATGAACAGCCTGAGAGCCGAGGACACGGCCGTGTATTACTGTGCGAGAGATTTAGAAGTGGCGGGCGGTATGGACGTCTGGGGCCAAGGGACCACGGTCACCGTCTCCTCA	AASELTVSNNYMNWVRQAPGKGLEWVSVIYSGGSTYYADSVKGRFTISRDNSKNTLYLQMNSLRAEDTAVYYCARDLEVAGGMDVWGQGTTVTVSS	ELTVSNNY	IYSGGST	ARDLEVAGGMDV	4	2.54e-06
	21	3rd	IGHV3-66*01	IGHJ6*01	IGHG1*14	TGCAGCCTCTGGAGTCACCGTCAGTAGCAACTACATGAGCTGGGTCCGCCAGGCTCCAGGGAAGGGGCTGGAGTGGGTCTCAGTTATTTATAGCGGTGGTAGCACATACTACGCAGACTCCGTGAAGGGCAGATTCACCATCTCCAGAGACAATTCCAAGAACACGCTGTATCTTCAAATGAACAGCCTGAGAGCCGAGGACACGGCTGTGTATTACTGTGCGAGAGATCTGGAAAGTGCGGGGGGTATGGACGTCTGGGGCCAAGGGACCACGGTCACCGTCTCCTCA	AASGVTVSSNYMSWVRQAPGKGLEWVSVIYSGGSTYYADSVKGRFTISRDNSKNTLYLQMNSLRAEDTAVYYCARDLESAGGMDVWGQGTTVTVSS	GVTVSSNY	IYSGGST	ARDLESAGGMDV	1	7.54e-05
	21	3rd	IGHV3-66*01	IGHJ6*01	IGHG1*14	TGCAGCCTCTGGATTCACCGTCAGTAGGAACTACATGAGCTGGGTCCGCCAGGCTCCAGGGAAGGGGCTGGAGTGGGTCTCAGTTATTTATAGCGGTGGTAGCACATACTACGCAGACTCCGTGAAGGGCAGATTCACCATCTCCAGAGACAATTCCAAGAACACGCTGTATCTTCAAATGAACAGCCTGAGAGCCGAGGACACGGCTGTGTATTACTGTGCGAGAGATCTGGAAAGTGCGGGGGGTATGGACGTCTGGGGCCAAGGGACCACGGTCACCGTCTCCTCA	AASGFTVSRNYMSWVRQAPGKGLEWVSVIYSGGSTYYADSVKGRFTISRDNSKNTLYLQMNSLRAEDTAVYYCARDLESAGGMDVWGQGTTVTVSS	GFTVSRNY	IYSGGST	ARDLESAGGMDV	1	4.37e-05
	21	3rd	IGHV3-66*01	IGHJ6*01	IGHG3*29	TGCAGCCTCTGGATTCATCGTCAGTAGCAACTACATGAGCTGGGTCCGCCAGGCTCCAGGGAAGGGGCTGGAGTGGGTCTCACTTATTTATAGCGGTGGTAGCACATACTACGCAGACTCCGTGAAGGGCAGATTCACCATCTCCAGAGACAATTCCAAGAACACGCTGTATCTTCAAATGAACAGCCTGAGAGCCGAGGACACGGCTGTGTATTACTGTGCGAGAGATCTGGAAATTGCGGGGGGTATGGACGTCTGGGGCCAAGGGACCACGGTCACCGTCTCCTCA	AASGFIVSSNYMSWVRQAPGKGLEWVSLIYSGGSTYYADSVKGRFTISRDNSKNTLYLQMNSLRAEDTAVYYCARDLEIAGGMDVWGQGTTVTVSS	GFIVSSNY	IYSGGST	ARDLEIAGGMDV	2	1.98e-05
	21	3rd	IGHV3-66*01	IGHJ6*01	IGHG1*14	CAGCCTCTGGAGTCACCGTCAGTAGCAACTACATGAGCTGGGTCCGCCAGGCTCCAGGGAAGGGGCTGGAGTGGGTCTCAGTTATTTATAGCGGTGGTAGCACATACTACGCAGACTCCGTGAAGGGCAGATTCACCATCTCCAGAGACAATTCCAAGAACACGCTGTATCTTCAAATGAACAGCCTGAGAGCCGAGGACACGGCTGTGTATTACTGTGCGAGAGATCTGGAAAGTGCGGGGGGTATGGACGTCTGGGGCCAAGGGACCACGGTCACCGTCTCCTCA	ASGVTVSSNYMSWVRQAPGKGLEWVSVIYSGGSTYYADSVKGRFTISRDNSKNTLYLQMNSLRAEDTAVYYCARDLESAGGMDVWGQGTTVTVSS	GVTVSSNY	IYSGGST	ARDLESAGGMDV	1	3.97e-06
	21	3rd	IGHV3-66*01	IGHJ6*01	IGHG1*14	TGCAGCCTCTGGATTCACCGTCAGTAGGAACTACATGAGCTGGGTCCGCCAGGCTCCAGGGAAGGGGCTGGAGTGGGTCTCAGTTATTTATAGCGGTGGTAGCACATACTACGCAGACTCCGTGAAGGGCAGATTCACCATCTCCAGAGACAATTCCAAGAACACGCTGTATCTTCAAATGAACAGCCTGAGATCCGAGGACACGGCTGTGTATTACTGTGCGAGAGATCTGGAAAGTGCGGGGGGTATGGACGTCTGGGGCCAAGGGACCACGGTCACCGTCTCCTCA	AASGFTVSRNYMSWVRQAPGKGLEWVSVIYSGGSTYYADSVKGRFTISRDNSKNTLYLQMNSLRSEDTAVYYCARDLESAGGMDVWGQGTTVTVSS	GFTVSRNY	IYSGGST	ARDLESAGGMDV	2	3.97e-06
	21	3rd	IGHV3-66*01	IGHJ6*01	IGHG1*14	TGCAGCCTCTGGATTCACCGTCAGTAGGAACTACATGAGCTGGGTCCGCCAGGCTCCAGGGAAGGGGCTGGAGTGGGTCTCAGTTATTTATAGCGGTGGTAGCACATACTACGCAGACTCCGTGAAGGGCAGATTCACCATCTCCAGAGACAATTCCAAGAACACGCTGTATCTTCAAATGAACAGCCTGAGAGCAGAGGACACGGCTGTGTATTACTGTGCGAGAGATCTGGAAAGTGCGGGGGGTATGGACGTCTGGGGCCAAGGGACCACGGTCACCGTCTCCTCA	AASGFTVSRNYMSWVRQAPGKGLEWVSVIYSGGSTYYADSVKGRFTISRDNSKNTLYLQMNSLRAEDTAVYYCARDLESAGGMDVWGQGTTVTVSS	GFTVSRNY	IYSGGST	ARDLESAGGMDV	2	3.97e-06
	21	3rd	IGHV3-66*01	IGHJ6*01	IGHG1*14	TGCAGCCTCTGGATTCACCGTCAGTAGGAACTACATGAGCTGGGTCCGCCAGGCTCCAGGGAAGGGGCTGGAGTGGGTCTCAGTTATTTATAGCGGTGGTAGCACATACTACGCAGACTCCGTGAAGGGCAGATTCACCATCTCAAGAGACAATTCCAAGAACACGCTGTATCTTCAAATGAACAGCCTGAGAGCCGAGGACACGGCTGTGTATTACTGTGCGAGAGATCTGGAAAGTGCGGGGGGTATGGACGTCTGGGGCCAAGGGACCACGGTCACCGTCTCCTCA	AASGFTVSRNYMSWVRQAPGKGLEWVSVIYSGGSTYYADSVKGRFTISRDNSKNTLYLQMNSLRAEDTAVYYCARDLESAGGMDVWGQGTTVTVSS	GFTVSRNY	IYSGGST	ARDLESAGGMDV	2	3.97e-06
	21	6th	IGHV3-66*01	IGHJ6*01	IGHG1*14	TGCAGCCTCTGGAATCACCGTCAGTCTTAACTACATGACCTGGGTCCGCCAGGCTCCAGGGAAGGGACTGGACTGGGTCTCAGTTATTTATAGCGGTGGTAGCACATTCTACGCAGACTCCGTGAAGGGCAGATTCACCATCTCCAGAGACAATTCCAAGAACACGCTGTATCTTCAAATGAACAGCCTGAGAGCCGAGGACACGGCTGTGTATTACTGTGCGAGAGATCTGGAAAGTGCGGGGGGTATGGACGTCTGGGGCCAAGGGACCACGGTCACCGTCTCCTCA	AASGITVSLNYMTWVRQAPGKGLDWVSVIYSGGSTFYADSVKGRFTISRDNSKNTLYLQMNSLRAEDTAVYYCARDLESAGGMDVWGQGTTVTVSS	GITVSLNY	IYSGGST	ARDLESAGGMDV	8	6.65e-05
	21	6th	IGHV3-66*01	IGHJ6*01	IGHG1*14	TGCGGCCTCTGGAATCACCGTCAGTAGCAACTACATGACCTGGGTCCGCCAGGCTCCAGGGAAGGGCCTGGAGTGCGTCTCAATTATTTATAGCGGTGGTAGCACATTCTACGCAGACTCCGTGAAGGGCAGATTCACCATCTCCAGAGACAATTCCAAGAACACACTGTTTCTTCAAATGAACAGCCTGAGAGCCGAGGACACGGCTGTGTATTACTGTGCGAGAGATCTGGAAAGTGCGGGGGGTATGGACGTCTGGGGCCAAGGGACCACGGTCACCGTCTCCTCA	AASGITVSSNYMTWVRQAPGKGLECVSIIYSGGSTFYADSVKGRFTISRDNSKNTLFLQMNSLRAEDTAVYYCARDLESAGGMDVWGQGTTVTVSS	GITVSSNY	IYSGGST	ARDLESAGGMDV	9	3.61e-05
	21	6th	IGHV3-66*01	IGHJ6*01	IGHG1*14	TGCGGCCTCTGGAATCACCGTCAGCAGCAACTACATGACGTGGGTCCGCCAGGCTCCAGGGAAGGGGCTGGAGTGCGTCTCAATTATTTATAGTGGTGGTAGCACATTCTACGCAGACTCCGTGAAGGGCAGATTCACCATCTCCCGAGACAATTCCAAGAACACACTGTTTCTTCAAATGACCAGCCTGAGAGACGAGGACACGGCTGTATATTACTGTGCGAGAGATCTGGAAAGTGCGGGGGGTATGGACGTCTGGGGCCAAGGGACCACGGTCACCGTCTCCTCA	AASGITVSSNYMTWVRQAPGKGLECVSIIYSGGSTFYADSVKGRFTISRDNSKNTLFLQMTSLRDEDTAVYYCARDLESAGGMDVWGQGTTVTVSS	GITVSSNY	IYSGGST	ARDLESAGGMDV	15	5.7e-06
	21	6th	IGHV3-66*01	IGHJ6*01	IGHG1*14	TGCGGCCTCTGGAATCACCGTCAGTAGCAACTACATGACCTGGGTCCGCCAGGCTCCAGGGAAGGGGCTGGAGTGCGTCTCAATTATTTATAGCGGTGGTAGCACATTCTACGCAGACTCCGTGAAGGGCAGATTCACCATCTCCAGAGACAATTCCAAGAACACACTGTTTCTTCAAATGAACAGCCTGAGAGCCGAGGACACGGCTGTGTATTACTGTGCGAGAGATCTGGAAAGTGCGGGGGGTATGGACGTCTGGGGCCAAGGGACCACGGTCACCGTCTCCTCA	AASGITVSSNYMTWVRQAPGKGLECVSIIYSGGSTFYADSVKGRFTISRDNSKNTLFLQMNSLRAEDTAVYYCARDLESAGGMDVWGQGTTVTVSS	GITVSSNY	IYSGGST	ARDLESAGGMDV	8	5.7e-06
	21	6th	IGHV3-66*01	IGHJ6*01	IGHG1*14	TGCGGCCTCTGGAATCACCGTCAGTAGCAACTATATGACTTGGGTCCGCCAGGCTCCAGGGAAGGGGCTGGAGTGCATCTCAATTATTTATGCCGGTGGTAGCACATTCTACGCAGACTCCGTGAAGGACAGATTCACCATCTCCAGAGACAATTCCAAGAACACACTTTTTCTTCAAATGAACAGCCTGAGAGCCGACGACACGGCTGTGTATTACTGTGCGAGAGATCTGGAAAGTGCGGGGGGTATGGACGTCTGGGGCCAAGGGACCACGGTCACCGTCTCCTCA	AASGITVSSNYMTWVRQAPGKGLECISIIYAGGSTFYADSVKDRFTISRDNSKNTLFLQMNSLRADDTAVYYCARDLESAGGMDVWGQGTTVTVSS	GITVSSNY	IYAGGST	ARDLESAGGMDV	16	1.9e-06
	21	6th	IGHV3-66*01	IGHJ6*01	IGHG1*14	TGCAGCCTCTGGAATCACCGTCAGTCTTAACTACATGACCTGGGTCCGCCAGGCTCCAGGGAAGGGACTGGACTGGGTCTCAGTTATTTATAGCGGTGGTAGCACATTCTACGCAGACTCCGTGAAGGGCAAATTCACCATCTCCAGAGACAATTCCAAGAACACGCTGTATCTTCAAATGAACAGCCTGAGAGCCGAGGACACGGCTGTGTATTACTGTGCGAGAGATCTGGAAAGTGCGGGGGGTATGGACGTCTGGGGCCAAGGGACCACGGTCACCGTCTCCTCA	AASGITVSLNYMTWVRQAPGKGLDWVSVIYSGGSTFYADSVKGKFTISRDNSKNTLYLQMNSLRAEDTAVYYCARDLESAGGMDVWGQGTTVTVSS	GITVSLNY	IYSGGST	ARDLESAGGMDV	9	1.9e-06
	21	6th	IGHV3-66*01	IGHJ6*01	IGHG1*14	TGCAGCCTCTGGAATCACCGTCAGTAGTAACTACATGACCTGGGTCCGCCAGGCTCCAGGGAAGGGGCTGGACTGGGTCTCAGTTATTTATAGCGGTGGTAGTACATTCTACGCAGACTCCGTGAAGGGCAGATTCACCATCTCCAGAGACAATTCCAAGAACACGCTGTATCTTCACATGAACAGCCTGAGAGCCGAGGACACGGCTGTGTATTACTGTGCGAGAGATCTGGAAAGTGCGGGGGGTATGGACGTCTGGGGCCAAGGGACCACGGTCACCGTCTCCTCA	AASGITVSSNYMTWVRQAPGKGLDWVSVIYSGGSTFYADSVKGRFTISRDNSKNTLYLHMNSLRAEDTAVYYCARDLESAGGMDVWGQGTTVTVSS	GITVSSNY	IYSGGST	ARDLESAGGMDV	7	1.9e-06
	21	6th	IGHV3-66*01	IGHJ6*01	IGHM*04	TGCAGCCTCTGGAATCACCGTCAGTCTTAACTACATGACCTGGGTCCGCCAGGCTCCAGGGAAGGGACTGGACTGGGTCTCAGTTATTTATAGCGGTGGTAGCACATTCTACGCAGACTCCGTGAAGGGCAGATTCACCATCTCCAGAGACAATTCCAAGAACACGCTGTATCTTCAAATGAACAGCCTGAGAGCCGAGGACACGGCTGTGTATTACTGTGCGAGAGATCTGGAAAGTGCGGGGGGTATGGACGTCTGGGGCCAAGGGACCACGGTCACCGTCTCCTCA	AASGITVSLNYMTWVRQAPGKGLDWVSVIYSGGSTFYADSVKGRFTISRDNSKNTLYLQMNSLRAEDTAVYYCARDLESAGGMDVWGQGTTVTVSS	GITVSLNY	IYSGGST	ARDLESAGGMDV	8	1.9e-06
	22	3rd	IGHV3-53*01	IGHJ6*01	IGHG1*14	TGCAGCCTCTGGGATCACCGTCAGTAGCAACTACATGAGCTGGGTCCGCCAGGCTCCAGGGAAGGGGCTGGAGTGGGTCTCAGTTATTTATAGCGGTGGTAGCACATACTACGCAGACTCCGTGAAGGGCCGATTCACCATCTCCAGAGACAATTCCAAGAACACGCTGTATCTTCAAATGAACAGCCTGAGAGCCGAGGACACGGCCGTGTATTACTGTGCGAGAGATCTGGATATAGCTGGAGGTATGGACGTCTGGGGCCAAGGGACCACGGTCACCGTCTCCTCA	AASGITVSSNYMSWVRQAPGKGLEWVSVIYSGGSTYYADSVKGRFTISRDNSKNTLYLQMNSLRAEDTAVYYCARDLDIAGGMDVWGQGTTVTVSS	GITVSSNY	IYSGGST	ARDLDIAGGMDV	1	0.000126004
	22	3rd	IGHV3-53*01	IGHJ6*01	IGHG1*14	TGCAGCCTCTGGGCTCACCGTCAGTAGCAACTACATGACCTGGGTCCGCCAGGCTCCAGGGAAGGGGCTGGAGTGGGTCTCAGTTATTTATAGCGGTGGTACCACATACTACACAGACTCCGTGAAGGGCCGATTCACCATCTCCAGAGACAATTCCAAGAACACGCTGTATCTTCAAATGAACAGCCTGAGAGCCGAGGACACGGCCGTGTATTACTGTGCGAGAGATCTGGATATAGCTGGAGGTATGGACGTCTGGGGCCAAGGGACCACGGTCACCGTCTCCTCA	AASGLTVSSNYMTWVRQAPGKGLEWVSVIYSGGTTYYTDSVKGRFTISRDNSKNTLYLQMNSLRAEDTAVYYCARDLDIAGGMDVWGQGTTVTVSS	GLTVSSNY	IYSGGTT	ARDLDIAGGMDV	4	1.64e-06
	22	3rd	IGHV3-53*01	IGHJ6*01	IGHG1*14	TGCAGCCTCTGGGCTCACCGTCAGTAGCAACTACATGAGCTGGGTCCGCCAGGCTCCAGGGAAGGGGCTGGAGTGGGTCTCAGTTATTTATAGCGGTGGTAGCACATACTACGCAGACTCCGTGAAGGGCCGATTCACCATCTCCAGAGACAATTCCAAGAACACGCTGTATCTTCAAATGAACAGCCTGAGAGCCGAGGACACGGCCGTGTATTACTGTGCGAGAGATCTGGATATAGCTGGAGGTATGGACGTCTGGGGCCAAGGGACCACGGTCACCGTCTCCTCA	AASGLTVSSNYMSWVRQAPGKGLEWVSVIYSGGSTYYADSVKGRFTISRDNSKNTLYLQMNSLRAEDTAVYYCARDLDIAGGMDVWGQGTTVTVSS	GLTVSSNY	IYSGGST	ARDLDIAGGMDV	1	5.56e-05
	22	3rd	IGHV3-53*01	IGHJ6*01	IGHG1*14	TGCAGCCTCTGGGCTCACCGTCAGTAGCAACTACATGAACTGGGTCCGCCAGGCTCCAGGGAAGGGGCTGGAGTGGGTCTCAGTTATTTATAGCGGTGGTAGCACATACTACGCAGACTCCGTGAAGGGCCGATTCACCATCTCCAGAGACAATTCCAAGAACACGCTGTATCTTCAAATGAACAGCCTGAGAGCCGAGGACACGGCCGTGTATTACTGTGCGAGAGATCTGGATATAGCAGGAGGTATGGACGTCTGGGGCCAAGGGACCACGGTCACCGTCTCCTCA	AASGLTVSSNYMNWVRQAPGKGLEWVSVIYSGGSTYYADSVKGRFTISRDNSKNTLYLQMNSLRAEDTAVYYCARDLDIAGGMDVWGQGTTVTVSS	GLTVSSNY	IYSGGST	ARDLDIAGGMDV	2	5.4e-05
	22	3rd	IGHV3-53*01	IGHJ6*01	IGHG1*14	TGCAGCCTCTGGGATCACCGTCAGTAGCAACTACATGAGCTGGGTCCGCCAGGCTCCAGGGAAGGGGCTGGAGTGGGTCTCAGTTATTTATAGCGGTGGTAGCACATACTACGCAGACTCCGTGAAGGGCCGATTCACCATCTCCAGAGACAATTCCAAGAACACGCTGTATCTTCAAATGAACAGCCTGAGAGCCGAGGACACGGCCGTGTATTACTGTGCGAGAGATCTGGATATAGCTGGAGGTATGGACGTCTGGGGCCAAGGGACCACGGTTACCGTCTCCTCA	AASGITVSSNYMSWVRQAPGKGLEWVSVIYSGGSTYYADSVKGRFTISRDNSKNTLYLQMNSLRAEDTAVYYCARDLDIAGGMDVWGQGTTVTVSS	GITVSSNY	IYSGGST	ARDLDIAGGMDV	1	1.64e-06
	22	3rd	IGHV3-53*01	IGHJ6*01	IGHG1*14	TGCAGCCTCTGGGATCACCGTCAGTAGCAACTACATGAGCTGGGTCCGCCAGGCTCCAGGGAAAGGGCTGGAGTGGGTCTCAGTTATTTATAGCGGTGGTAGCACATACTACGCAGACTCCGTGAAGGGCCGATTCACCATCTCCAGAGACAATTCCAAGAACACGCTGTATCTTCAAATGAACAGCCTGAGAGCCGAGGACACGGCCGTGTATTACTGTGCGAGAGATCTGGATATAGCTGGAGGTATGGACGTCTGGGGCCAAGGGACCACGGTCACCGTCTCCTCA	AASGITVSSNYMSWVRQAPGKGLEWVSVIYSGGSTYYADSVKGRFTISRDNSKNTLYLQMNSLRAEDTAVYYCARDLDIAGGMDVWGQGTTVTVSS	GITVSSNY	IYSGGST	ARDLDIAGGMDV	2	1.64e-06
	22	3rd	IGHV3-53*01	IGHJ6*01	IGHG1*14	TGCAGCCTCTGGGGTCACCGTAAGTAGCAACTACATGAGCTGGGTCCGCCAGGCTCCAGGGAAGGGGCTGGAGTGGGTCTCAGTTATTTATAGCGGTGGTAGCACATACTACGCAGACTCCGTGAAGGGCCGATTCACCATCTCCAGAGACAATTCCAAGAACACGCTGTATCTTCAAATGAACAGCCTGAGAGCCGAGGACACGGCCGTGTATTACTGTGCGAGAGATCTGGATATAGCTGGAGGTATGGACGTCTGGGGCCAAGGGACCACGGTCACCGTCTCCTCA	AASGVTVSSNYMSWVRQAPGKGLEWVSVIYSGGSTYYADSVKGRFTISRDNSKNTLYLQMNSLRAEDTAVYYCARDLDIAGGMDVWGQGTTVTVSS	GVTVSSNY	IYSGGST	ARDLDIAGGMDV	2	1.64e-06
	22	3rd	IGHV3-53*01	IGHJ6*01	IGHG1*14	TGCAGCCTCTGGGATCACCGTCAGTAGCAACTACATGAGCTGGGTCCGCCAGGCTCCAGGGAAGGGGCTGGAGTGGGTCTCAGTTATTTATAGCGGTGGTAGCACATACTACGCAGACTCCGTGAAGGGCCGATTCACCATCTCCAGAGACAATTCCAAGAACACGCTGTATCTTCAAATGAACAGCCTGAGATCCGAGGACACGGCCGTGTATTACTGTGCGAGAGATCTGGATATAGCTGGAGGTATGGACGTCTGGGGCCAAGGGACCACGGTCACCGTCTCCTCA	AASGITVSSNYMSWVRQAPGKGLEWVSVIYSGGSTYYADSVKGRFTISRDNSKNTLYLQMNSLRSEDTAVYYCARDLDIAGGMDVWGQGTTVTVSS	GITVSSNY	IYSGGST	ARDLDIAGGMDV	2	1.64e-06
	22	3rd	IGHV3-53*01	IGHJ6*01	IGHG1*14	TGCAGCCTCTGGGGTCACCGTCAGTAGCAACTACATGAGCTGGGTCCGCCAGGCTCCAGGGAAGGGGCTGGAGTGGGTCTCAGTTATTTATAGCGGTGGTAGCACATACTACGCAGACTCCGTGAAGGTCCGATTCACCATCTCCAGAGACAATTCCAAGAACACGCTGTATCTTCAAATGAACAGCCTGAGAGCCGAGGACACGGCCGTGTATTACTGTGCGAGAGATCTGGATATAGCTGGAGGTATGGACGTCTGGGGCCAAGGGACCACGGTCACCGTCTCCTCA	AASGVTVSSNYMSWVRQAPGKGLEWVSVIYSGGSTYYADSVKVRFTISRDNSKNTLYLQMNSLRAEDTAVYYCARDLDIAGGMDVWGQGTTVTVSS	GVTVSSNY	IYSGGST	ARDLDIAGGMDV	2	1.64e-06
	22	3rd	IGHV3-53*01	IGHJ6*01	IGHG1*14	TGCAGCGTCTGGATTCACCTTCAGTAGCTATGGCATGCACTGGGTCCGCCAGGCTCCAGGGAAGGGGCTGGAGTGGGTCTCAGTTATTTATAGCGGTGGTAGCACATACTACGCAGACTCCGTGAAGGGCCGATTCACCATCTCCAGAGACAATTCCAAGAACACGCTGTATCTTCAAATGAACAGCCTGAGAGCCGAGGACACGGCCGTGTATTACTGTGCGAGAGATCTGGATATAGCTGGAGGTATGGACGTCTGGGGCCAAGGGACCACGGTCACCGTCTCCTCA	AASGFTFSSYGMHWVRQAPGKGLEWVSVIYSGGSTYYADSVKGRFTISRDNSKNTLYLQMNSLRAEDTAVYYCARDLDIAGGMDVWGQGTTVTVSS	GFTFSSYG	IYSGGST	ARDLDIAGGMDV	9	1.64e-06
	22	3rd	IGHV3-53*01	IGHJ6*01	IGHG1*14	TGCAGCCTCTGGGGTCACCGTCAGTAGCAACTACATGAGCTGGGTCCGCCAAGCTCCAGGGAAGGGGCTGGAGTGGGTCTCAGTTATTTATAGCGGTGGTAGCACATACTACGCAGACTCCGTGAAGGGCCGATTCACCATCTCCAGAGACAATTCCAAGAACACGCTGTATCTTCAAATGAACAGCCTGAGAGCCGAGGACACGGCCGTGTATTACTGTGCGAGAGATCTGGATATAGCTGGAGGTATGGACGTCTGGGGCCAAGGGACCACGGTCACCGTCTCCTCA	AASGVTVSSNYMSWVRQAPGKGLEWVSVIYSGGSTYYADSVKGRFTISRDNSKNTLYLQMNSLRAEDTAVYYCARDLDIAGGMDVWGQGTTVTVSS	GVTVSSNY	IYSGGST	ARDLDIAGGMDV	2	1.64e-06
	22	3rd	IGHV3-53*01	IGHJ6*01	IGHG1*14	TGCAGCCTCTGGCATCACCGTCAGTAGCAACTACATGAGCTGGGTCCGCCAGGCTCCAGGGAAGGGGCTGGAGTGGGTCTCAGTTATTTATAGCGGTGGTAGCACATACTACGCAGACTCCGTGAAGGGCCGATTCACCATCTCCAGAGACAATTCCAAGAACACGCTGTATCTTCAAATGAACAGCCTGAGAGCCGAGGACACGGCCGTGTATTACTGTGCGAGAGATCTGGATATAGCTGGAGGTATGGACGTCTGGGGCCAAGGGACCACGGTCACCGTCTCCTCA	AASGITVSSNYMSWVRQAPGKGLEWVSVIYSGGSTYYADSVKGRFTISRDNSKNTLYLQMNSLRAEDTAVYYCARDLDIAGGMDVWGQGTTVTVSS	GITVSSNY	IYSGGST	ARDLDIAGGMDV	2	1.64e-06
	22	3rd	IGHV3-53*01	IGHJ6*01	IGHG1*14	TGCAGCCTCTGGGGTCACCGCCAGTAGCAACTACATGAGCTGGGTCCGCCAGGCTCCAGGGAAGGGGCTGGAGTGGGTCTCAGTTATTTATAGCGGTGGTAGCACATACTACGCAGACTCCGTGAAGGGCCGATTCACCATCTCCAGAGACAATTCCAAGAACACGCTGTATCTTCAAATGAACAGCCTGAGAGCCGAGGACACGGCCGTGTATTACTGTGCGAGAGATCTGGATATAGCTGGAGGTATGGACGTCTGGGGCCAAGGGACCACGGTCACCGTCTCCTCA	AASGVTASSNYMSWVRQAPGKGLEWVSVIYSGGSTYYADSVKGRFTISRDNSKNTLYLQMNSLRAEDTAVYYCARDLDIAGGMDVWGQGTTVTVSS	GVTASSNY	IYSGGST	ARDLDIAGGMDV	2	1.64e-06
	22	3rd	IGHV3-53*01	IGHJ6*01	IGHG1*14	TGCAGCCTCTGGATTCACCTTCAGTACCTATAGCATGAACTGGGTCCGCCAGGCTCCAGGGAAGGGGCTGGAGTGGGTCTCAGTTATTTATAGCGGTGGTAGCACATACTACGCAGACTCCGTGAAGGGCCGATTCACCATCTCCAGAGACAATTCCAAGAACACGCTGTATCTTCAAATGAACAGCCTGAGAGCCGAGGACACGGCCGTGTATTACTGTGCGAGAGATCTGGATATAGCTGGAGGTATGGACGTCTGGGGCCAAGGGACCACGGTCACCGTCTCCTCA	AASGFTFSTYSMNWVRQAPGKGLEWVSVIYSGGSTYYADSVKGRFTISRDNSKNTLYLQMNSLRAEDTAVYYCARDLDIAGGMDVWGQGTTVTVSS	GFTFSTYS	IYSGGST	ARDLDIAGGMDV	8	1.64e-06
	22	3rd	IGHV3-53*01	IGHJ6*01	IGHG1*14	TGCAGCCTCTGGATTCACCGTCAGTAGCAACTACATGAGCTGGGTCCGCCAGGCTCCAGGGAAGGGGCTGGAGTGGGTCTCAGTTATTTATAGCGGTGGTAGCACATACTACGCAGACTCCGTGAAGGGCCGATTCACCATCTCCAGAGACAATTCCAAGAACACGCTGTATCTTCAAATGAACAGCCTGAGAGCCGAGGACACGGCCGTGTATTACTGTGCGAGAGATCTGGATATAGCTGGAGGTATGGACGTCTGGGGCCAAGGGACCACGGTCACCGTCTCCTCA	AASGFTVSSNYMSWVRQAPGKGLEWVSVIYSGGSTYYADSVKGRFTISRDNSKNTLYLQMNSLRAEDTAVYYCARDLDIAGGMDVWGQGTTVTVSS	GFTVSSNY	IYSGGST	ARDLDIAGGMDV	1	1.64e-06
	22	3rd	IGHV3-53*01	IGHJ6*01	IGHG1*14	TGCAGCCTCTGGGGTCACCGTCAGTAGCAACTACATGAGCTGGGTCCGCCAGGCTCCAGGGAAGGGGCTGGAGTGGGTCTCAGTTATTTATAGCGGTGGTAGCACATACTACGCAGACTCCGTGAAGGGCCGATTCACCATCTCCAGAGACAATTCCAAGAACACGCTGTATCTTCAAATGAACAGCCTGAGAGCCGAGGACACGGCCGTGTATTACTGTGCGAGAGATCTGGATATAGCTGGAGGTATGGACGTCTGGGGCCAAGGGACCACGGTCACCGTCTCCTCA	AASGVTVSSNYMSWVRQAPGKGLEWVSVIYSGGSTYYADSVKGRFTISRDNSKNTLYLQMNSLRAEDTAVYYCARDLDIAGGMDVWGQGTTVTVSS	GVTVSSNY	IYSGGST	ARDLDIAGGMDV	1	0.000186551
	22	3rd	IGHV3-53*01	IGHJ6*01	IGHG1*14	TGCAGCCTCTGGGGTCACCGTCAGTAGCAACTACATGAGCTGGGTCCGCCAGGCTCCAGGGAAGGGGCTGGAGTGGGTCTCAGTTATTTATAGCGGTGGTAGCACATACTACGCAGACTCCGTGAAGGGCCGATTCACCATCTCCAGAGACAATTCCAAGAACACGCTGTATCTTCAAATGAACAGCCTGAGAGCCGAGGACACGGCCGTGTGTTACTGTGCGAGAGATCTGGATATAGCTGGAGGTATGGACGTCTGGGGCCAAGGGACCACGGTCACCGTCTCCTCA	AASGVTVSSNYMSWVRQAPGKGLEWVSVIYSGGSTYYADSVKGRFTISRDNSKNTLYLQMNSLRAEDTAVCYCARDLDIAGGMDVWGQGTTVTVSS	GVTVSSNY	IYSGGST	ARDLDIAGGMDV	2	1.64e-06
	22	3rd	IGHV3-53*01	IGHJ6*01	IGHG1*14	TGCAGCCTCTGGGGTCACCGTCAGTAGCAACTACATGAGCTGGGTCCGCCAGGCTCCAGGGAAGGGGCTGGAGTGGGTCTCAGTTATTTATAGCGGTGGTAGCACATACTACGCAGACTCCGTGAAGGGCCGATTCACCATCTCCAGAGACAATTCCAAGAACACGCTGTATCTTCAAATGAACAGCCTGAGAGCCGAGGACACGGCCGTGCATTACTGTGCGAGAGATCTGGATATAGCTGGAGGTATGGACGTCTGGGGCCAAGGGACCACGGTCACCGTCTCCTCA	AASGVTVSSNYMSWVRQAPGKGLEWVSVIYSGGSTYYADSVKGRFTISRDNSKNTLYLQMNSLRAEDTAVHYCARDLDIAGGMDVWGQGTTVTVSS	GVTVSSNY	IYSGGST	ARDLDIAGGMDV	2	1.64e-06
	22	3rd	IGHV3-53*01	IGHJ6*01	IGHM*04	TGCAGCCTCTGGGGTCACCGTCAGTAGCAACTACATGAGCTGGGTCCGCCAGGCTCCAGGGAAGGGGCTGGAGTGGGTCTCAGTTATTTATAGCGGTGGTAGCACATACTACGCAGACTCCGTGAAGGGCCGATTCACCATCTCCAGAGACAATTCCAAGAACACGCTGTATCTTCAAATGAACAGCCTGAGAGCCGAGGACACGGCCGTGTATTACTGTGCGAGAGATCTGGATATAGCTGGAGGTATGGACGTCTGGGGCCAAGGGACCACGGTCACCGTCTCCTCA	AASGVTVSSNYMSWVRQAPGKGLEWVSVIYSGGSTYYADSVKGRFTISRDNSKNTLYLQMNSLRAEDTAVYYCARDLDIAGGMDVWGQGTTVTVSS	GVTVSSNY	IYSGGST	ARDLDIAGGMDV	1	6.55e-06
	22	6th	IGHV3-53*01	IGHJ6*01	IGHG1*14	TGCAGCCTCTGGGCTCACCGTCAGTGCCAACTACATGAACTGGGTCCGCCAGGCTCCAGGGAAGGGGCTGGAGTGGGTCTCACTTATTTATGCCGGTGGTACCACATTCTACGCAGACTCCGTGAAGGGCCGATTCACCATCTCCAGAGACAATTCGAAGAATACGTTGTATCTTCAAATGAACAGCCTGAGAGCCGAGGACACGGCCGTGTATTACTGTGCGAGAGACCTCGACATGGCAGGAGGTATGGACGTCTGGGGCCAAGGGACCACGGTCATCGTCTCCTCA	AASGLTVSANYMNWVRQAPGKGLEWVSLIYAGGTTFYADSVKGRFTISRDNSKNTLYLQMNSLRAEDTAVYYCARDLDMAGGMDVWGQGTTVIVSS	GLTVSANY	IYAGGTT	ARDLDMAGGMDV	12	4.18e-06
	22	6th	IGHV3-53*01	IGHJ6*01	IGHG1*14	TGCAGCCTCTGGGCTCACCGTCAGTGCCAACTACATGAACTGGGTCCGCCAGGCTCCAGGGAAGGGGCTGGAGTGGGTCTCACTTATTTATGCCGGTGGTACCACATTCTACGCAGACTCCGTGAAGGGCCGATTCACCATCTCCAGAGACAATTCGAAGAATACGTTGTATCTTCAAATGAACAGCCTGAGAGCCGAGGACACGGCCGTGTATTACTGTGCGAGAGACCTCGACATAGCAGGAGGTATGGACGTCTGGGACCAAGGGACCACGGTCATCGTCTCCTCA	AASGLTVSANYMNWVRQAPGKGLEWVSLIYAGGTTFYADSVKGRFTISRDNSKNTLYLQMNSLRAEDTAVYYCARDLDIAGGMDVWDQGTTVIVSS	GLTVSANY	IYAGGTT	ARDLDIAGGMDV	12	4.18e-06
	22	6th	IGHV3-53*01	IGHJ6*01	IGHG1*14	TGCAGCCTCTGGGCTCACCGTCAGTGCCAACTACATGAACTGGGTCCGCCAGGCTCCAGGGAAGGGGCTGGAGTGGGTCTCACTTATTTATGCCGGTGGTACCACATTCTACGCAGACTCCGTGAAGGGCCGATTCACCATCTCCAGAGACAATTCGAAGAATACGTTGTATCTTCAAATGAACAGCCTGAGAGCCGAGGACACGGCCGTGTATTACTGTGCGAGAGACCTCGACATAGCAGGAGGTATGGACGTCTGGGGCCAAGGGACCACGGTCATCGTCTCCTCA	AASGLTVSANYMNWVRQAPGKGLEWVSLIYAGGTTFYADSVKGRFTISRDNSKNTLYLQMNSLRAEDTAVYYCARDLDIAGGMDVWGQGTTVIVSS	GLTVSANY	IYAGGTT	ARDLDIAGGMDV	12	0.00038064
	22	6th	IGHV3-53*01	IGHJ6*01	IGHG1*14	TGCAGCCTCTGGGCTCACCGTCAGTGCCAACTACATGAACTGGGTCCGCCAGGCTCCAGGGAACGGGCTGGAGTGGGTCTCACTTATTTATGCCGGTGGTAGCACATTCTACGCAGACTCCGTGAAGGGCCGATTCACCATCTCCAGAGACAATTCGAAGAATATGTTGTATCTTCAAATGAACAGCCTGAGAGCCGAGGACACGGCCGTGTATTACTGTGCGAGAGACCTCGATATAGCAGGAGGTATGGACGTCTGGGGCCAAGGGACCACGGTCATCGTCTCCTCA	AASGLTVSANYMNWVRQAPGNGLEWVSLIYAGGSTFYADSVKGRFTISRDNSKNMLYLQMNSLRAEDTAVYYCARDLDIAGGMDVWGQGTTVIVSS	GLTVSANY	IYAGGST	ARDLDIAGGMDV	13	1.25e-05
	28	4th	IGHV3-53*01	IGHJ6*01	IGHG1*14	TGCAGCCTCTGGCTTAACCGTCAGTAGTAACTATATGACCTGGGTCCGCCAGGCTCCAGGGAAGGGGCTGGAGTGGGTCTCAGTTATTTATAGCGGTGGTAGTACATTCTACGCAGACTCCGTGAAGGGCCGATTCACCATCTCCAGAGACAATTCCAAGAACACGCTGTATCTTCAAATGAACAGCCTGAGAGCCGAGGACACGGCCGTGTATTACTGTGCGAGAGACCTGGGGGAGGTAGGTGGTATGGACGTCTGGGGCCAAGGGACCACGGTCACCGTCTCCTCA	AASGLTVSSNYMTWVRQAPGKGLEWVSVIYSGGSTFYADSVKGRFTISRDNSKNTLYLQMNSLRAEDTAVYYCARDLGEVGGMDVWGQGTTVTVSS	GLTVSSNY	IYSGGST	ARDLGEVGGMDV	7	6.52e-06
	28	6th	IGHV3-53*01	IGHJ6*01	IGHG1*14	TGCAGCCTCTGGGATCACCGTCAGTAGCAACTACATGAACTGGGTCCGCCAGGCTCCAGGGAAGGGGCTGGAGTGGATCTCAATTCTGTATAGCGGTGGTACCACATACTACGCAGACTCCGTGAAGGGCCGATTCACCATCTCCAGAGACAATTCCAAGAACACCCTGTATCTTCAAATGAACAGCCTGAGGGCCGAGGACACGGCCGTTTATTACTGTGCGAGAGATCTTGACGTTGCAGGGGGTATGGACGTCTGGGGCCAAGGGACCACGGTCACCGTCTCCTCA	AASGITVSSNYMNWVRQAPGKGLEWISILYSGGTTYYADSVKGRFTISRDNSKNTLYLQMNSLRAEDTAVYYCARDLDVAGGMDVWGQGTTVTVSS	GITVSSNY	LYSGGTT	ARDLDVAGGMDV	10	3.67e-06
	30	6th	IGHV3-53*01	IGHJ6*01	IGHG1*14	TGCAGCCTCTGGGCTCACCGTCAGTAGGAACTACATGAACTGGGTCCGCCAGGCTCCAGGGAAGGGGCTGGAGTGGGTCTCAGTTATTTATAGTGGTGGTAGTACATTCTACGCAGACTCCGTGAAGGGCCGATTCACCATCTCAAGAGACAATTCCAAGAACACGCTGTATCTTCAAATGAACAGTTTGAGAGCCGAGGACACGGCCGTGTATTACTGTGCGAGAGATTTAGAGTCGGCTGGGGGTATGGACGTCTGGGGCCAAGGGACCACGGTCACCGTCTCCTCA	AASGLTVSRNYMNWVRQAPGKGLEWVSVIYSGGSTFYADSVKGRFTISRDNSKNTLYLQMNSLRAEDTAVYYCARDLESAGGMDVWGQGTTVTVSS	GLTVSRNY	IYSGGST	ARDLESAGGMDV	9	5.8e-06
	32	5th	IGHV3-53*01	IGHJ6*01	IGHG1*14	TGCAGCCTCTGGGGTCACCGTCAGTGCCAACTACATGATCTGGGTCCGCCAGGCTCCAGGGAAGGGGCTGGAGTGGGTCTCAATTCTTTATGCCGGTGGTAGCACATTCTACACAGACTCCGTGAAGGGCCGATTCATCATCTCCAGAGACAATTCCAAGAACACACTGTATCTTCAAATGAACAGCCTGAGAGTCGACGACACGGCCGTGTATTACTGTGCGAGAGATCTGGGTCCAGCTGGGGGTATGGACGTCTGGGGCCAAGGGACCACGGTCACCGTCTCCTCA	AASGVTVSANYMIWVRQAPGKGLEWVSILYAGGSTFYTDSVKGRFIISRDNSKNTLYLQMNSLRVDDTAVYYCARDLGPAGGMDVWGQGTTVTVSS	GVTVSANY	LYAGGST	ARDLGPAGGMDV	14	2.83e-06
	32	6th	IGHV3-53*01	IGHJ6*01	IGHG2*15	TGCAGCCTCTGGGTTGACCGTCAGTAGCAATTACATGACCTGGGTCCGGCAGGCTCCAGGGAAGGGACTGGAGTGGGTCTCAGTTATTTATAGCGGTGGAAGCACATTCTACGCAGACTCCGTGAAGGGCCGATTCACCATCTCCAGAGACAATTCCAAGAACACACTGTATTTGCAAATGAATAGCCTGCGAGCCGAGGACACGGCCGTGTATTACTGTGCGAGAGATCTGGGTCCAGCTGGGGGTATGGACGTCTGGGGCCAAGGGACCACGGTCACCGTCTCCTCA	AASGLTVSSNYMTWVRQAPGKGLEWVSVIYSGGSTFYADSVKGRFTISRDNSKNTLYLQMNSLRAEDTAVYYCARDLGPAGGMDVWGQGTTVTVSS	GLTVSSNY	IYSGGST	ARDLGPAGGMDV	12	1.84e-06
	33	6th	IGHV3-53*04	IGHJ6*01	IGHG1*14	TACAGCCTCTGGGGTCACCGTCAGTAGCAACTACATGAACTGGGTCCGCCAGGCTCCAGGGAAGGGGCTGGAGTGGGTCTCAGTTATGTATAGCGGTGGTACCACATATTACGCAGATTCCGTGAAGGGCCGATTCACCACCTCCAGACACAATTCCAAGAACACACTGTATCTTCAAATGAACAGCCTGAGAACTGAGGACACGGCCGTATATTTCTGTGCGAGAGATCTGCTAGAAGCTGGCGGTATGGACGTCTGGGGCCAAGGGACCACGGTCACCGTCTCCTCA	ASGVTVSSNYMNWVRQAPGKGLEWVSVMYSGGTTYYADSVKGRFTTSRHNSKNTLYLQMNSLRTEDTAVYFCARDLLEAGGMDVWGQGTTVTVSS	GVTVSSNY	MYSGGTT	ARDLLEAGGMDV	11	3.36e-06
	34	3rd	IGHV3-53*04	IGHJ6*01	IGHG1*14	TGCAGCCTCTGGGCTCATCGTCAGTAGCAACTACATGAGCTGGGTCCGCCAGGCTCCAGGGAAGGGGCTGGAGTGGGTCTCAGTTATTTATAGCGGTGGTAGCACATACTACGCAGACTCCGTGAAGGGCCGATTCACCATCTCCAGACACAATTCCAAGAACACGCTGTATCTTCAAATGAACAGCCTGAGAGCTGAGGACACGGCCGTGTATTACTGTGCGAGAGATCTGGATACAGCTGGTGGTATGGACGTCTGGGGCCAAGGGACCACGGTCACCGTCTCCTCA	AASGLIVSSNYMSWVRQAPGKGLEWVSVIYSGGSTYYADSVKGRFTISRHNSKNTLYLQMNSLRAEDTAVYYCARDLDTAGGMDVWGQGTTVTVSS	GLIVSSNY	IYSGGST	ARDLDTAGGMDV	2	3.52e-06
	34	3rd	IGHV3-53*04	IGHJ6*01	IGHG1*14	TGCAGTCTCTGGGTTAACCGTCAGTAGCAACTACATGAGCTGGGTCCGCCAGGCTCCAGGGAAGGGGCTGGAGTGGGTCTCAGTTATTTATAGCGGTGGTAGTACATACTACGCAGACTCCGTGAAGGGCCGATTCACCATCTCCAGACACAATTCCAAGAACACGCTGTATCTTCAAATGAACAGCCTGAGAGCTGAAGACACGGCCGTGTATTACTGTGCGAGAGATCTGGATACAGCTGGTGGTATGGACGTCTGGGGCCAAGGGACCACGGTCACCGTCTCCTCA	AVSGLTVSSNYMSWVRQAPGKGLEWVSVIYSGGSTYYADSVKGRFTISRHNSKNTLYLQMNSLRAEDTAVYYCARDLDTAGGMDVWGQGTTVTVSS	GLTVSSNY	IYSGGST	ARDLDTAGGMDV	4	3.52e-06
	34	3rd	IGHV3-53*04	IGHJ6*01	IGHG1*14	TGCAGCCTCTGGGCTCACCGTCAGTAGCAACTACATGAGCTGGGTCCGCCAGGCTCCAGGGAAGGGACTGGAGTGGGTCTCAGTTATTTATAGCGGTGGTAGCACATACTACGCAGACTCCGTGAAGGGCCGATTCACCATCTCCAGACACAATTCCAAGAACACGCTGTATCTTCAAATGAACAGCCTGAGACCTGAGGACACGGCCGTGTATTACTGTGCGAGAGATCTGGATACAGCTGGTGGTATGGACGTCTGGGGCCAAGGGACCACGGTCACCGTCTCCTCA	AASGLTVSSNYMSWVRQAPGKGLEWVSVIYSGGSTYYADSVKGRFTISRHNSKNTLYLQMNSLRPEDTAVYYCARDLDTAGGMDVWGQGTTVTVSS	GLTVSSNY	IYSGGST	ARDLDTAGGMDV	3	7.04e-06
	34	3rd	IGHV3-53*04	IGHJ6*01	IGHG1*14	TGCAGCCTCTGGGGTCACCGTCAGTAGCAACTACATGAGCTGGGTCCGCCAGGCTCCAGGGAAGGGGCTGGAGTGGGTCTCAGTTATTTATAGCGGTGGTAGCACATACTACGCAGACTCCGTGAAGGGCCGATTCACCATCTCCAGACACAATTCCAAGAACACGCTGTATCTTCAAATGAACAGCCTGAGAGCTGAGGACACGGCCGTGTATTACTGTGCGAGAGATCTGGATACAGCTGGTGGTATGGACGTCTGGGGCCAAGGGACCACGGTCACCGTCTCCTCA	AASGVTVSSNYMSWVRQAPGKGLEWVSVIYSGGSTYYADSVKGRFTISRHNSKNTLYLQMNSLRAEDTAVYYCARDLDTAGGMDVWGQGTTVTVSS	GVTVSSNY	IYSGGST	ARDLDTAGGMDV	1	7.04e-06
	35	1st	IGHV3-66*01	IGHJ6*01	IGHM*04	TGCAGCCTCTGGATTCACCGTCAGTAGCAACTACATGAGCTGGGTCCGCCAGGCTCCAGGGAAGGGGCTGGAGTGGGTCTCAGTTATTTATAGCGGTGGTACCACATACTACGCAGACTCCGTGAGGGGCAGAATCACCATCTCCAGAGACGATTCCAAGAACACGCTGTATCTTCAAATAAACAGCCTGGGAGCCGAAGACACGGCTGTATATTACTGTGCGAGAGATCTGGCAGCAGCTGGCGGTATGGACGTCTGGGGCCCAGGGACCACGGTCACCGTCTCCTCA	AASGFTVSSNYMSWVRQAPGKGLEWVSVIYSGGTTYYADSVRGRITISRDDSKNTLYLQINSLGAEDTAVYYCARDLAAAGGMDVWGPGTTVTVSS	GFTVSSNY	IYSGGTT	ARDLAAAGGMDV	8	6.06e-06
	35	3rd	IGHV3-66*01	IGHJ6*01	IGHG2*15	TGCAGCCTCTGGAGTCACCGTCAGTAGCAACTACATGAGCTGGGTCCGCCAGGCTCCAGGGAAGGGGCTGGAGTGGGTCTCAATTATTTATAGCGGTGGTAGCACATACTACGCAGACTCCGTGAAGGGCAGATTCATTATCTCCAGAGACAATTCCAAGAACACGCTGTATCTTCAAATGAACAGCCTGAGAGCCGAGGACACGGCTCTGTATTACTGTGCGAGAGATCTGGCAGCAGCTGGCGGTATGGACGTCTGGGGCCAAGGGACCACGGTCACCGTCTCCTCA	AASGVTVSSNYMSWVRQAPGKGLEWVSIIYSGGSTYYADSVKGRFIISRDNSKNTLYLQMNSLRAEDTALYYCARDLAAAGGMDVWGQGTTVTVSS	GVTVSSNY	IYSGGST	ARDLAAAGGMDV	5	0.000302395
	35	3rd	IGHV3-66*01	IGHJ6*01	IGHG2*15	TGCAGCCTCTGGAGTCACCGTCAGTAGCAACTACATGAGCTGGGTCCGCCAGGCTCCAGGGAAGGGGCTGGAGTGGGTCTCAATTATTTATAGCGGTGGTAGCACATACTACGCAGACTCCGTGAAGGGCAGATTCATTATCTCCAGAGACAATTCCAAGAACACGCTGTATCTTCAAATGAACAGCCTGAGAACCGAGGACACGGCTCTGTATTACTGTGCGAGAGATCTGGCAGCAGCTGGCGGTATGGACGTCTGGGGCCAAGGGACCACGGTCACCGTCTCCTCA	AASGVTVSSNYMSWVRQAPGKGLEWVSIIYSGGSTYYADSVKGRFIISRDNSKNTLYLQMNSLRTEDTALYYCARDLAAAGGMDVWGQGTTVTVSS	GVTVSSNY	IYSGGST	ARDLAAAGGMDV	6	2.4e-06
	35	3rd	IGHV3-66*01	IGHJ6*01	IGHG2*15	TGCAGCCTCTGTAGTCACCGTCAGTAGCAACTACATGAGCTGGGTCCGCCAGGCTCCAGGGAAGGGGCTGGAGTGGGTCTCAATTATTTATAGCGGTGGTAGCACATACTACGCAGACTCCGTGAAGGGCAGATTCATTATCTCCAGAGACAATTCCAAGAACACGCTGTATCTTCAAATGAACAGCCTGAGAGCCGAGGACACGGCTCTGTATTACTGTGCGAGAGATCTGGCAGCAGCTGGCGGTATGGACGTCTGGGGCCAAGGGACCACGGTCACCGTCTCCTCA	AASVVTVSSNYMSWVRQAPGKGLEWVSIIYSGGSTYYADSVKGRFIISRDNSKNTLYLQMNSLRAEDTALYYCARDLAAAGGMDVWGQGTTVTVSS	VVTVSSNY	IYSGGST	ARDLAAAGGMDV	6	2.4e-06
	35	3rd	IGHV3-66*01	IGHJ6*01	IGHM*04	TGCAGCCTCTGGATTCACCGTCAGTAGCAACTACATGAGCTGGGTCCGCCAGGCTCCAGGGAAGGGGCTGGAGTGGGTCTCAGTTATTTATAGCGGTGGTACCACATACTACGCAGACTCCGTGAGGGGCAGAATCACCATCTCCAGAGACGATTCCAAGAACACTCTGTATCTTCAAATAAACAGCCTGGGAGCCGAAGACACGGCTGTCTATTACTGTGCGAGAGATCTGGCAGCAGCTGGCGGTATGGACGTCTGGGGCCCAGGGACCACGGTCACCGTCTCCTCA	AASGFTVSSNYMSWVRQAPGKGLEWVSVIYSGGTTYYADSVRGRITISRDDSKNTLYLQINSLGAEDTAVYYCARDLAAAGGMDVWGPGTTVTVSS	GFTVSSNY	IYSGGTT	ARDLAAAGGMDV	9	2.4e-06
	35	3rd	IGHV3-66*01	IGHJ6*01	IGHG2*15	TGCAGCCTCTGGATTCACCTTCAGTAGCTATAGCATGAACTGGGTCCGCCAGGCTCCAGGGAAGGGGCTGGAGTGGGTCTCAATTATTTATAGCGGTGGTAGCACATACTACGCAGACTCCGTGAAGGGCAGATTCATTATCTCCAGAGACAATTCCAAGAACACGCTGTATCTTCAAATGAACAGCCTGAGAGCCGAGGACACGGCTCTGTATTACTGTGCGAGAGATCTGGCAGCAGCTGGCGGTATGGACGTCTGGGGCCAAGGGACCACGGTCACCGTCTCCTCA	AASGFTFSSYSMNWVRQAPGKGLEWVSIIYSGGSTYYADSVKGRFIISRDNSKNTLYLQMNSLRAEDTALYYCARDLAAAGGMDVWGQGTTVTVSS	GFTFSSYS	IYSGGST	ARDLAAAGGMDV	10	2.4e-06
	35	3rd	IGHV3-66*01	IGHJ6*01	IGHG2*15	TGCAGCCTCTGGATTCACCTTTAGCGGCTTTGCCATGAACTGGGTCCGCCAGGCTCCAGGGAAGGGGCTGGACTGGGTCTCAATTATTTATAGCGGTGGTAGCACATACTACGCAGACTCCGTGAAGGGCAGATTCATTATCTCCAGAGACAATTCCAAGAACACGCTGTATCTTCAAATGAACAGCCTGAGAGCCGAGGACACGGCTCTGTATTACTGTGCGAGAGATCTGGCAGCAGCTGGCGGTATGGACGTCTGGGGCCAAGGGACCACGGTCACCGTCTCCTCA	AASGFTFSGFAMNWVRQAPGKGLDWVSIIYSGGSTYYADSVKGRFIISRDNSKNTLYLQMNSLRAEDTALYYCARDLAAAGGMDVWGQGTTVTVSS	GFTFSGFA	IYSGGST	ARDLAAAGGMDV	15	2.4e-06
	35	3rd	IGHV3-66*01	IGHJ6*01	IGHG2*15	TGCAGCCTCTGGAGTCACCGTCAGTAGCAACTACATGAGCTGGGTCCGCCAGGCTCCAGGGAAGGGGCTGGAGTGGGTCTCAATTATTTATAGCGGTGGTAGCACATACTACGCAGACTCCGTGAAGGGCAGATTCATTATCTCCAGAGACAATTCCAAGAACACGCTGTATCTTCAAATGAACAGCCTGAGAGCCGAGGACACGGCTCTGTATTACTGTGCGAGAGATCTGGCAGCAGCTGGCGGTATGGACGTCTGGGGCCAAGGGACCACGGTCACCGTCTCCTAA	AASGVTVSSNYMSWVRQAPGKGLEWVSIIYSGGSTYYADSVKGRFIISRDNSKNTLYLQMNSLRAEDTALYYCARDLAAAGGMDVWGQGTTVTVS	GVTVSSNY	IYSGGST	ARDLAAAGGMDV	5	2.4e-06
	35	3rd	IGHV3-66*01	IGHJ6*01	IGHG2*15	TGCAGCCTCTGGAGTCACCGTCAGTAGCAACTACATGAGCTGGGTCCGCCAGGCTCCAGGGAAGGGGCTGGAGTGGGTCTCAATTATTTATAGCGGTGGTAGCACATACTACGCAGACTCCGTGAAGGGCAGATTCATTATCTCCAGAGACAATTCCAAGAACACGCTGTATCTTCAAATGAACAGCCTGAGAGCCGAGGACACGGCTCTGTATTACTGTGCGAGAGATCTGGCAGCAGCTGGCGGTATGGACGTCTGGGGCCAAGGGACCACGGTCACCGTCTCCTCC	AASGVTVSSNYMSWVRQAPGKGLEWVSIIYSGGSTYYADSVKGRFIISRDNSKNTLYLQMNSLRAEDTALYYCARDLAAAGGMDVWGQGTTVTVSS	GVTVSSNY	IYSGGST	ARDLAAAGGMDV	5	2.4e-06
	35	3rd	IGHV3-66*01	IGHJ6*01	IGHG2*15	TGCAGCCTCTGGAGTCACCGTCAGTAGCAACTACATGAGCTGGGTCCGCCAGGCTCAAGGGAAGGGGCTGGAGTGGGTCTCAATTATTTATAGCGGTGGTAGCACATACTACGCAGACTCCGTGAAGGGCAGATTCATTATCTCCAGAGACAATTCCAAGAACACGCTGTATCTTCAAATGAACAGCCTGAGAGCCGAGGACACGGCTCTGTATTACTGTGCGAGAGATCTGGCAGCAGCTGGCGGTATGGACGTCTGGGGCCAAGGGACCACGGTCACCGTCTCCTCA	AASGVTVSSNYMSWVRQAQGKGLEWVSIIYSGGSTYYADSVKGRFIISRDNSKNTLYLQMNSLRAEDTALYYCARDLAAAGGMDVWGQGTTVTVSS	GVTVSSNY	IYSGGST	ARDLAAAGGMDV	6	2.4e-06
	35	3rd	IGHV3-66*01	IGHJ6*01	IGHG2*15	TGCAGCCTCTGGAGTCACCGTCAGTAGCAACTACATGAGCTGGGTCTGCCAGGCTCCAGGGAAGGGGCTGGAGTGGGTCTCAATTATTTATAGCGGTGGTAGCACATACTACGCAGACTCCGTGAAGGGCAGATTCATTATCTCCAGAGACAATTCCAAGAACACGCTGTATCTTCAAATGAACAGCCTGAGAGCCGAGGACACGGCTCTGTATTACTGTGCGAGAGATCTGGCAGCAGCTGGCGGTATGGACGTCTGGGGCCAAGGGACCACGGTCACCGTCTCCTCA	AASGVTVSSNYMSWVCQAPGKGLEWVSIIYSGGSTYYADSVKGRFIISRDNSKNTLYLQMNSLRAEDTALYYCARDLAAAGGMDVWGQGTTVTVSS	GVTVSSNY	IYSGGST	ARDLAAAGGMDV	6	2.4e-06
	35	3rd	IGHV3-66*01	IGHJ6*01	IGHG2*15	TGCAGCCTCTGGAGTCACCGTCAGTAGCAACTACATGAGCTGGATCCGCCAGGCTCCAGGGAAGGGGCTGGAGTGGGTCTCAATTATTTATAGCGGTGGTAGCACATACTACGCAGACTCCGTGAAGGGCAGATTCATTATCTCCAGAGACAATTCCAAGAACACGCTGTATCTTCAAATGAACAGCCTGAGAGCCGAGGACACGGCTCTGTATTACTGTGCGAGAGATCTGGCAGCAGCTGGCGGTATGGACGTCTGGGGCCAAGGGACCACGGTCACCGTCTCCTCA	AASGVTVSSNYMSWIRQAPGKGLEWVSIIYSGGSTYYADSVKGRFIISRDNSKNTLYLQMNSLRAEDTALYYCARDLAAAGGMDVWGQGTTVTVSS	GVTVSSNY	IYSGGST	ARDLAAAGGMDV	6	2.4e-06
	35	3rd	IGHV3-66*01	IGHJ6*01	IGHG2*15	TGCAGCCTCTGGAGTCACCGTCAGTAGCAACTACATGAGCTGGGTCCGCCAGGCTCCAGGGAAGGGGCTGGAGTGGGTCTCAATTATTTATAGCGGTGGTAGCACATACTACGCAGACTCCGTGAAGGGCAGATTCATTATCTACAGAGACAATTCCAAGAACACGCTGTATCTTCAAATGAACAGCCTGAGAGCCGAGGACACGGCTCTGTATTACTGTGCGAGAGATCTGGCAGCAGCTGGCGGTATGGACGTCTGGGGCCAAGGGACCACGGTCACCGTCTCCTCA	AASGVTVSSNYMSWVRQAPGKGLEWVSIIYSGGSTYYADSVKGRFIIYRDNSKNTLYLQMNSLRAEDTALYYCARDLAAAGGMDVWGQGTTVTVSS	GVTVSSNY	IYSGGST	ARDLAAAGGMDV	6	2.4e-06
	35	5th	IGHV3-66*01	IGHJ6*01	IGHG2*15	TGCAGCCTCTGGAGTCACCGTCAGCAGCAACTACATGAGCTGGGTCCGCCAGGCTCCAGGGAAGGGGCTGGAGTGGGTCTCAATGATTTACGCCGGAGGTAGCACATTCTACGCAGACTCCGTGAAGGGCAGATTCATTATCTCCAGAGACACCTCCAAGAACACACTGTATCTTCAAATGAACAGCCTGAGAGCCGAGGACACGGCTCTGTATTACTGTGCGAGAGATCTGGCAGAAGCTGGCGGTATGGACGTCTGGGGCCAAGGGACCACGGTCACCGTCTCCTCA	AASGVTVSSNYMSWVRQAPGKGLEWVSMIYAGGSTFYADSVKGRFIISRDTSKNTLYLQMNSLRAEDTALYYCARDLAEAGGMDVWGQGTTVTVSS	GVTVSSNY	IYAGGST	ARDLAEAGGMDV	15	5.39e-06
	35	5th	IGHV3-66*01	IGHJ6*01	IGHG1*14	TGCAGCCTCTGGAGTCACCGTCAGTAGCAACTACATGAACTGGGTCCGCCAGGCTCCAGGGAAGGGGCTGGAGTGGGTCTCAGTTCTTTATAGCGGTGGTAGCACATTCTACGCAGACTCCGTGAAGGGCAGATTCATTATCTCCAGAGACAATTCCAAGAACACGCTGTATCTTCAAATGAATAGCCTGAGAGCCGAGGACACGGGTATTTATTACTGTGCGAGAGATCTGGAAGCAGCTGGCGGTATGGACGTCTGGGGCCAAGGGACCACGGTCACCGTCTCCTCA	AASGVTVSSNYMNWVRQAPGKGLEWVSVLYSGGSTFYADSVKGRFIISRDNSKNTLYLQMNSLRAEDTGIYYCARDLEAAGGMDVWGQGTTVTVSS	GVTVSSNY	LYSGGST	ARDLEAAGGMDV	10	2.69e-06
	35	5th	IGHV3-66*01	IGHJ6*01	IGHG1*14	TGCAGCCTCTGGACTTACCGTCAGTAGCAACTACATGAACTGGGTCCGCCAGGCTCCAGGGAAGGGGCTTGAGTGGGTCTCACTTATTTATAGCGGTGGTAGCACATACTACGCAGACTCCGTGAAGGGCAGATTCACCATCTCCAGAGACATTTCCAAGAACACGCTGTATCTTCAAATGAACAGCCTGAGAGCCGACGACACGGCTGTGTATTACTGTGCGAGAGATCTACTGGAGGCTGGCGGTATGGACGTCTGGGGCCAAGGGACCACGGTCACCGTCTCCTCA	AASGLTVSSNYMNWVRQAPGKGLEWVSLIYSGGSTYYADSVKGRFTISRDISKNTLYLQMNSLRADDTAVYYCARDLLEAGGMDVWGQGTTVTVSS	GLTVSSNY	IYSGGST	ARDLLEAGGMDV	7	2.69e-06
	35	6th	IGHV3-66*01	IGHJ6*01	IGHG2*15	TGCAGCCTCTGGAGTCACCGTCAGCAGGAACTATATGACTTGGGTCCGCCAGACTCCAGAGAAGGGGCTGGAGTGGGTCTCAACTATCTATGCCGGTGGTAGCACATTCTATGCAGACTCCGTGAAGGGCAGATTCATTATCTCCAGAGACAATTCCAAGAACACCCTATATCTTCAAATGAATAGCCTGAGAGCCGAGGACACGGCTCTGTATTACTGTGCGAGAGATCTGCAAGAAGCTGGCGGTATGGACGTCTGGGGCCAAGGGACCACGGTCACCGTCTCTTCA	AASGVTVSRNYMTWVRQTPEKGLEWVSTIYAGGSTFYADSVKGRFIISRDNSKNTLYLQMNSLRAEDTALYYCARDLQEAGGMDVWGQGTTVTVSS	GVTVSRNY	IYAGGST	ARDLQEAGGMDV	21	0.00012679
	35	6th	IGHV3-66*01	IGHJ6*01	IGHG2*15	TGCAGCCTCTGGAGTCACCGTCAGTAGCAATTACATGAGTTGGGTCCGCCAGGCTCCAGGGAAGGGGCTGGAGTGGGTCTCAATTATTTATCCTGGTGGTACCACATACTACGCAGACTCCGTGAAGGGCAGATTCATTATCTCCAGAGACAATTCCAAGAACACGCTGTATCTTCAAATGAACAGTCTGAGAGCCGAGGACACGGCTCTCTATTACTGTGCGAGAGATCTGGCAGCAGCTGGCGGTATGGACGTCTGGGGCCAAGGGACCACGGTCACCGTCTCCTCA	AASGVTVSSNYMSWVRQAPGKGLEWVSIIYPGGTTYYADSVKGRFIISRDNSKNTLYLQMNSLRAEDTALYYCARDLAAAGGMDVWGQGTTVTVSS	GVTVSSNY	IYPGGTT	ARDLAAAGGMDV	13	8.73e-05
	35	6th	IGHV3-66*01	IGHJ6*01	IGHG2*15	TGCAGCCTCTGGAGTGACCGTCAGTAGGAACTACATGAACTGGGTCCGCCAGGCTCCAGGGAAGGGGCTGGAGTGGGTCTCAGTTATTTATAGCGGTGGTAGCACATTCTACGCAGACTCCGTGAAGGGCAGATTCATTATCTCCAGAGACAATTCCAAGAACACGCTGTATCTTCAAATGAACAGCCTGAGAGCCGAGGACACGGCTGTGTATTACTGTGCGAGAGATCTGGAAGCAGCTGGCGGTATGGACGTCTGGGGCCAAGGGACCACGGTCACCGTCTCCTCA	AASGVTVSRNYMNWVRQAPGKGLEWVSVIYSGGSTFYADSVKGRFIISRDNSKNTLYLQMNSLRAEDTAVYYCARDLEAAGGMDVWGQGTTVTVSS	GVTVSRNY	IYSGGST	ARDLEAAGGMDV	7	3.66e-05
	35	6th	IGHV3-66*01	IGHJ6*01	IGHG2*15	TGCAGCCTCTGGAGTCACCGTCAGTAGCAACTACATGAACTGGGTCCGCCAGGCTCCAGGGAAGGGGCTGGAGTGGGTCTCAACTCTTTATGCCGGTGGTAGTACATTCTACGCAGACTCCGTCAAGGGCAGATTCGTTATCTCCAGAGACAATTCCAAGAACACGGTCTATCTTCAAATGAACAGCCTGAGAGCCGAGGACACGGCTCTCTATTACTGTGCGAGAGATCTGGCAGCAGCTGGCGGTATGGACGTCTGGGGCCAAGGGACCACGGTCACCGTCTCCTCA	AASGVTVSSNYMNWVRQAPGKGLEWVSTLYAGGSTFYADSVKGRFVISRDNSKNTVYLQMNSLRAEDTALYYCARDLAAAGGMDVWGQGTTVTVSS	GVTVSSNY	LYAGGST	ARDLAAAGGMDV	17	3.38e-05
	35	6th	IGHV3-66*01	IGHJ6*01	IGHG2*15	TGCAGCCTCTGGAGTCACCGTCAGTAGCAATTACATGAATTGGGTCCGCCAGGCTCCAGGGAAGGGGCTGGAGTGGGTCTCAATTATTTATAGTGGTGGTACCACATACTACGCAGACTCCGTGAAGGGCAGATTCATTATCTCCAGAGACAATTCCAAGAACACTCTGTATCTTCAAATGAACAGTCTAAGAGCCGAGGACACGGCTCTGTATTACTGTGCGAGAGATCTGGCAGCAGCTGGCGGTATGGACGTCTGGGGCCAAGGGACCACGGTCACCGTCTCCTCA	AASGVTVSSNYMNWVRQAPGKGLEWVSIIYSGGTTYYADSVKGRFIISRDNSKNTLYLQMNSLRAEDTALYYCARDLAAAGGMDVWGQGTTVTVSS	GVTVSSNY	IYSGGTT	ARDLAAAGGMDV	13	1.13e-05
	35	6th	IGHV3-66*01	IGHJ6*01	IGHG2*15	TGTAGCCTCTGAAGTCACCGTCAGTAGCAACTACATGAACTGGGTCCGCCAGGCTCCAGGAAAGGGGCTGGAGTGGGTCTCACTTATTTATGCCGGTGGTAGCACATTCTACGCAGACTCCGTGAAGGGCAGATTCGTTATCTCCAGAGACAATTCCAAGAACACGTTGTATCTTCAAATGAACAGCCTGAGAGTCGAGGACACGGCTCTCTATTACTGTGCGAGAGATCTGGCAGCTGCTGGCGGCATGGACGTCTGGGGCCAAGGGACCACGGTCACCGTCTCCTCA	VASEVTVSSNYMNWVRQAPGKGLEWVSLIYAGGSTFYADSVKGRFVISRDNSKNTLYLQMNSLRVEDTALYYCARDLAAAGGMDVWGQGTTVTVSS	EVTVSSNY	IYAGGST	ARDLAAAGGMDV	16	8.45e-06
	35	6th	IGHV3-66*01	IGHJ6*01	IGHG2*15	TGCAGCCTCTGGAGTCACCGTCAGTAGCAACTACATGAACTGGGTCCGCCAGGCTCCAGGGAAGGGGCTGGAGTGGGTCTCAACTATGTACAGTGGTGGTAGCACATTCTACGCGGACTCCGTGAAGGGCAGATTCATTATCTCCAGAGACAATTCCAAGAACACACTGTATCTTCAAATGAACAGCCTGAGAGCCGAGGACACGGCTCTATATTACTGTGCGAGAGATCTGGAAGCAGCTGGCGGTATGGACGTCTGGGGCCAAGGGACCACGGTCACCGTCTCCTCA	AASGVTVSSNYMNWVRQAPGKGLEWVSTMYSGGSTFYADSVKGRFIISRDNSKNTLYLQMNSLRAEDTALYYCARDLEAAGGMDVWGQGTTVTVSS	GVTVSSNY	MYSGGST	ARDLEAAGGMDV	14	8.45e-06
	35	6th	IGHV3-66*01	IGHJ6*01	IGHG4*01	TGCAGCCTCTGGACTCACCGTCAGTAGCAACTACATGAACTGGGTCCGCCAGGCTCCAGGGAAGGGGCTGGAGTGGGTCTCAGTTATGTATAGCGGTGGTAGCACATTCTACGCAGACTCCGTGAAGGGCAGATTCACCATCTCCAGAGACAATTCCAAGAACACGCTGTTTCTTCAAATGAACAACCTGAGAGCCGAGGACACGGCTCTCTATTACTGTGCGAGAGATCTATTGGAGGCTGGCGGTATGGACGTCTGGGGCCAAGGGACCACGGTCACCGTCTCCTCA	AASGLTVSSNYMNWVRQAPGKGLEWVSVMYSGGSTFYADSVKGRFTISRDNSKNTLFLQMNNLRAEDTALYYCARDLLEAGGMDVWGQGTTVTVSS	GLTVSSNY	MYSGGST	ARDLLEAGGMDV	8	8.45e-06
	35	6th	IGHV3-66*01	IGHJ6*01	IGHG2*15	TGCAGCCTCTGGAGTCACCGTCAGTAGGAACTACATGAACTGGGTCCGCCAGGCTCCAGGGAAGGGGCTGGAGTGGGTCTCAGTTATTTATAGCGGTGGTAGCACATTCTACGCAGACTCCGTGAAGGGCAGATTCATTATCTCCAGAGACAATTCCAAGAACACGCTGTTTCTTCAAATGAACAGCCTGAGAGCCGAGGACACGGCTGTGTATTACTGTGCGAGAGATCTGGAAGCAGCCGGCGGTATGGACGTCTGGGGCCAAGGGACCACGGTCACCGTCTCCTCA	AASGVTVSRNYMNWVRQAPGKGLEWVSVIYSGGSTFYADSVKGRFIISRDNSKNTLFLQMNSLRAEDTAVYYCARDLEAAGGMDVWGQGTTVTVSS	GVTVSRNY	IYSGGST	ARDLEAAGGMDV	7	5.64e-06
	35	6th	IGHV3-66*01	IGHJ6*01	IGHG2*15	TGCAGCCTCTGGAGTCACCGTCAGTAGGAATTATATGAGTTGGGTCCGCCAGGCTCCAGGGAAGGGGCTGGAGTGGGTCTCAATTATCTATAGTGGTGGTACCACATTCTACGCTGACTCCGTGAAGGGCAGATTCATTATCTCCAGAGACAATTCCAAGAACACGCTGTATCTTCAAATGAACAGTCTGAGAGCCGAGGACACGGCTCTGTATTACTGTGCGAGAGATCTGGCAGCAGCTGGCGGTATGGACGTCTGGGGCCAAGGGACCACGGTCACCGTCTCCTCA	AASGVTVSRNYMSWVRQAPGKGLEWVSIIYSGGTTFYADSVKGRFIISRDNSKNTLYLQMNSLRAEDTALYYCARDLAAAGGMDVWGQGTTVTVSS	GVTVSRNY	IYSGGTT	ARDLAAAGGMDV	15	5.64e-06
	35	6th	IGHV3-66*01	IGHJ6*01	IGHG2*15	TGCAGCCTCTGGAGTCACCGTCATTAGCAACTACATGAACTGGGTCCGCCAGGCTCCAGGGAAGGGGCTGGAGTGGGTCTCAACTGTTTATAGCGGTGGTAGTACATTCTACGCAGACTCCGTGAAGGGCAGATTCATTATCTCCAGAGACAATTCCAAGAATACGCTGTATCTTCAAATGAACAACCTGAGAGCCGAGGACACGGCTCTGTATTACTGTGCGAGAGATTTGGCAGCAGCTGGCGGTATGGACGTCTGGGGCCAAGGGACCACGGTCACCGTCTCCTCA	AASGVTVISNYMNWVRQAPGKGLEWVSTVYSGGSTFYADSVKGRFIISRDNSKNTLYLQMNNLRAEDTALYYCARDLAAAGGMDVWGQGTTVTVSS	GVTVISNY	VYSGGST	ARDLAAAGGMDV	13	5.64e-06
	35	6th	IGHV3-66*01	IGHJ6*01	IGHG2*15	TGCAGCCTCTGGAGTCACCGTCAGTAGCAACTACATGAATTGGGTCCGCCAGGCTCCAGGGAGGGGGCTGGAGTGGGTCTCAACGATTTATAGCGGTGGTTCCACATTCTACGCAGACTCCGTGAAGGGCAGATTCATTATCTCCAGAGACAATTCCAAGAACACGATGTATCTTCAAATGAACAGCCTGAGAGCCGAGGACACGGCTCTGTATTACTGTGCGAGAGATCTGGCAGAAGCTGGCGGTATGGACGTCTGGGGCCAAGGGACCACGGTCACCGTCTCCTCA	AASGVTVSSNYMNWVRQAPGRGLEWVSTIYSGGSTFYADSVKGRFIISRDNSKNTMYLQMNSLRAEDTALYYCARDLAEAGGMDVWGQGTTVTVSS	GVTVSSNY	IYSGGST	ARDLAEAGGMDV	14	5.64e-06
	35	6th	IGHV3-66*01	IGHJ6*01	IGHG2*15	TGCAGCCTCTGGAGTCACCGTCAGCAGTAACTACATGAGTTGGGTCCGCCAGGCTCCAGGGAAGGGGCTGGAATGGGTCTCAACTCTATATGCCGGTGGTAGCACATTCTACGCAGACTCCGTGAAGGGCAGATTCATTATCTCCAGAGACAATTCCAAGAACACGCTATATCTTCAAATGAATAGCCTGAGAGCCGAGGACACGGCTCTGTATTACTGTGCGAGAGATCTGGCAGAAGCTGGCGGTATGGACGTCTGGGGCCAAGGGACCACGGTCACCGTCTCCTCA	AASGVTVSSNYMSWVRQAPGKGLEWVSTLYAGGSTFYADSVKGRFIISRDNSKNTLYLQMNSLRAEDTALYYCARDLAEAGGMDVWGQGTTVTVSS	GVTVSSNY	LYAGGST	ARDLAEAGGMDV	17	2.82e-06
	35	6th	IGHV3-66*01	IGHJ6*01	IGHG2*15	TGCAGCCTCTGGAGTCACCGTCAGCAGGAACTATATGACTTGGGTCCGCCAGACTCCAGAGAAGGGGCTGGAGTGGGTCTCAACTATCTATGCCGGTGGTAGCACATTCTATGCAGACTCCGTGAAGGGCAGATTCATTATCTCCAGAGACAATTCCAAGAACACCCTATATCTTCAAATGAATAGCCTGAGAGCCGAGGACACGGCTCTGTATTACTGTGCGAGAGATCTGCAAGAAGCTGGCGGTATGGACGTCTGGGGCCAAGGAACCACGGTCACCGTCTCTTCA	AASGVTVSRNYMTWVRQTPEKGLEWVSTIYAGGSTFYADSVKGRFIISRDNSKNTLYLQMNSLRAEDTALYYCARDLQEAGGMDVWGQGTTVTVSS	GVTVSRNY	IYAGGST	ARDLQEAGGMDV	21	2.82e-06
	35	6th	IGHV3-66*01	IGHJ6*01	IGHG2*15	TGCAGCCTCTGGAGTCACCGTCAGTAGCAACTACATGAACTGGGTCCGCCAGGCTCCAGGGAAGGGGCTGGAGTGGGTCTCAGTTATTTATAGCGGTGGTAGCACATTCTACGCAGACTCCGTGAAGGGCAGATTCATTATCTCCAGAGACAATTCCAAGAACACACTGTTTCTTCAAATGAACAGCCTGAGAGCCGAGGACACGGCTCGGTATTACTGTGCGAGAGACCTGGAAGCAGCTGGCGGTATGGACGTCTGGGGCCAAGGGACCACGGTCACCGTCTCCTCA	AASGVTVSSNYMNWVRQAPGKGLEWVSVIYSGGSTFYADSVKGRFIISRDNSKNTLFLQMNSLRAEDTARYYCARDLEAAGGMDVWGQGTTVTVSS	GVTVSSNY	IYSGGST	ARDLEAAGGMDV	9	2.82e-06
	35	6th	IGHV3-66*01	IGHJ6*01	IGHG2*15	TGCAGCCTCTGGAGTCATCGTCAGTAGGAACTACATGACCTGGGTCCGCCAGGCTCCAGGGAAGGGGCTGGAGTGGGTCTCAACTCTTTATAGTGGTGGTAGCACATTCTACGCAGACTCCGTGAAGGGCAGATTCATTATCTCCAGAGACAATTCCAGGAACACACTGTATCTTCAAATGAACAGCCTGAGAGTCGAGGACACGGCTCTGTATTTCTGTGCGAGAGATCTGGAAGCAGCTGGCGGTATGGACGTCTGGGGCCATGGGACCACGGTCACCGTCTCCTCA	AASGVIVSRNYMTWVRQAPGKGLEWVSTLYSGGSTFYADSVKGRFIISRDNSRNTLYLQMNSLRVEDTALYFCARDLEAAGGMDVWGHGTTVTVSS	GVIVSRNY	LYSGGST	ARDLEAAGGMDV	16	2.82e-06
	35	6th	IGHV3-66*01	IGHJ6*01	IGHG1*14	TGCAGCCTCTGGAGTCACCGTCAGTAGTAACTACATGAGTTGGGTCCGCCAGGCTCCAGGGAAGGGGCTGGAGTGGGTCTCAATTCTTTATCCCGGTGGTACTACATACTACGCAGACTCCGTGAAGGGCAGATTCATTATCTCCAGAGACAGTTCCAAGAACACGCTGTATCTTCAAATGAACACCCTGAGAGCCGAGGACACGGCTCTCTATTACTGTGCGAGAGATCTGGCAGCAGCTGGCGGTATGGACGTCTGGGGCCAAGGGACCACGGTCACCGTCTCCTCA	AASGVTVSSNYMSWVRQAPGKGLEWVSILYPGGTTYYADSVKGRFIISRDSSKNTLYLQMNTLRAEDTALYYCARDLAAAGGMDVWGQGTTVTVSS	GVTVSSNY	LYPGGTT	ARDLAAAGGMDV	15	2.82e-06
	35	6th	IGHV3-66*01	IGHJ6*01	IGHG2*15	TGCAGCCTCTGGAGTCATCGTCAATAGGAACTACATGAATTGGGTCCGCCAGGCTCCAGGGAAGGGGCTGGAGTGGGTCTCAACTATTTATGCCGGTGGTAGTACATTCTACGCAGACTCCGTGAAGGGCAGATTCATTATCTCCAGAGACAATTCCAAGAACACGTTGTTTCTTCAAATGAACAGCCTGAGAGCCGAGGACACGGCTCTGTATTACTGTGCGAGAGATCTGGCAGCAGCTGGCGGTATGGACGTCTGGGGCCAAGGGACCACGGTCACCGTCTCCTCA	AASGVIVNRNYMNWVRQAPGKGLEWVSTIYAGGSTFYADSVKGRFIISRDNSKNTLFLQMNSLRAEDTALYYCARDLAAAGGMDVWGQGTTVTVSS	GVIVNRNY	IYAGGST	ARDLAAAGGMDV	17	2.82e-06
	35	6th	IGHV3-66*01	IGHJ6*01	IGHG2*15	TGCAGCCTCTGGAGTCACCGTCAATAGGAACTACATGAATTGGGTCCGCCAGGCTCCAGGGAAGGGGCTGGAGTGGGTCTCAACTATTTATGCCGGTGGTAGCACATTCTACGCAGACTCCGTGAAGGGCAGATTCATTATCTCCAGAGACAATTCCAAGAACACGTTGTTTCTTCAAATGAACAGCCTGAGAGCCGAGGACACGGCTCTGTATTACTGTGCGAGAGATCTGGCAGCAGCTGGCGGTATGGACGTCTGGGGCCAAGGGACCACGGTCACCGTCTCCTCA	AASGVTVNRNYMNWVRQAPGKGLEWVSTIYAGGSTFYADSVKGRFIISRDNSKNTLFLQMNSLRAEDTALYYCARDLAAAGGMDVWGQGTTVTVSS	GVTVNRNY	IYAGGST	ARDLAAAGGMDV	15	2.82e-06
	35	6th	IGHV3-66*01	IGHJ6*01	IGHG2*15	TGCAGCCTCTGGAGTCACCGTCAGTAGCAACTACATGAACTGGGTCCGCCAGGCTCCAGGGAAGGGGCTGGAGTGGGTCTCAACTATTTATAGCGGTGGTAGTACATTCTACGCAGACTCCGTGAAGGGCAGATTCATTATCTCCAGAGACAATTCCAAGAATACGCTGTATCTTCAAATGAACAACCTGAGAGCCGAGGACACGGCTCTGTATTACTGTGCGAGAGATTTGGCAGCAGCTGGCGGTATGGACGTCTGGGGCCAAGGGACCACGGTCACCGTCTCCTCA	AASGVTVSSNYMNWVRQAPGKGLEWVSTIYSGGSTFYADSVKGRFIISRDNSKNTLYLQMNNLRAEDTALYYCARDLAAAGGMDVWGQGTTVTVSS	GVTVSSNY	IYSGGST	ARDLAAAGGMDV	11	2.82e-06
	35	6th	IGHV3-66*01	IGHJ6*01	IGHG2*15	TGCAGCCTCTGGAGTCACCGTCAGTAGCAACTACATGAGCTGGGTCCGCCAGGCTCCAGGGAAGGGGCTGGAGTGGGTCTCAATGATTTATAGCGGTGGTAGTACATACTACGCAGACTCCGTGAGGGGCAGATTCATTATCTCCAGAGACAATTCCAAGAACACGCTGTATCTTCAAATGAACAGCCTGAGAGCCGAGGACACGGCTCTCTATTTCTGTGCGAGAGATCTGGCAGAAGCTGGCGCTATGGACGTCTGGGGCCAAGGGACCACGGTCACCGTCTCCTCA	AASGVTVSSNYMSWVRQAPGKGLEWVSMIYSGGSTYYADSVRGRFIISRDNSKNTLYLQMNSLRAEDTALYFCARDLAEAGAMDVWGQGTTVTVSS	GVTVSSNY	IYSGGST	ARDLAEAGAMDV	10	2.82e-06
	35	6th	IGHV3-66*01	IGHJ6*01	IGHG2*15	TGCAGCCTCTGGAGTCACCGTCAGTAGCAACTACATGAGTTGGGTCCGCCAGGCTCCAGGGAAGGGGCTGGAGTGGGTCTCAATTCTTTATAGCGGTGGTACCACATACTACGCAGACTCCGTGAAGGGCAGATTCATTATCTCCAGAGACAATTCCAAGAACACGCTGTATCTTCAAATGAACAGCCTGAGAGCCGAGGACACGGCTCTGTATTACTGTGCGAGAGATCTGGCAGCAGCTGGCGGTATGGACGTCTGGGGCCAAGGGACCACGGTCACCGTCTCCTCA	AASGVTVSSNYMSWVRQAPGKGLEWVSILYSGGTTYYADSVKGRFIISRDNSKNTLYLQMNSLRAEDTALYYCARDLAAAGGMDVWGQGTTVTVSS	GVTVSSNY	LYSGGTT	ARDLAAAGGMDV	8	2.82e-06
	35	6th	IGHV3-66*01	IGHJ6*01	IGHG2*15	TGCAGCCTCTGGAGTCACCGTCAGTAGCAACTACATGAACTGGGTCCGCCAGGCTCCAGGGAAGGGGCTGGAGTGGGTCTCACTTATTTATAGCGGTGGTAGCACATTCTACGCAGACTCCGTGAAGGGCAGATTCATTATCTCCAGAGACAATTCCAAGAACACGCTGTATCTTCAAATGAACAGCCTGAGAGCCGAGGACACGGCTCTGTATTACTGTGCGAGAGATCTGGCAGAAGCTGGCGGTATGGACGTCTGGGGCCAAGGGACCACGGTCATCGTCTCCTCA	AASGVTVSSNYMNWVRQAPGKGLEWVSLIYSGGSTFYADSVKGRFIISRDNSKNTLYLQMNSLRAEDTALYYCARDLAEAGGMDVWGQGTTVIVSS	GVTVSSNY	IYSGGST	ARDLAEAGGMDV	7	2.82e-06
	35	6th	IGHV3-66*01	IGHJ6*01	IGHM*04	TGCAGCCTCTGGAGTCACCGTCAGCAGGAACTATATGACTTGGGTCCGCCAGACTCCAGAGAAGGGGCTGGAGTGGGTCTCAACTATCTATGCCGGTGGTAGCACATTCTATGCAGACTCCGTGAAGGGCAGATTCATTATCTCCAGAGACAATTCCAAGAACACCCTATATCTTCAAATGAATAGCCTGAGAGCCGAGGACACGGCTCTGTATTACTGTGCGAGAGATCTGCAAGAAGCTGGCGGTATGGACGTCTGGGGCCAAGGGACCACGGTCACCGTCTCCTCA	AASGVTVSRNYMTWVRQTPEKGLEWVSTIYAGGSTFYADSVKGRFIISRDNSKNTLYLQMNSLRAEDTALYYCARDLQEAGGMDVWGQGTTVTVSS	GVTVSRNY	IYAGGST	ARDLQEAGGMDV	21	2.82e-06
	35	6th	IGHV3-66*01	IGHJ6*01	IGHG2*15	TGCAGCCTCTGGAGTCACCGTCAGCAGGAACTATATGACTTGGGTCCGCCAGACTCCAGAAAAGGGGCTGGAGTGGGTCTCAACTATCTATGCCGGTGGTAGCACATTCTATGCAGACTCCGTGAAGGGCAGATTCATTATCTCCAGAGACAATTCCAAGAACACCCTATATCTTCAAATGAATAGCCTGAGAGCCGAGGACACGGCTCTGTATTACTGTGCGAGAGATCTGCAAGAAGCTGGCGGTATGGACGTCTGGGGCCAAGGGACCACGGTCACCGTCTCTTCA	AASGVTVSRNYMTWVRQTPEKGLEWVSTIYAGGSTFYADSVKGRFIISRDNSKNTLYLQMNSLRAEDTALYYCARDLQEAGGMDVWGQGTTVTVSS	GVTVSRNY	IYAGGST	ARDLQEAGGMDV	22	2.82e-06
	35	6th	IGHV3-66*01	IGHJ6*01	IGHG2*15	TGCAGCCTCTGGAGTCACCGTCAGTAGCAACTACATGAACTGGGTCCGCCAGGCTCCAGGGAAGGGGCTGGAGTGGGTCTCAACTATTTATGCCGGTGGTAGCACATTCTACGCAGACTCCGTGAAGGGCAGATTCCTTATCTCCAGAGACAATTCCAAGAACACGTTATATCTTCAAATGAACAGTCTGAGGGTCGAGGACACGGCTCTGTATTACTGTGCGAGAGATCTGGAAGCTGCTGGCGGTATGGACGTCTGGGGCCACGGCACCACGGTCACCGTCTCCTCA	AASGVTVSSNYMNWVRQAPGKGLEWVSTIYAGGSTFYADSVKGRFLISRDNSKNTLYLQMNSLRVEDTALYYCARDLEAAGGMDVWGHGTTVTVSS	GVTVSSNY	IYAGGST	ARDLEAAGGMDV	16	2.82e-06
	35	6th	IGHV3-66*01	IGHJ6*01	IGHG1*14	TGCAGCCTCTGAAGTCGTCGTCAGTTACAACTACATGAGCTGGGTCCGCCAGGCTCCAGGGAAGGGGCTGGAGTGGGTCTCAATTATTTATCCCGGTGGTAGCACGTTCTACGCAGACTCCGTGAAGGCCAGATTCATTATCTCTAGAGACAATTCCAAGAACACGCTGTATCTTCACATGAACAGCCTGAGAGCCGAGGACACGGCAGTGTATTACTGTGCGAGAGATCTGCAGGAAGCTGGCGGAATGGACGTCTGGGGCCAAGGGACCACGGTCACCGTCTCCTCA	AASEVVVSYNYMSWVRQAPGKGLEWVSIIYPGGSTFYADSVKARFIISRDNSKNTLYLHMNSLRAEDTAVYYCARDLQEAGGMDVWGQGTTVTVSS	EVVVSYNY	IYPGGST	ARDLQEAGGMDV	17	2.82e-06
	35	6th	IGHV3-66*01	IGHJ6*01	IGHG2*15	TGCAGCCTCTGGAATCACCGTCAGTCGCAACTACATGAGCTGGGTCCGCCAGCCTCCAGGGAAGGGGCTGGAGTGGGTCTCAATGATTTATAGCGGTGGTAGCACATTCTACGCAGACTCCGTGAAGGGCAGATTCAGCATCTCCAGAGACAATTCCAAGAACACGCTGTATCTTCAAATGAACAGCCTGAGAGCCGAAGACACGGCTCTGTATTATTGTGCGAGAGATCTGGCAGAAACTGGCGGTATGGACGTCTGGGGCCAAGGGACCACGGTCACCGTCTCCTCA	AASGITVSRNYMSWVRQPPGKGLEWVSMIYSGGSTFYADSVKGRFSISRDNSKNTLYLQMNSLRAEDTALYYCARDLAETGGMDVWGQGTTVTVSS	GITVSRNY	IYSGGST	ARDLAETGGMDV	10	2.82e-06
	35	6th	IGHV3-66*01	IGHJ6*01	IGHG2*15	TGCAGCCTCTGGAGTCACCGTCAGTAGCAACTACATGAGCTGGGTCCGCCAGGCTCCAGGGAAGGGGCTGGAGTGGGTCTCAACTCTTTATGCCGGTGGTAGCAAATTCTACGCAGACTCCGTGAAGGGCAGATTCGTTATCTCCAGAGACAATTCCAAGAACACGCTCTATCTTCAAATGAACAGCCTGAGAGCCGAGGACACGGCTCTGTATTACTGTGCGAGAGATCTGGCAGCAGCTGGCGGGATGGACGTCTGGGGCCAAGGGACCACGGTCTCCGTCTCCTCA	AASGVTVSSNYMSWVRQAPGKGLEWVSTLYAGGSKFYADSVKGRFVISRDNSKNTLYLQMNSLRAEDTALYYCARDLAAAGGMDVWGQGTTVSVSS	GVTVSSNY	LYAGGSK	ARDLAAAGGMDV	13	2.82e-06
	35	6th	IGHV3-66*01	IGHJ6*01	IGHG2*15	TGCAGCCTCTGGAGTCACCGTCAGTAGCAATTACATGAATTGGGTCCGCCAGGCTCCAGGGAAGGGGCTGGAGTGGGTCTCAATTATTTATAGTGGTGGTACCACATACTACGCAGACTCCGTGAAGGGCAGATTCATTATCTCCAGAGAAAATTCCAAGAACACTCTGTATCTTCAAATGAACAGTCTAAGAGCCGAGGACACGGCTCTGTATTACTGTGCGAGAGATCTGGCAGCAGCTGGCGGTATGGACGTCTGGGGCCAAGGGACCACGGTCACCGTCTCCTCA	AASGVTVSSNYMNWVRQAPGKGLEWVSIIYSGGTTYYADSVKGRFIISRENSKNTLYLQMNSLRAEDTALYYCARDLAAAGGMDVWGQGTTVTVSS	GVTVSSNY	IYSGGTT	ARDLAAAGGMDV	14	2.82e-06
	35	6th	IGHV3-66*01	IGHJ6*01	IGHG2*15	TGCAGCCTCTGGAGTCACCGTCAGCAGTAACTATATGAATTGGGTCCGCCAGGCTCCAGGGAAGGGGCTGGAGTGGGTCTCAACTATATATGCCGGTGGTAGCACATTCTACGCAGACTCCGTGAAGGGCAGATTCCTTATCTCCAGAGACAATTCCAAGAACACACTATATCTTCAAATGAATAGCCTGAGAGCCGAGGACACGGCTCTGTATTACTGTGCGAGAGATCTGGCAGAAGCTGGCGGTATGGACGTCTGGGGCCAAGGGACCACGGTCACCGTCTCCTCA	AASGVTVSSNYMNWVRQAPGKGLEWVSTIYAGGSTFYADSVKGRFLISRDNSKNTLYLQMNSLRAEDTALYYCARDLAEAGGMDVWGQGTTVTVSS	GVTVSSNY	IYAGGST	ARDLAEAGGMDV	19	2.82e-06
	35	6th	IGHV3-66*01	IGHJ6*01	IGHG2*15	TGCAGCCTCTGGAGTCATCGTCAGCAGGAACTATATGACTTGGGTCCGCCAGACTCCAGGGAAGGGGCTGGAGTGGGTCTCAACTATCTATGCCGGTGGTAGTACATTCTACGCAGACTCCGTGAAGGGCAGATTCATTATCTCCAGAGACAATTCCAAGAACACACTATATCTTCAAATGAATAGCCTGAGAGCCGAGGACACGGCTCTGTATTACTGTGCGAGAGATCTGGCAGAAGCTGGCGGTATGGACGTCTGGGGCCAAGGGACCACGGTCACCGTCTCTTCA	AASGVIVSRNYMTWVRQTPGKGLEWVSTIYAGGSTFYADSVKGRFIISRDNSKNTLYLQMNSLRAEDTALYYCARDLAEAGGMDVWGQGTTVTVSS	GVIVSRNY	IYAGGST	ARDLAEAGGMDV	21	2.82e-06
	35	6th	IGHV3-66*01	IGHJ6*01	IGHG2*15	TGCAGCCTCTGGAGTCACCGTCAGTAGCAATTACATGAGTTGGGTCCGCCAGGCTCCAGGGAAGGGGCTGGAGTGGGTCTCAATTATTTATCCTGGTGGTACCACATACTACGCAGACTCCGTGAAGGGCAGATTCATTATCTCCAGAGACAATTCCAAGAACACACTGTATCTTCAAATGAACAGGCTGAGAGCCGAGGACACGGCTCTCTATTACTGTGCGAGAGATCTGGCAGCAGCTGGCGGTATGGACGTCTGGGGCCAAGGGACCACGGTCACCGTCTCCTCA	AASGVTVSSNYMSWVRQAPGKGLEWVSIIYPGGTTYYADSVKGRFIISRDNSKNTLYLQMNRLRAEDTALYYCARDLAAAGGMDVWGQGTTVTVSS	GVTVSSNY	IYPGGTT	ARDLAAAGGMDV	14	2.82e-06
	35	6th	IGHV3-66*01	IGHJ6*01	IGHG2*15	TGCAGCCTCTGGAGTCACCGTCAGTAGCAACTACATGAACTGGGTCCGCCAGGCTCCAGGGAAGGGGCTGGAGTGGGTCTCAACTATGTATGCCGGTGGTAGTACATTCTACACAGACTCCGTGAAGGGCAGATTCATTATCTCCAGAGACAATTCCAAGAATACGTTGTATCTTCAAATGAACAACTTGAGAGCCGAGGACACGGCTCTGTATTACTGTGCGAGAGATTTGGCAGCAGCTGGCGGCATGGACGTCTGGGGCCAAGGGACCACGGTCACCGTCTCCTCA	AASGVTVSSNYMNWVRQAPGKGLEWVSTMYAGGSTFYTDSVKGRFIISRDNSKNTLYLQMNNLRAEDTALYYCARDLAAAGGMDVWGQGTTVTVSS	GVTVSSNY	MYAGGST	ARDLAAAGGMDV	17	2.82e-06
	35	6th	IGHV3-66*01	IGHJ6*01	IGHG2*15	TGCAGCCTCTGGAGTCACCGTCAGTAGAAACTACATGAGTTGGGTCCGCCAGGCTCCAGGGCAGGGGCTGGAGTGGGTCTCGATGATTTATAGCGGTGGTAGCACATTCTACGCAGACTCCGTGAAGGGCAGATTCATCATCTCCAGAGACAATTCCAAGAACACGCTGTATCTTCAAATGAACAGCCTGAGAGCCGAGGACACGGCTCACTATTACTGTGCGAGAGATCTGGCAGAAGCTGGCGGTATGGACGTCTGGGGCCAAGGGACCACGGTCACCGTCTCCTCA	AASGVTVSRNYMSWVRQAPGQGLEWVSMIYSGGSTFYADSVKGRFIISRDNSKNTLYLQMNSLRAEDTAHYYCARDLAEAGGMDVWGQGTTVTVSS	GVTVSRNY	IYSGGST	ARDLAEAGGMDV	12	2.82e-06
	35	6th	IGHV3-66*01	IGHJ6*01	IGHG2*15	TGCAGCCTCTGGAGTCACCGTCAGTAGCAATTACATGAGTTGGGTCCGCCAGGCTCCAGAGAAGGGGCTGGAGTGGGTCTCAATTATTTATCCTGGTGGTACCACATACTACGCAGACTCCGTGAAGGGCAGATTCATTATCTCCAGAGACAATTCCAAGAACACGCTGTATCTTCAAATGAACAGTCTGAGAGCCGAGGACACGGCTCTCTATTACTGTGCGAGAGATCTGGCAGCAGCTGGCGGTATGGACGTCTGGGGCCAAGGGACCACGGTCACCGTCTCCTCA	AASGVTVSSNYMSWVRQAPEKGLEWVSIIYPGGTTYYADSVKGRFIISRDNSKNTLYLQMNSLRAEDTALYYCARDLAAAGGMDVWGQGTTVTVSS	GVTVSSNY	IYPGGTT	ARDLAAAGGMDV	14	2.82e-06
	35	6th	IGHV3-66*01	IGHJ6*01	IGHG2*15	TGCAGCCTCTGGAGTCACCGTCAGTAGCAACTACATGAACTGGGTCCGCCAGGCTCCAGGGAAGGGGCTGGAGTGGGTCTCAGTTATGTATAGTGGTGGGAGCACATTCTACGCAGACTCCGTGAAGGGCAGATTCATTATCTCCAGAGACAATTCCAAGAACACGCTGTATCTTCAAATGAACAGTCTGAGAGTCGAGGACACGGCTCTGTATTACTGTGCGAGAGATCTGGCAGAAGCTGGCGGTATGGACGTCTGGGGCCTAGGGACCACGGTCACCGTCTCCTCA	AASGVTVSSNYMNWVRQAPGKGLEWVSVMYSGGSTFYADSVKGRFIISRDNSKNTLYLQMNSLRVEDTALYYCARDLAEAGGMDVWGLGTTVTVSS	GVTVSSNY	MYSGGST	ARDLAEAGGMDV	11	2.82e-06
	35	6th	IGHV3-66*01	IGHJ6*01	IGHG2*15	TGCAGCCTCTGGAGTCACCGTCAGTAGCAACTACATGAGTTGGGTCCGCCAGGCTCCAGGGAAGGGGCTGGAGTGGGTCTCAATTATTTATCCCGGTGGTAGCACATTCTACGCAGAGTCCGTGAAGGGCAGATTCATTATCTCCAGAGACAATTCGAAGAACACGCTGTATCTTCACTTAAATAGTCTGAGAGCCGAGGACACGGCTCTGTATTACTGTGCGAGAGATCTGGCAGAGGCTGGCGGTATGGACGTCTGGGGCCAAGGGACCACGGTCACCGTCTCCTCA	AASGVTVSSNYMSWVRQAPGKGLEWVSIIYPGGSTFYAESVKGRFIISRDNSKNTLYLHLNSLRAEDTALYYCARDLAEAGGMDVWGQGTTVTVSS	GVTVSSNY	IYPGGST	ARDLAEAGGMDV	16	2.82e-06
	35	6th	IGHV3-66*01	IGHJ6*01	IGHG2*15	TGCAGCCTCTGGAGTCACCGTCAGTAGCAATTACATGAGTTGGGTCCGCCAGGCTCCAGGGAAGGGGCTGGAGTGGGTCTCAATTATTTATCCTGGCGGTACCACATACTACGCAGACTCCGTGAAGGGCAGATTCATTATCTCCAGAGACAGTTCCAAGAACACGCTGTATCTTCAAATGAACAGTCTGAGAGCCGAGGACACGGCTCTCTATTACTGTGCGAGAGATCTGGCAGCAGCTGGCGGTATGGACGTCTGGGGCCAAGGGACCACGGTCACCGTCTCGTCC	AASGVTVSSNYMSWVRQAPGKGLEWVSIIYPGGTTYYADSVKGRFIISRDSSKNTLYLQMNSLRAEDTALYYCARDLAAAGGMDVWGQGTTVTVS	GVTVSSNY	IYPGGTT	ARDLAAAGGMDV	15	2.82e-06
	35	6th	IGHV3-66*01	IGHJ6*01	IGHG2*15	TGCAGCCTCTGGAGTCACCGTCAGCAGCAACTACATGAACTGGGTCCGCCAGGCTCCAGGGAAGGGGCTGGAGTGGGTCTCAACTATTTATAGCGGTGGTAGCACATTCTACGCAGACTCCGTGAAGGGCAGATTCATTATCTCCAGAGACAATTCCAAGAACACGCTGTATCTTCAAATGAACAGCCTGAGAGCCGAGGACACGGCTCTGTATTACTGTGCGAGAGATCTGGCAGAAGCCGGCGGTATGGACGTCTGGGGCCAAGGGACCACGGTCACCGTCTCCTCA	AASGVTVSSNYMNWVRQAPGKGLEWVSTIYSGGSTFYADSVKGRFIISRDNSKNTLYLQMNSLRAEDTALYYCARDLAEAGGMDVWGQGTTVTVSS	GVTVSSNY	IYSGGST	ARDLAEAGGMDV	9	2.82e-06
	35	6th	IGHV3-66*01	IGHJ6*01	IGHG2*15	TGCAGCCTCTGGAGTCACCGTCAGTAGGAACTACATGAATTGGGTCCGCCAGGCTCCAGGGAAGGGGCTGGAGTGGGTCTCAACTATTTATGCCGGTGGTAGCACATTCTACGCAGACTCCGTGAAGGGCAGATTCATTATCTCCAGAGACAATTCCAAGAACACATTGTATCTTCAAATGAACAGCCTGAGAGCCGAGGACACGGCTCTGTATTACTGTGCGAGAGATCTGGCAGCAGCTGGCGGTATGGACGTCTGGGGCCAAGGGACCACGGTCACCGTCTCCTCA	AASGVTVSRNYMNWVRQAPGKGLEWVSTIYAGGSTFYADSVKGRFIISRDNSKNTLYLQMNSLRAEDTALYYCARDLAAAGGMDVWGQGTTVTVSS	GVTVSRNY	IYAGGST	ARDLAAAGGMDV	14	2.82e-06
	35	6th	IGHV3-66*01	IGHJ6*01	IGHG2*15	TGCAGCCTCTGGAGTCACCGTCAGCAGGAACTATATGACCTGGGTCCGCCAGACTCCAGGGAAGGGGCTGGAGTGGGTCTCAACTATCTATGCCGGTGGTAGCACATTCTACGCAGACTCCGTGAAGGGCAGATTCATTATCTCCAGAGACAATTCCAAGAACACCCTATATCTTCAAATGAATAGCCTGAGAGCCGAGGACACGGCTCTGTATTACTGTGCGAGAGATCTGCAAGAAGCTGGCGGTATGGACGTCTGGGGCCAAGGGACCACGGTCACCGTCTCTTCA	AASGVTVSRNYMTWVRQTPGKGLEWVSTIYAGGSTFYADSVKGRFIISRDNSKNTLYLQMNSLRAEDTALYYCARDLQEAGGMDVWGQGTTVTVSS	GVTVSRNY	IYAGGST	ARDLQEAGGMDV	18	2.82e-06
	35	6th	IGHV3-66*01	IGHJ6*01	IGHG2*15	TGCAGCCTCTGGAGTCACCGTCAGCAGGAACTATATGACTTGGGTCCGCCAGACTCCAGGGAAGGGGCTGGAGTGGGTCTCAACCATCTATGCCGGTGGTAGCACATTCTACGCAGACTCCGTGAAGGGCAGATTCATTATCTCCAGAGACAATTCCAAGAACACTTTATATCTTCAAATGAATAGCCTGAGAGCCGAGGACACGGCTCTGTATTACTGTGCGAGAGATCTGCAAGAAGCTGGCGGTATGGACGTCTGGGGCCAAGGGACCACGGTCACCGTCTCTTCA	AASGVTVSRNYMTWVRQTPGKGLEWVSTIYAGGSTFYADSVKGRFIISRDNSKNTLYLQMNSLRAEDTALYYCARDLQEAGGMDVWGQGTTVTVSS	GVTVSRNY	IYAGGST	ARDLQEAGGMDV	21	2.82e-06
	35	6th	IGHV3-66*01	IGHJ6*01	IGHG2*15	TGCAGCCTCTGGAGTCACCGTCAGTTACAACTACATGAACTGGGTCCGCCAGGCTCCAGGGAAGGGGCTGGAGTGGGTCTCAACTATTTATAGCGGTGGTAGCACATTCTACGCAGACTCCGTGAAGGGCAGATTCATTATCTCCAGAGACAATTCCAAGAACACGCTGTATCTTCAAATGAACAGCCTGAGAGCCGAGGACACTGCTCTCTATTACTGTGCGAGAGATCTGGAAGTAGCTGGCGGTATGGACGTCTGGGGCCAAGGGACCACGGTCACCGTCTCCTCA	AASGVTVSYNYMNWVRQAPGKGLEWVSTIYSGGSTFYADSVKGRFIISRDNSKNTLYLQMNSLRAEDTALYYCARDLEVAGGMDVWGQGTTVTVSS	GVTVSYNY	IYSGGST	ARDLEVAGGMDV	12	2.82e-06
	35	6th	IGHV3-66*01	IGHJ6*01	IGHG2*15	TGCAGCCTCTGGAGTCCCCGTCAGTAGCAACTACATGAACTGGGTCCGCCAGGCTCCAGGGAAGGGGCTAGAGTGGGTCTCAACTATTTATGCCGGTGGTAGCACATTCTACGCAGACTCCGTGAAGGGCAGATTCATTATCTCCAGAGACGATTCCAAGAACACGCTGTTTCTTCAAATGAACAGCCTGAGAGCCGAGGACACGGCTCTGTATTACTGTGCGAGAGATCTGGCAGAAGCTGGCGGTATGGACGTCTGGGGCCGAGGGACCACGGTCACCGTCTCCTCA	AASGVPVSSNYMNWVRQAPGKGLEWVSTIYAGGSTFYADSVKGRFIISRDDSKNTLFLQMNSLRAEDTALYYCARDLAEAGGMDVWGRGTTVTVSS	GVPVSSNY	IYAGGST	ARDLAEAGGMDV	14	2.82e-06
	35	6th	IGHV3-66*01	IGHJ6*01	IGHG2*15	TGCAGCCTCTGGAGTCATCGTCAGTCGCAACTACATGAACTGGGTCCGCCAGGCCCCAGGGAAGGGGCTGGAGTGGGTCTCAACTCTGTATGCCGGTGGTAGCACATTCTACGCAGACTCCGTGAAGGGCAGATTCATTATCTCCAGAGACAATTCCAAGAACACGCTGTATCTTCAAATGAACAGGCTGCGAGCCGAGGACACGGCTCTGTATTACTGTGCGAGAGATCTGGCAGCAGCTGGCGGTATGGACGTCTGGGGCCAAGGGACCACGGTCACCGTCTCCTCA	AASGVIVSRNYMNWVRQAPGKGLEWVSTLYAGGSTFYADSVKGRFIISRDNSKNTLYLQMNRLRAEDTALYYCARDLAAAGGMDVWGQGTTVTVSS	GVIVSRNY	LYAGGST	ARDLAAAGGMDV	17	2.82e-06
	35	6th	IGHV3-66*01	IGHJ6*01	IGHG1*14	TGCAGCCTCTGGAGTCACCGTCAGTAGCAACTACATGACCTGGGTCCGCCAGACTCCAGGGAAGGGGCTGGAGTGGGTCTCAATAATTTATCCTGGTGGTAGCGCATTCTACGCAGACTCCGTGAAGGGCAGATTCATTCTCTCCAGAGACAGTTCCAAGAACACGCTGTATCTTCAAATGAACAGTCTGCGAGCCGAGGACACGGCTCTCTATTACTGTGCGAGAGATCTGCAAGAAGTTGGCGGTATGGACGTCTGGGGCCAAGGGACCACGGTCACCGTCTCCTCA	AASGVTVSSNYMTWVRQTPGKGLEWVSIIYPGGSAFYADSVKGRFILSRDSSKNTLYLQMNSLRAEDTALYYCARDLQEVGGMDVWGQGTTVTVSS	GVTVSSNY	IYPGGSA	ARDLQEVGGMDV	18	2.82e-06
	35	6th	IGHV3-66*01	IGHJ6*01	IGHG2*15	TGCAGCCTCTGGAGTCACCGTCAGTAGGAACTACATGAACTGGGTCCGCCAGGCTCCAGGGAAGGGGCTGGAGTGGGTCTCAGTTATTTATCCCGGTGGTAGCACGTTCTACGCAGACTCCGTGAAGGCCAGATTCATTATCTCCAGAGACAATTCCAAGAACACGCTGTATCTTCAAATGAACAGCCTGAGAGCCGAGGACACGGCTGTGTATTACTGTGCGAGAGATCTGGAAGCAGCCGGCGGTATGGACGTCTGGGGCCAAGGGACCACGGTCACCGTCTCCTCA	AASGVTVSRNYMNWVRQAPGKGLEWVSVIYPGGSTFYADSVKARFIISRDNSKNTLYLQMNSLRAEDTAVYYCARDLEAAGGMDVWGQGTTVTVSS	GVTVSRNY	IYPGGST	ARDLEAAGGMDV	10	2.82e-06
	35	6th	IGHV3-66*01	IGHJ6*01	IGHG2*15	TGCAGCCTCTGGAGTCACCGTCAGTAGGAACTACATGAACTGGGTCCGCCAGGCTCCAGGGAAGGGGCTGGAGTGGGTCTCAGTTATTTATCCCGGTGGTAGCACGTTCTACGCAGACTCCGTGAAGGCCAGATTCATTATCTCCAGAGACAATTCCAAGAACACGCTGTATCTTCAAATGAACAGCCTGAGAGCCGAGGACACGGCTGTGTATTACTGGGCGAGAGATCTGGAAGCAGCCGGCGGTATGGACGTCTGGGGCCAAGGGACCACGGTCACCGTCTCCTCA	AASGVTVSRNYMNWVRQAPGKGLEWVSVIYPGGSTFYADSVKARFIISRDNSKNTLYLQMNSLRAEDTAVYYWARDLEAAGGMDVWGQGTTVTVSS	GVTVSRNY	IYPGGST	ARDLEAAGGMDV	11	2.82e-06
	35	6th	IGHV3-66*01	IGHJ6*01	IGHG2*15	TGCCGCCTCTGGAGTCACCGTCAGCAGGAACTATATGACTTGGGTCCGCCAAACTCCAGAGAAGGGGCTGGAGTGGGTCTCAACTATCTTTGCCGGTGGTAGCACATTCTACGCAGACTCCGTGAAGGGCAGATTCATTATCTCCAGAGACAATTCCAAGAACACCCTTTATCTTCAAATGAATAGCCTGAGAGCCGAGGACACGGCTGTGTATTACTGTGCGAGAGATCTGCAAGAGGCTGGCGCTATGGACGTCTGGGGCCTAGGGACCACGGTCACCGTCTCTTCG	AASGVTVSRNYMTWVRQTPEKGLEWVSTIFAGGSTFYADSVKGRFIISRDNSKNTLYLQMNSLRAEDTAVYYCARDLQEAGAMDVWGLGTTVTVS	GVTVSRNY	IFAGGST	ARDLQEAGAMDV	22	2.82e-06
	35	6th	IGHV3-66*01	IGHJ6*01	IGHG2*15	TGCAGCCTCTGGAGTCACCGTCAGTAGCAATTACATGAGTTGGGTCCGCCAGGCTCCAGGGAAGGGGCTGGAGTGGGTCTCAATTATTTATCCTGGTGGTACCACATACTACGCAGACTCCGTGAAGGGCAGATTCATTATCTCCAGAGACAATCCCAAGAACACGCTGTATCTTCAAATGAACAGTCTGAGAGCCGAGGACACGGCTCTCTATTACTGTGCGAGAGATCTGGCAGCAGCTGGCGGTATGGACGTCTGGGGCCAAGGGACCACGGTCACCGTCTCCTCA	AASGVTVSSNYMSWVRQAPGKGLEWVSIIYPGGTTYYADSVKGRFIISRDNPKNTLYLQMNSLRAEDTALYYCARDLAAAGGMDVWGQGTTVTVSS	GVTVSSNY	IYPGGTT	ARDLAAAGGMDV	14	2.82e-06
	35	6th	IGHV3-66*01	IGHJ6*01	IGHG2*15	TGCAGCCTCTGGAGTCACCGTCAATAGGAACTACATGAATTGGGTCCGCCAGGCTCCAGGGAAGGGGCTGGAGTGGGTCTCAACTATTTATGCCGGTGGTAGCACATTCTACGCAGACTCCGTGAAGGGCAGATTCATTATCTCCAGAGACAATTCCAAGAACACGTTGTTTCTTCAAATGAACAGCCTGAGAGCCGAGGACACGGCTCTCTATTACTGTGCGAGAGATCTGGCAGCAGCTGGCGGTATGGACGTCTGGGGCCAAGGGACCACGGTCACCGTCTCCTCA	AASGVTVNRNYMNWVRQAPGKGLEWVSTIYAGGSTFYADSVKGRFIISRDNSKNTLFLQMNSLRAEDTALYYCARDLAAAGGMDVWGQGTTVTVSS	GVTVNRNY	IYAGGST	ARDLAAAGGMDV	16	2.82e-06
	35	6th	IGHV3-66*01	IGHJ6*01	IGHG1*14	TGCAGCCTCTGAAGTCGTCGTCAGTTACAACTACATGAGCTGGGTCCGCCAGGCTCCAGGGAAGGGGCTGGAGTGGGTCTCAATTATTTATCCCGGTGGTAGCACGTTCTACGCAGACTCCGTGAAGGCCAGATTCATTATCTCCAGAGACAATTCCAAGAACACACTGTATCTTCACATGAACAGCCTGAGAGCCGAGGACACGGCAGTGTATTACTGTGCGAGAGATCTGCAAGAAGCTGGCGGAATGGACGTCTGGGGCCAAGGGACCACGGTCACCGTCTCCTCA	AASEVVVSYNYMSWVRQAPGKGLEWVSIIYPGGSTFYADSVKARFIISRDNSKNTLYLHMNSLRAEDTAVYYCARDLQEAGGMDVWGQGTTVTVSS	EVVVSYNY	IYPGGST	ARDLQEAGGMDV	17	2.82e-06
	35	6th	IGHV3-66*01	IGHJ6*01	IGHG2*15	TGCAGCCTCTGGAGTCACCGTCAGTCGTAATTACATGAGTTGGGTCCGCCAGGCTCCAGGGAAGGGGCTGGAGTGGGTCTCAATTATTTATAGTGGTGGTACCACATACTACGCAGACTCCGTGAAGGGCAGATTCATTATCTCCAGAGACAATTCCAAGAACACGCTGTATCTTCAAATGAACAGTCTGAGAGCCGAGGACACGGCTCTGTATTACTGTGCGAGAGATCTGGCAGCAGCTGGCGGTATGGACGTCTGGGGCCAAGGGACCACGGTCACCGTCTCCTCA	AASGVTVSRNYMSWVRQAPGKGLEWVSIIYSGGTTYYADSVKGRFIISRDNSKNTLYLQMNSLRAEDTALYYCARDLAAAGGMDVWGQGTTVTVSS	GVTVSRNY	IYSGGTT	ARDLAAAGGMDV	12	2.82e-06
	35	6th	IGHV3-66*01	IGHJ6*01	IGHG2*15	TGCAGCCTCTGGAGTCACCGTCAGTAGCAATTACATGAACTGGGTCCGCCAGGCTCCAGGGAAGGGGCTGGAGTGGGTCTCAACTATTTATAGCGGTGGTAGCACATACTACGCAGACTCCGTGAAGGGCAGATTCATTATCTCCAGAGACAATTCCAAGAACACGCTGTATCTTCAGATGAACAGCCTGAGAGCCGAGGACACGGCTCTGTATTACTGTGCGAGAGATCTGGCAGAAGCTGGCGGTATGGACGTCTGGGGCCAAGGGACCACGGTCACCGTCTCCTCA	AASGVTVSSNYMNWVRQAPGKGLEWVSTIYSGGSTYYADSVKGRFIISRDNSKNTLYLQMNSLRAEDTALYYCARDLAEAGGMDVWGQGTTVTVSS	GVTVSSNY	IYSGGST	ARDLAEAGGMDV	9	2.82e-06
	35	6th	IGHV3-66*01	IGHJ6*01	IGHG2*15	TGCAGCCTCTGGAGTCACCGTCAGTAGCAACTACATGAACTGGGTCCGCCAGGCTCCAGGGAAGGGGCTGGAGTGGGTCTCAACTATTTATGCCGGTGGTAGCACATTCTACGCAGACTCCGTGAAGGGCAGATTCATTATCTCCAGAGACGATTCCAAGAACACGTTGTTTCTTCAAATGAACAGCCTGAGAGCCGAGGACACGGCTCTGTATTACTGTGCGAGAGATCTGGCAGAAGCTGGCGGTATGGACGTCTGGGGCCAAGGGACCACGGTCACCGTCTCCTCA	AASGVTVSSNYMNWVRQAPGKGLEWVSTIYAGGSTFYADSVKGRFIISRDDSKNTLFLQMNSLRAEDTALYYCARDLAEAGGMDVWGQGTTVTVSS	GVTVSSNY	IYAGGST	ARDLAEAGGMDV	13	2.82e-06
	35	6th	IGHV3-66*01	IGHJ6*01	IGHG2*15	TGCAGCCTCTGGAGTCATCGTCAGTAGGAACTACATGAGCTGGGTCCGCCAGGCTCCAGGGAAGGGGCTGGAGTGGGTCTCAATTATTTATAGCGGTGGTAGCACATTCTACGCAGACTCCGTGAAGGGCAGATTCATTATCTCCAGAGACAATTCCAAGAACACGCTGTATCTTCAAATGAACAGCCTGAGAGCCGAGGACACGGCTCTGTATTACTGTGCGAGAGATCTGGCAGCAGCTGGCGGTATGGACGTCTGGGGCCAAGGGACCACGGTCACCGTCTCCTCA	AASGVIVSRNYMSWVRQAPGKGLEWVSIIYSGGSTFYADSVKGRFIISRDNSKNTLYLQMNSLRAEDTALYYCARDLAAAGGMDVWGQGTTVTVSS	GVIVSRNY	IYSGGST	ARDLAAAGGMDV	8	2.82e-06
	35	6th	IGHV3-66*01	IGHJ6*01	IGHG2*15	TGCAGCCTCTGGAGTCACCGTCAGTAGCAACTACATGAACTGGGTCCGCCAGGCTCCAGGGAAGGGGCTGGAGTGGGTCTCAGTTATTTATAGCGGTGGTAGCACATTCTACGCAGACTCCGTGAAGGGCAGATTCATTATCTCCAGAGACAATTCCAAGAACACGCTGTATCTTCAAATGAACAGCCTGAGAGCCGAGGACACGGCTCTGTATTACTGTGCGAGAGATCTGGAAGCAGCTGGCGGTATGGACGTCTGGGGCCAAGGGACCACGGTCACCGTCTCCTCA	AASGVTVSSNYMNWVRQAPGKGLEWVSVIYSGGSTFYADSVKGRFIISRDNSKNTLYLQMNSLRAEDTALYYCARDLEAAGGMDVWGQGTTVTVSS	GVTVSSNY	IYSGGST	ARDLEAAGGMDV	6	2.82e-06
	35	6th	IGHV3-66*01	IGHJ6*01	IGHG2*15	TGCAGCCTCTGGAGTCACCGTCAGCAGGAACTATATGACTTGGGTCCGCCAGACTCCAGAGAAGGGGCTGGAGTGGGTCTCAACTATCTATGCCGGTGGTAGCACATTCTATGCAGACTCCGTGAAGGGCAGATTCATTATCTCCAGAGACAATTCCAAGAACACCCTATATCTTCAAATGAATAGCCTGAGAGCCGAGGACACGGCTCTGTATTACTGTGCGAGAGATCTGCAAGAAGCTGGCGGTATGGACGTCTGGGGCCAAGGGACCACGGTAACCGTCTCTTCA	AASGVTVSRNYMTWVRQTPEKGLEWVSTIYAGGSTFYADSVKGRFIISRDNSKNTLYLQMNSLRAEDTALYYCARDLQEAGGMDVWGQGTTVTVSS	GVTVSRNY	IYAGGST	ARDLQEAGGMDV	21	2.82e-06
	35	6th	IGHV3-66*01	IGHJ6*01	IGHG2*15	TGCAGCCTCTGGATTCACCTTCAGTAGCTATAGCATGAACTGGGTCCGCCAGGCTCCAGGGAAGGGGCTGGAGTGGGTCTCAACTATTTATAGCGGTGGTAGCACATTCTACGCAGACTCCGTGAAGGGCAGATTCATTATCTCCAGAGACAATTCCAAGAACACGCTGTATCTTCAAATGAACAGCCTGAGAGCCGAGGACACTGCTCTCTATTACTGTGCGAGAGATCTGGAAGTAGCTGGCGGTATGGACGTCTGGGGCCAAGGGACCACGGTCACCGTCTCCTCA	AASGFTFSSYSMNWVRQAPGKGLEWVSTIYSGGSTFYADSVKGRFIISRDNSKNTLYLQMNSLRAEDTALYYCARDLEVAGGMDVWGQGTTVTVSS	GFTFSSYS	IYSGGST	ARDLEVAGGMDV	14	2.82e-06
	35	6th	IGHV3-66*01	IGHJ6*01	IGHG2*15	TGCAGCCTCTGGAGTGACCGTCAGTAGCAACTACATGAACTGGGTCCGCCAGGCTCCAGGGAAGGGGCTGGAATGGGTCTCAGTTATTTATAGCGGTGGTAGCACCTTCTACGCAGACTCCGTGAAGGGCAGATTCATTATCTCCAGAGACAATTCCAAGAACACGCTGTATCTTCAAATGAACAGCCTGAGAGCCGAGGACACGGCTGTGTATTACTGTGCGAGAGATCTGGAAGCAGCTGGCGGTATGGACGTCTGGGGCCAAGGGACCACGGTCACCGTCTCCTCA	AASGVTVSSNYMNWVRQAPGKGLEWVSVIYSGGSTFYADSVKGRFIISRDNSKNTLYLQMNSLRAEDTAVYYCARDLEAAGGMDVWGQGTTVTVSS	GVTVSSNY	IYSGGST	ARDLEAAGGMDV	8	2.82e-06
	35	6th	IGHV3-66*01	IGHJ6*01	IGHG2*15	TGCAGCCTCTGGAGTCACCGTCAGTAGCAACTACATGAGCTGGGTCCGCCAGGCTCCAGGGAAGGGGCTGGAGTGGGTCTCAATTATTTATCCCGGTGGTACCACTTACTACGCAGACCCCGTGAAGGGAAGATTCATTATCTCCAGAGACAATTCCAAGAACACGCTGTATCTTCAAATGAACAGCCTGAGAGCCGCGGACACGGCTCTGTATTACTGTGCGAGAGATCTGGCAGAAGCTGGCGGTATGGACGTCTGGGGCCAAGGGACCACGGTCACCGTCTCCTCA	AASGVTVSSNYMSWVRQAPGKGLEWVSIIYPGGTTYYADPVKGRFIISRDNSKNTLYLQMNSLRAADTALYYCARDLAEAGGMDVWGQGTTVTVSS	GVTVSSNY	IYPGGTT	ARDLAEAGGMDV	12	2.82e-06
	35	6th	IGHV3-66*01	IGHJ6*01	IGHG2*15	TGCAGCCTCTGGAGTCACCGTCACTAGGAATTACATGAACTGGGTCCGTCAGGCTCCAGGGAAGGGGCTGGAGTGGGTCTCAGTTATTTATCCCGGTGGTACCACTTTCTACGCTGACTCCGTGAAGGGCAGATTCATTATCTCCAGAGACAATTCCAAGAACACGCTGTATCTTCAAATGCACAGCCTGAGAGCCGAGGACACGGCTGTATATTACTGTGCGCGAGATCTGGAAGCAGCCGGCGGTATGGACGTCTGGGGCCAAGGGACCACGGTCACCGTCTCCTCA	AASGVTVTRNYMNWVRQAPGKGLEWVSVIYPGGTTFYADSVKGRFIISRDNSKNTLYLQMHSLRAEDTAVYYCARDLEAAGGMDVWGQGTTVTVSS	GVTVTRNY	IYPGGTT	ARDLEAAGGMDV	17	2.82e-06
	35	6th	IGHV3-53*04	IGHJ6*01	IGHG1*14	TGCAGCCTCTGGGCTCATCGTCAGCAGCAACTACATGAACTGGGTCCGCCAGGCTCCAGGGAAGGGGCTGGAGTGGGTCTCAGTTCTTTATGCCGGTGGTTCTACATTCTACGCAGACTCCGTGAAGGGCCGATTCACCATCTCCAGACTCGAGTCCAAGAACACCCTGTATCTTCAAATGAACAGCCTGAGACCTGAGGACACGGCCGTGTATTACTGTGCGAGAGATTTGGAGATGGCTGGGGGTATGGACGTCTGGGGCCAAGGGACCACGGTTACCGTCTCGTCA	AASGLIVSSNYMNWVRQAPGKGLEWVSVLYAGGSTFYADSVKGRFTISRLESKNTLYLQMNSLRPEDTAVYYCARDLEMAGGMDVWGQGTTVTVSS	GLIVSSNY	LYAGGST	ARDLEMAGGMDV	16	2.82e-06
	35	6th	IGHV3-53*04	IGHJ6*01	IGHG1*14	TGCAGCCTCTGGGCTCACCGTCAGTGCCAACTACATGAGATGGGTCCGCCAGGCTCCAGGGAAGGGGCTGGAGTGGGTCTCAGATATTTATGCCGGTGGGAGCACATTTTACGCAGACTCCGTGAAGGGCCGATTCACCATCTCGAGACATAATTCCAAGAACACAGTGTATCTTCAAATGGACAGCCTGAGACCTGAGGACACGGCCGTGTATTACTGTGCGAGAGATTTAGAGATGGCTGGGGGTATGGACGTCTGGGGCCAAGGGACCACGGTCACCGTCTCCTCA	AASGLTVSANYMRWVRQAPGKGLEWVSDIYAGGSTFYADSVKGRFTISRHNSKNTVYLQMDSLRPEDTAVYYCARDLEMAGGMDVWGQGTTVTVSS	GLTVSANY	IYAGGST	ARDLEMAGGMDV	16	2.82e-06
	35	6th	IGHV3-53*04	IGHJ6*01	IGHG1*14	TGCAGCCTCTGGGATCACCGTCAGTAGCAACTACATGAACTGGGTCCGCCAGGCTCCAGGGAAGGGGCTGGAGTGGGTCTCAGTTATTTATAGCGGTGGTAGCACATTCTACGCAGACTCCGTGAAGGGCCGATTCACCATCTCCAGACACAATTCCAAGAACACGCTCTTTCTTCAAATGAACAGCCTGAGAGCTGAGGACACGGCCGTGTATTACTGTGCGAGAGATTTAGAGATGGCTGGGGGTATGGACGTCTGGGGCCAAGGGACCACGGTCACCGTCTCCTCA	AASGITVSSNYMNWVRQAPGKGLEWVSVIYSGGSTFYADSVKGRFTISRHNSKNTLFLQMNSLRAEDTAVYYCARDLEMAGGMDVWGQGTTVTVSS	GITVSSNY	IYSGGST	ARDLEMAGGMDV	5	2.82e-06
	36	2nd	IGHV3-53*01	IGHJ6*01	IGHG1*14	TGCAGCCTCTGGGTTCACCGTCAGTAGCAACTACATGAGCTGGGTCCGCCAGGCTCCAGGGAAGGGGCTGGAGTGGGTCTCAGTTATTTATAGCGGTGGTAGCACATACTACGCAGACTCCGTGAAGGGCCGATTCACCATCTCCAGAGACAATTCCAAGAACACGCTGTATCTTCAAATGAACAGCCTGAGAGCCGAGGACACGGCCGTGTATTACTGTGCGAGAGATTTACAGGAGATGGGAGGTATGGACGTCTGGAGCCAAGGGACCACGGTCACCGTCTCCTCA	AASGFTVSSNYMSWVRQAPGKGLEWVSVIYSGGSTYYADSVKGRFTISRDNSKNTLYLQMNSLRAEDTAVYYCARDLQEMGGMDVWSQGTTVTVSS	GFTVSSNY	IYSGGST	ARDLQEMGGMDV	0	3.27e-06
	36	2nd	IGHV3-53*01	IGHJ6*01	IGHG1*14	TGCAGCCTCTGGGTTCACCGTCAGTAGCAACTACATGAGCTGGGTCCGCCAGGCTCCAGGGAAGGGGCTGGAGTGGGTCTCAGTTATTTATAGCGGTGGTAGCACATACTACGCAGACTCCGTGAAGGGCCGATTCACCATCTCCAGAGACAATTCCAAGAACACGCTGTATCTTCAAATGAACAGCCTGAGAGCCGAGGACACGGCCGTGTATTACTGTGCGAGAGATTTACAGGAGATGGGAGGTATGGACGTCTGGGGCCAAGGGACCACGGTCACCGTCTCCTCA	AASGFTVSSNYMSWVRQAPGKGLEWVSVIYSGGSTYYADSVKGRFTISRDNSKNTLYLQMNSLRAEDTAVYYCARDLQEMGGMDVWGQGTTVTVSS	GFTVSSNY	IYSGGST	ARDLQEMGGMDV	0	0.000326509
	36	2nd	IGHV3-53*01	IGHJ6*01	IGHG1*14	TGCAGCCTCTGGGTTCACCGTCAGTAGCAACTACATGAGCTGGGTCCGCCAGGCTCCAGGGAAGGGGCTGGAGTGGGTCTCAGTTATTTATAGCGGTGGTAGCACATACTACGCAGACTCCGTGAAGGGCCGATTCACCATCCCCAGAGACAATTCCAAGAACACGCTGTATCTTCAAATGAACAGCCTGAGAGCCGAGGACACGGCCGTGTATTACTGTGCGAGAGATTTACAGGAGATGGGAGGTATGGACGTCTGGGGCCAAGGGACCACGGTCACCGTCTCCTCA	AASGFTVSSNYMSWVRQAPGKGLEWVSVIYSGGSTYYADSVKGRFTIPRDNSKNTLYLQMNSLRAEDTAVYYCARDLQEMGGMDVWGQGTTVTVSS	GFTVSSNY	IYSGGST	ARDLQEMGGMDV	1	3.27e-06
	38	6th	IGHV3-53*01	IGHJ6*01	IGHG1*14	TGCAGCCTCTGGGATCATCGTCAGTAGGAATTACATGAGCTGGGTCCGCCAGGCTCCAGGGAAGGGGCTGGAGTGGCTGTCAGTCATTTATAGTGGTGGTAGTACATATTACGCAGACTCCGTGAAGGGCCGATTCACCATCTCCAGAGACAATTCCAAGAATACACTGTATATTCAAATGAACAACCTGAAATCTGAGGACACGGCCGTTTACTACTGTGCGAGAGACCTAGATGTAGCCGGCGGTATGGACGTCTGGGGCCAAGGGACCACGGTCACCGTCTCGTCA	AASGIIVSRNYMSWVRQAPGKGLEWLSVIYSGGSTYYADSVKGRFTISRDNSKNTLYIQMNNLKSEDTAVYYCARDLDVAGGMDVWGQGTTVTVSS	GIIVSRNY	IYSGGST	ARDLDVAGGMDV	19	2.63e-06
	38	6th	IGHV3-53*04	IGHJ6*01	IGHG1*14	TGCAGCCTCTGGGATCACCGTCAGTAGCAATTACATGAGCTGGGTCCGCCAGGCTCCAGGGAAGGGGCTGGAGTGGGTCTCGATTATTTATAGTGGTGGTAGTAGATTTTACGCAGACTCCGTGAAGGGCCGATTCACCATCTCCAGACACAATTCCAACAATACACTGTATCTTCAAATGAACAGCCTGAGAAGTGAGGACACGGCCGTGTATTACTGTGCGAGAGACCTAGATGTCGCCGGCGGCATGGACGTCTGGGGCCAAGGGACCACGGTCACCGTCTCCTCA	AASGITVSSNYMSWVRQAPGKGLEWVSIIYSGGSRFYADSVKGRFTISRHNSNNTLYLQMNSLRSEDTAVYYCARDLDVAGGMDVWGQGTTVTVSS	GITVSSNY	IYSGGSR	ARDLDVAGGMDV	14	2.63e-06
	38	6th	IGHV3-66*01	IGHJ6*01	IGHG1*14	TGCAGCCTCTGAAATCACCGTCGGTCGCAACTACATGACCTGGGTCCGCCAGGCTCCAGGGAGGGGGCTGGAATGGGTCTCAACTATTTATAGTGGTGGTAGTACATTCTACGCAGACTCCGTGAGGGGCAGACTCACCATCTCTAGAGACAGTTCCAAGAATACGCTGTTTCTTCAAATGGACAGCCTGAGAGTCGAGGACACGGCTGTATATTACTGTGCGAGAGATCTGCTTGAGGCCGGTGGTATGGACGTCTGGGGCCTAGGGACCACGGTCATCGTCTCCTCA	AASEITVGRNYMTWVRQAPGRGLEWVSTIYSGGSTFYADSVRGRLTISRDSSKNTLFLQMDSLRVEDTAVYYCARDLLEAGGMDVWGLGTTVIVSS	EITVGRNY	IYSGGST	ARDLLEAGGMDV	21	2.63e-06
	39	2nd	IGHV3-53*01	IGHJ6*01	IGHG1*14	TGCAGCCTCTGGGTTCACCGTCAGTAGCAACTACATGAGCTGGGTCCGCCAGGCTCCAGGGAAGGGGCTGGAGTGGGTCTCAGTTATTTATAGCGGTGGTAGCACATACTACGCAGACTCCGTGAAGGGCCGATTCACCATCTCCAGAGACAATTCCAAGAACACGCTGTATCTTCAAATGAACAGCCTGAGAGCCGAGGACACGGCCGTGTATTACTGTGCGAGAGATTTAGATGTAGCGGGCGGTATGGACGTCTGGGGCCAAGGGACCACGGTCACCGTCTCCTCA	AASGFTVSSNYMSWVRQAPGKGLEWVSVIYSGGSTYYADSVKGRFTISRDNSKNTLYLQMNSLRAEDTAVYYCARDLDVAGGMDVWGQGTTVTVSS	GFTVSSNY	IYSGGST	ARDLDVAGGMDV	0	5.63e-06
	39	6th	IGHV3-53*01	IGHJ6*01	IGHG1*14	TGCAGCCTCTGGGGTCATCGTCAGTCGCAACTACATGAGCTGGGTCCGCCAGGCTCCAGGGAAGGGGCTGGAGTGGGTCTCGTTTCTATATGCCGGTGGTAGCACATACTACGCAGAGTCCGTGAAGGGCCGATTCACCATCTCCAGAGACAATTCCAAGAACACACTATATCTTCAAATGAACAGCCTGAGAGCCGAGGACACGGCCGTGTATTTCTGTGCGAGAGATCTTCAGGAACGGGGCGGAATGGACGTCTGGGGCCAAGGGACCACGGTCACCGTCTCCTCA	AASGVIVSRNYMSWVRQAPGKGLEWVSFLYAGGSTYYAESVKGRFTISRDNSKNTLYLQMNSLRAEDTAVYFCARDLQERGGMDVWGQGTTVTVSS	GVIVSRNY	LYAGGST	ARDLQERGGMDV	13	4.8e-06
	39	6th	IGHV3-53*01	IGHJ6*01	IGHG1*14	TGCAGCCTCTGGGATCACCGTCAGCAGCAACTACATGAACTGGGTCCGCCAGGCTCCAGGGAAGGGGCTGGAGTGGGTCTCAGTAATTTATAGCGGTGGTAGCACATTCTACGCAGACTCCGTTAAGGGCCGATTCACCATCTCCAGAGACAATTCCAAGAACACGCTGTATCTTCAAATGAACAGCCTGAGAGCCGAGGACACGGCCGTGTATTACTGTGCGAGAGATTTAGATGTAGCGGGCGGTATGGACGTCTGGGGCCAAGGGACCACGGTCACCGTCTCCTCA	AASGITVSSNYMNWVRQAPGKGLEWVSVIYSGGSTFYADSVKGRFTISRDNSKNTLYLQMNSLRAEDTAVYYCARDLDVAGGMDVWGQGTTVTVSS	GITVSSNY	IYSGGST	ARDLDVAGGMDV	6	4.8e-06
	39	6th	IGHV3-53*01	IGHJ6*01	IGHG1*14	TGCAGCCTCTGGGCTCATCGTCAGTTTCAACTACATGTGCTGGGTCCGACAGGCTCCAGGGAAGGGGCTGGAGTGGGTCTCGCTTATTTATCCCGGTGGTACCACATACTTCGCAGACTCCGTGAAGGGCCGCTTCACCATTTCCAGAGACACTTCCAGGAACACGCTGCATCTTCAAATGAACAGCCTGAGAGTCGAGGACACGGCCGTCTACTACTGTGCGCGAGATCTTCAGGAGCGGGGCGGAATGGACGTCTGGGGCCAAGGGACCACGGTCACCGTCTCCTCA	AASGLIVSFNYMCWVRQAPGKGLEWVSLIYPGGTTYFADSVKGRFTISRDTSRNTLHLQMNSLRVEDTAVYYCARDLQERGGMDVWGQGTTVTVSS	GLIVSFNY	IYPGGTT	ARDLQERGGMDV	21	4.8e-06
	39	6th	IGHV3-53*01	IGHJ6*01	IGHG1*14	TGCAGCCTCTGGGGTCATCGTCAACTACAACTACATGTGCTGGGTCCGCCAGGCTCCAGGGAAGGGGCTGGAGTGGGTCTCAATTATTTATCCCGGTGGTAGCACATATTATGCAGACTCCGTGAAGGGCCGATTCGCCATCTCCAGAGACAATTCCAAGAATACATTGTATCTTCAAATGAATAGCCTGAGAGTCGAGGACACGGCCGTGTATTACTGTGCGAGAGATCTTCAGGAACGGGGCGGTATGGACGTCTGGGGCCAAGGGACCACGGTCACCGTCTCCTCA	AASGVIVNYNYMCWVRQAPGKGLEWVSIIYPGGSTYYADSVKGRFAISRDNSKNTLYLQMNSLRVEDTAVYYCARDLQERGGMDVWGQGTTVTVSS	GVIVNYNY	IYPGGST	ARDLQERGGMDV	18	4.8e-06
	39	6th	IGHV3-66*01	IGHJ6*01	IGHG1*14	TGCAGCCTCTGGAATCACCGTCAGTAGAAACTACATGACTTGGGTCCGCCAGGCTCCAGGGAAGGGCCTGGAGTGGGTCTCAGTTATTTATGCCGGTGGTAGCACATTCTACGCAGACTCCGTGAAGGACAGATTCACCCTCTCCAGAGACAATTCCAAGAACACGCTGTATCTTCAAATGAACAGCCTGACAACGGAGGACACGGCTGTGTATTACTGTGCGAGAGATCTTGAAATCGCCGGGGGTATGGACGTCTGGGGCCAAGGGACCACGGTCACCGTCTCCTCA	AASGITVSRNYMTWVRQAPGKGLEWVSVIYAGGSTFYADSVKDRFTLSRDNSKNTLYLQMNSLTTEDTAVYYCARDLEIAGGMDVWGQGTTVTVSS	GITVSRNY	IYAGGST	ARDLEIAGGMDV	13	0.000306172
	39	6th	IGHV3-66*01	IGHJ6*01	IGHG1*14	TGCAGCCTCTGGAATCACCGTCAGTAGAAACTACATGACTTGGGTCCGCCAGGCTCCAGGGAAGGGCCTGGAGTGGGTCTCAGTTATTTATGCCGGTGGTAGCACATTCTACGCAGACTCCGTGAAGGACAGATTCACCCTCTCCAGAGACAATTCCAAGAACACGCTGTATCTTCAAATGAACAGCCTGACAACGGAGGACACGGATGTGTATTACTGTGCGAGAGATCTTGAAATCGCCGGGGGTATGGACGTCTGGGGCCAAGGGACCACGGTCACCGTCTCCTCA	AASGITVSRNYMTWVRQAPGKGLEWVSVIYAGGSTFYADSVKDRFTLSRDNSKNTLYLQMNSLTTEDTDVYYCARDLEIAGGMDVWGQGTTVTVSS	GITVSRNY	IYAGGST	ARDLEIAGGMDV	14	4.37e-05
	39	6th	IGHV3-66*01	IGHJ6*01	IGHG1*14	TGCAGCCTCTGGAATCACCGTCAGTAGAAACTACATGACTTGGGTCCGCCAGGCTCCAGGGAAGGGCCTGGAGTGGGTCTCAGTTATTTATGCCGGTGGTAGCACATTCTACGCAAACTCCGTGAAGGACAGATTCACCCTCTCCAGAGACAATTCCAAGAACACGCTGTATCTTCAAATGAACAGCCTGACAACGGAGGACACGGCTGTGTATTACTGTGCGAGAGATCTTGAAATCGCCGGGGGTATGGACGTCTGGGGCCAAGGGACCACGGTCACCGTCTCCTCA	AASGITVSRNYMTWVRQAPGKGLEWVSVIYAGGSTFYANSVKDRFTLSRDNSKNTLYLQMNSLTTEDTAVYYCARDLEIAGGMDVWGQGTTVTVSS	GITVSRNY	IYAGGST	ARDLEIAGGMDV	14	4.37e-05
	39	6th	IGHV3-66*01	IGHJ6*01	IGHG1*14	TGCAGCCTCTGGAATCACCGTCAGTAGAAACTACATGACTTGGGTCCGCCAGGCTCCAGGGAAGGGCCTGGAGTGGGTCTCAGTTATTTATGCCGGTGGTAGCACATTCTACGCAGACTCCGTGAAGGACAGATTCACCCTCTCCAGAGACAATTCCAAGAACACGCTGTATCTTCAAATGAACAGCCTGACAACGGAGGACACGGCTGTGTATTACTGTGCGAGAGATCTTGAAATCGCCGGGGGTATGGACGTCTGGGGCCAAGGGACCACGGTCACCGTCTCCTCA	AASGITVSRNYMTWVRQAPGKGLEWVSVIYAGGSTFYADSVKDRFTLSRDNSKNTLYLQMNSLTTEDTAVYYCARDLEIAGGMDVWGQGTTVTVSS	GITVSRNY	IYAGGST	ARDLEIAGGMDV	13	0.000336302
	39	6th	IGHV3-66*01	IGHJ6*01	IGHG1*14	TGCAGCCTCTGGAATCACCGTCAGTAGCAACTACATGAATTGGGTCCGCCAGGCTCCAGGGAAGGGGCTGGAATGGGTCTCAGTTATTTATAGCGGTGGTACCACATACTACGCAGACTCCGTGAAGGGCAGATTCACCATCTCCAGAGACAGTTCCAAGAACACGCTGTATCTTCAAATGAACAGCCTGAGAGCCGAGGACACGGCTGTGTATTACTGTGCGAGAGATCTTGAGATCGCCGGGGGTATGGACGTCTGGGGCCAAGGGACCACGGTCACCGTCTCCTCA	AASGITVSSNYMNWVRQAPGKGLEWVSVIYSGGTTYYADSVKGRFTISRDSSKNTLYLQMNSLRAEDTAVYYCARDLEIAGGMDVWGQGTTVTVSS	GITVSSNY	IYSGGTT	ARDLEIAGGMDV	6	9.61e-06
	39	6th	IGHV3-66*01	IGHJ6*01	IGHG1*14	CAGCCTCTGGAATCACCGTCAGTAGAAACTACATGACTTGGGTCCGCCAGGCTCCAGGGAAGGGCCTGGAGTGGGTCTCAGTTATTTATGCCGGTGGTAGCACATTCTACGCAGACTCCGTGAAGGACAGATTCACCCTCTCCAGAGACAATTCCAAGAACACGCTGTATCTTCAAATGAACAGCCTGACAACGGAGGACACGGCTGTGTATTACTGTGCGAGAGATCTTGAAATCGCCGGGGGTATGGACGTCTGGGGCCAAGGGACCACGGTCACCGTCTCCTCA	ASGITVSRNYMTWVRQAPGKGLEWVSVIYAGGSTFYADSVKDRFTLSRDNSKNTLYLQMNSLTTEDTAVYYCARDLEIAGGMDVWGQGTTVTVSS	GITVSRNY	IYAGGST	ARDLEIAGGMDV	13	4.8e-06
	39	6th	IGHV3-66*01	IGHJ6*01	IGHG1*14	TGCAGCCTCTGGAATCACCGTCAGTAGAAACTACATGACTTGGGTCCGCCAGGCTCCAGGGAAGGGCCTGGAGTGGGTCTCAGTTATTTATGCCGGTGGTAGCACATTCTACGCAGACTCCGTGAAGGACAGATTCACCCTCTCCAGAGACAATTCCAAGAACACGCTGTATCTTCAAATGAACAGCCTGACAACGGAGGACACGGATGTGTATTACTGTGCGAGAGATCTTGAAATCGCCGGGGGTATGGACGTCTGGGGCCAAGGGACCACGGTCACCGTCTCCTCA	AASGITVSRNYMTWVRQAPGKGLEWVSVIYAGGSTFYADSVKDRFTLSRDNSKNTLYLQMNSLTTEDTDVYYCARDLEIAGGMDVWGQGTTVTVSS	GITVSRNY	IYAGGST	ARDLEIAGGMDV	14	4.8e-06
	39	6th	IGHV3-66*01	IGHJ6*01	IGHG1*14	TGCAGCCTCTGGAATCACCGTCAGTAGAAACTACATGACTTGGGTCCGCCAGGCTCCAGGGAAGGGCCTGGAGTGGGTCTCAGTTATTTATGCCGGTGGTAGCACATTCTACGCAAACTCCGTGAAGGACAGATTCACCCTCTCCAGAGACAATTCCAAGAACACGCTGTATCTTCAAATGAACAGCCTGACAACGGAGGACACGGCTGTGTATTACTGTGCGAGAGATCTTGAAATCGCCGGGGGTATGGACGTCTGGGGCCAAGGGACCACGGTCACCGTCTCCTCA	AASGITVSRNYMTWVRQAPGKGLEWVSVIYAGGSTFYANSVKDRFTLSRDNSKNTLYLQMNSLTTEDTAVYYCARDLEIAGGMDVWGQGTTVTVSS	GITVSRNY	IYAGGST	ARDLEIAGGMDV	14	4.8e-06
	40	3rd	IGHV3-66*01	IGHJ6*01	IGHM*04	TGCAGCCTCTGGATTCACCGTCAGTAGCAACTACATGAGCTGGGTCCGCCAGGCTCCAGGGAAGGGGCTGGAGTGGGTCTCAGTTATTTATAGCGGTGGTAGCACATACTACGCAGACTCCGTGAAGGGCAGATTCACCATCTCCAGAGACAATTCCAAGAACACGCTGTATCTTCAAATGAACAGCCTGAGAGCCGAGGACACGGCTGTGTATTACTGTGCGAGAGAACTCTACGAGGCTGGTGGTATGGACGTCTGGGGCCAAGGGACCACGGTCACCGTCTCCTCA	AASGFTVSSNYMSWVRQAPGKGLEWVSVIYSGGSTYYADSVKGRFTISRDNSKNTLYLQMNSLRAEDTAVYYCARELYEAGGMDVWGQGTTVTVSS	GFTVSSNY	IYSGGST	ARELYEAGGMDV	0	2.25e-05
	43	6th	IGHV3-66*01	IGHJ6*01	IGHG1*14	TGCAGCCTCTGGAATCACCGTCAGTAGCAACTACATGACCTGGGTCCGCCAGGCTCCAGGGAAGGGGCTGGAGTGGGTCTCACACATTTATAGCGGTGGTAGCACATTCTACGCAGACTCCGTGAAGGGCAGATTCACCATCTCCAGAGACGATTCCAAGAACACGCTATATATTCAAATGAACAGCCTGAGAGCCGAGGACACGGCTGTCTATTACTGTGCGAGAGACCTCTGGGAGGTTGGCGGTATGGACGTCTGGGGCCAAGGGACCACGGTCACCGTCTCCTCA	AASGITVSSNYMTWVRQAPGKGLEWVSHIYSGGSTFYADSVKGRFTISRDDSKNTLYIQMNSLRAEDTAVYYCARDLWEVGGMDVWGQGTTVTVSS	GITVSSNY	IYSGGST	ARDLWEVGGMDV	10	3.32e-06
	43	6th	IGHV3-66*01	IGHJ6*01	IGHG1*14	TGCAGCCTCTGGAATCACCGTCAGTAGCAACTACATGACCTGGGTCCGCCAGGCTCCAGGGAAGGGGCTGGAGTGGGTCTCACACATTTATAGCGGTGGTAGCACATTCTACGCAGACTCCGTGAAGGGCAGATTCACCATCTCCAGAGACGATTCCAAGAACACGCTATATATTCAAATGAACAGCCTGAGAGCCGAGGACACGGCTGTCTATTACTGTGCGAGAGACCTCTGGGAAGTTGGCGGTATGGACGTCTGGGGCCAAGGGACCACGGTCACCGTCTCCTCA	AASGITVSSNYMTWVRQAPGKGLEWVSHIYSGGSTFYADSVKGRFTISRDDSKNTLYIQMNSLRAEDTAVYYCARDLWEVGGMDVWGQGTTVTVSS	GITVSSNY	IYSGGST	ARDLWEVGGMDV	10	3.32e-06
	43	6th	IGHV3-53*04	IGHJ6*01	IGHG1*14	TGTAGCCTCAGGGGTCACCGTCAGTAGCAACTACATGAACTGGGTCTGGCAGGCTCCAGGGAAGGGGCTGGAGTGGGTCTCAGTCATTTATAGTGGAGGTAGCACATTCTACGCAGACTCCGTGAAGGGCCGATTCACCATCTCCAGACACAATTCTAAGAACACGTTGTATCTTCAAATGAACAGCCTGAGACCTGAGGACACGGCCGTGTATTTCTGTGCGAGAGATCTTTTGGCAGCGGGGGGAATGGACGTCTGGGGCCAAGGGACCACGGTCACCGTCTCCTCA	VASGVTVSSNYMNWVWQAPGKGLEWVSVIYSGGSTFYADSVKGRFTISRHNSKNTLYLQMNSLRPEDTAVYFCARDLLAAGGMDVWGQGTTVTVSS	GVTVSSNY	IYSGGST	ARDLLAAGGMDV	14	3.32e-06
	43	6th	IGHV3-53*04	IGHJ6*01	IGHG1*14	TGTAGCCTCAGGGGTCACCGTCAGTAGCAACTACATGAACTGGGTCCGGCAGGCTCCAGGGAAGGGGCTGGAGTGGGTCTCAGTCATTTATAGTGGAGGTAGCACATTCTACGCAGACTCCGTGAAGGGCCGATTCACCATCTCCAGACACAATTCTAAGAACACGTTGTATCTTCAAATGAACAGCCTGAGACCTGAGGACACGGCCGTGTATTTCTGGGCGAGAGATCTTTTGGCAGCGGGGGGAATGGACGTCTGGGGCCAAGGGACCACGGTCACCGTCTCCTCA	VASGVTVSSNYMNWVRQAPGKGLEWVSVIYSGGSTFYADSVKGRFTISRHNSKNTLYLQMNSLRPEDTAVYFWARDLLAAGGMDVWGQGTTVTVSS	GVTVSSNY	IYSGGST	ARDLLAAGGMDV	14	3.32e-06
	43	6th	IGHV3-53*04	IGHJ6*01	IGHG1*14	TGCAGCCTCTGGACTCACCGTCAGTAGTAATTACATGAACTGGGTCCGCCAGGCTCCAGGGAAGGGGCTGGAGTGGGTCTCAGTTGTTTATAGCGGTGGTAGCACATTCTACGCAGACTCCGTGAAGGGCCGATTCACCATCTCCAAACACAATTCCAAGAACATTCTGTTTCTTCAAATGAACAGCCTGAGAGCTGAGGACACGGCCGTTTATTACTGTGCGAGAGATCTTTTGGCAGCTGGGGGGATGGACGTCTGGGGCCAAGGGACCACGGTCACCGTCTCCTCA	AASGLTVSSNYMNWVRQAPGKGLEWVSVVYSGGSTFYADSVKGRFTISKHNSKNILFLQMNSLRAEDTAVYYCARDLLAAGGMDVWGQGTTVTVSS	GLTVSSNY	VYSGGST	ARDLLAAGGMDV	12	3.32e-06
	43	6th	IGHV3-53*04	IGHJ6*01	IGHG1*14	TGTAGCCTCAGGGGTCACCGTCAGTAGCAACTACATGAACTGGGTCCGGCAGGCTCCAGGGAAGGGGCTGGAGTGGGTCTCAGTCATTTATAGTGGAGGTAGCACATTCTACGCAGACTCCGTGAAGGGCCGATTCACCATCTCCAGACACAATTCTAAGAACACGTTGTATCTTCAAATGAACAGCCTGAGACCTGAGGACACGGCCGTGTATTTCTGTGCGAGAGATCTTTTGGCAGCGGGGGGAATGGACGTCTGGGGCCAAGGGACCACGGTCACCGTCTCCTCA	VASGVTVSSNYMNWVRQAPGKGLEWVSVIYSGGSTFYADSVKGRFTISRHNSKNTLYLQMNSLRPEDTAVYFCARDLLAAGGMDVWGQGTTVTVSS	GVTVSSNY	IYSGGST	ARDLLAAGGMDV	13	0.000302048
	43	6th	IGHV3-53*04	IGHJ6*01	IGHG1*14	TGCAGCCTCTGGGCTCACCGTCAGTCGCAACTACATGAACTGGGTCCGCCAGGCTCCAGGGAAGGGGCTGGAGTGGGTCTCAGTCATTTATAGCGGTGGTAGCACTTTCTACGCAGACTCCGTGAAGGGCCGGTTCACCATCTCCAGACACAATTCCAACAACACGCTGTTTCTTGAAATGAACAGCCTGAGAGCTGAGGACACGGCCGTATATTACTGTGCGAGAGATCTTTTGGCTGCTGGGGGGATGGACGTCTGGGGCCAAGGGACCGCGGTCACCGTCTCCTCA	AASGLTVSRNYMNWVRQAPGKGLEWVSVIYSGGSTFYADSVKGRFTISRHNSNNTLFLEMNSLRAEDTAVYYCARDLLAAGGMDVWGQGTAVTVSS	GLTVSRNY	IYSGGST	ARDLLAAGGMDV	11	4.65e-05
	43	6th	IGHV3-53*04	IGHJ6*01	IGHG1*14	TGCAGCCTCTGGACTCACCGTCAGTAGTAATTACATGAACTGGGTCCGCCAGGCTCCAGGGAAGGGGCTGGAGTGGGTCTCAGTTGTTTATAGCGGTGGTAGCACATTCTACGCAGACTCCGTGAAGGGCCGATTCACCATCTCCAGACACAATTCCAAGAACATTCTGTTTCTTCAAATGAACAGCCTGAGAGCTGAGGACACGGCCGTTTACTGTGCGAGAGATCTTTTGGCAGCTGGGGGGATGGACGTCTGGGGCCAAGGGACCACGGTCACCGTCTCCTCA	AASGLTVSSNYMNWVRQAPGKGLEWVSVVYSGGSTFYADSVKGRFTISRHNSKNILFLQMNSLRAEDTAVYCARDLLAAGGMDVWGQGTTVTVSS	GLTVSSNY	VYSGGST	ARDLLAAGGMDV	13	3.32e-06
	43	6th	IGHV3-53*04	IGHJ6*01	IGHG1*14	TGTAGCCTCAGGGGTCATCGTCAGTAGCAACTACATGAACTGGGTCCGGCAGGCTCCAGGGAAGGGGCTGGAGTGGGTCTCAGTCATTTATAGTGGAGGTAGCACATTCTACGCAGACTCCGTGAAGGGCCGATTCACCATCTCCAGACACAATTCTAAGAACACGTTGTATCTTGAAATGAACAGCCTGAGACCTGAGGACACGGCCGTGTATTACTGTGCGAGAGATCTTTTGGCAGCGGGGGGAATGGACGTCTGGGGCCAAGGGACCACGGTCACCGTCTCCTCA	VASGVIVSSNYMNWVRQAPGKGLEWVSVIYSGGSTFYADSVKGRFTISRHNSKNTLYLEMNSLRPEDTAVYYCARDLLAAGGMDVWGQGTTVTVSS	GVIVSSNY	IYSGGST	ARDLLAAGGMDV	14	3.32e-06
	43	6th	IGHV3-53*04	IGHJ6*01	IGHG1*14	TGCAGCCTCTGGACTCACCGTCAGTAGTAATTACATGAACTGGGTCCGCCAGGCTCCAGGGAAGGGGCTGGAGTGGGTCTCAGTTGTTTATAGCGGTGGTAGCACATTCTACGCAGACTCCGTGAAGGGCCGATTCACCATCTCCAGACACAATTCCAAGAACATTCTGTTTCTTCAAATGAACAGCCTGAGAGCTGAGGACACGGCCGTTTATTACTGTGCGAGAGATCTTTTGGCAGCTGGGGGGATGGACGTCTGGGGCCAAGGGACCACGGTCACCGTCTCCCCA	AASGLTVSSNYMNWVRQAPGKGLEWVSVVYSGGSTFYADSVKGRFTISRHNSKNILFLQMNSLRAEDTAVYYCARDLLAAGGMDVWGQGTTVTVS	GLTVSSNY	VYSGGST	ARDLLAAGGMDV	11	3.32e-06
	43	6th	IGHV3-53*04	IGHJ6*01	IGHG1*14	TGCAGCCTCTGGGATCACCGTCAGTAGTAATTACATGAATTGGGTCCGCCAGGCTCCAGGGAAGGGGCTGGAGTGGGTCTCAGTTATTTATAGCGGTGGTAGCACATTCTACGCAGACTCCGTGAAGGGCCGATTCACCGTCTCCAGACACAATTCCAAGAACACGCTGTATCTTCAAATGAACAGCCTGAGAGCTGAGGACACGGCCGTGTATTATTGTGCGAGAGATCTACTGGAGGCAGGCGGTATGGACGTCTGGGGCCAAGGGACCACGGTCAGCGTCTCCTCA	AASGITVSSNYMNWVRQAPGKGLEWVSVIYSGGSTFYADSVKGRFTVSRHNSKNTLYLQMNSLRAEDTAVYYCARDLLEAGGMDVWGQGTTVSVSS	GITVSSNY	IYSGGST	ARDLLEAGGMDV	8	1.33e-05
	43	6th	IGHV3-53*04	IGHJ6*01	IGHG1*14	TGCAGCCTCTGGACTCACCGTCAGTAGTAATTACATGAACTGGGTCCGCCAGGCTCCAGGGAAGGGGCTGGAGTGGGTCTCAGTTGTTTATAGCGGTGGTAGCACATTCTACGCAGACTCCGTGAAGGGCCGATTCACCATCTCCAGACACAATTCCAAGAACATTCTGTTTCTTCAAATGAACAGCCTGAGAGCTGAGGACACGGCCGTTTATTACTGTGCGAGAGATCTTTTGGCAGCTGGGGGGATGGACGTCTGGGGCCAAGGGACCACGGTCACCGTCTCCTCA	AASGLTVSSNYMNWVRQAPGKGLEWVSVVYSGGSTFYADSVKGRFTISRHNSKNILFLQMNSLRAEDTAVYYCARDLLAAGGMDVWGQGTTVTVSS	GLTVSSNY	VYSGGST	ARDLLAAGGMDV	11	0.000152683
	43	6th	IGHV3-53*04	IGHJ6*01	IGHG1*14	TGCAGCCTCTGGACTCACCATCAGTAGCAACTACATGAACTGGGTCCGCCAGGCTCCAGGGAAGGGGCTGGAGTGGGTCTCAGTTGTTTATAGCGGTGGTAGCACATTCTACGCAGACTCCGTGAAGGGCCGATTCACCATCTCCAGACACAATTCCAAGAACACTCTGTTTCTTGAAATGAACAGCCTGAGACCTGAGGACACGGCCGTATATTACTGTGCGAGAGATCTTTTGGCAGCTGGGGGGATGGACGTCTGGGGCCAAGGGACCACGGTCACCGTCTCTTCA	AASGLTISSNYMNWVRQAPGKGLEWVSVVYSGGSTFYADSVKGRFTISRHNSKNTLFLEMNSLRPEDTAVYYCARDLLAAGGMDVWGQGTTVTVSS	GLTISSNY	VYSGGST	ARDLLAAGGMDV	11	0.00012613
	43	6th	IGHV3-53*04	IGHJ6*01	IGHG1*14	TAGCCTCAGGGGTCACCGTCAGTAGCAACTACATGAACTGGGTCCGGCAGGCTCCAGGGAAGGGGCTGGAGTGGGTCTCAGTCATTTATAGTGGAGGTAGCACATTCTACGCAGACTCCGTGAAGGGCCGATTCACCATCTCCAGACACAATTCTAAGAACACGTTGTATCTTCAAATGAACAGCCTGAGACCTGAGGACACGGCCGTGTATTTCTGTGCGAGAGATCTTTTGGCAGCGGGGGGAATGGACGTCTGGGGCCAAGGGACCACGGTCACCGTCTCCTCA	ASGVTVSSNYMNWVRQAPGKGLEWVSVIYSGGSTFYADSVKGRFTISRHNSKNTLYLQMNSLRPEDTAVYFCARDLLAAGGMDVWGQGTTVTVSS	GVTVSSNY	IYSGGST	ARDLLAAGGMDV	12	3.32e-06
	43	6th	IGHV3-53*04	IGHJ6*01	IGHG1*14	TGCAGCCTCTGGGCTCACCGTCAGTCACAACTACATGAACTGGGTCCGCCAGGCTCCAGGGAAGGGGCTGGAGTGGGTCTCAGTCATTTATAGCGGTGGTAGCACTTTCTACGCAGACTCCGTGAAGGGCCGGTTCACCATCTCCAGACACAATTCCAACAACACGCTGTTTCTTGAAATGAACAGCCTGAGAGCTGAGGACACGGCCGTATATTACTGTGCGAGAGATCTTTTGGCTGCTGGGGGGATGGACGTCTGGGGCCAAGGGACCGCGGTCACCGTCTCCTCA	AASGLTVSHNYMNWVRQAPGKGLEWVSVIYSGGSTFYADSVKGRFTISRHNSNNTLFLEMNSLRAEDTAVYYCARDLLAAGGMDVWGQGTAVTVSS	GLTVSHNY	IYSGGST	ARDLLAAGGMDV	12	3.32e-06
	43	6th	IGHV3-53*04	IGHJ6*01	IGHG1*14	TGTAGCCTCAGGGGTCACCGTCAGTAGCAACTACATGAACTGGGTCCGGCAGGCTCCAGGGAAGGGGCTGGAGTGGGTCTCAGTCATTTATAGTGGAGGTAGCACTTTCTACGCAGACTCCGTGAAGGGCCGATTCACCATCTCCAGACACAATTCTAAGAACACGTTGTATCTTCAAATGAACAGCCTGAGACCTGAGGACACGGCCGTGTATTTCTGTGCGAGAGATCTTTTGGCAGCGGGGGGAATGGACGTCTGGGGCCAAGGGACCACGGTCACCGTCTCCTCA	VASGVTVSSNYMNWVRQAPGKGLEWVSVIYSGGSTFYADSVKGRFTISRHNSKNTLYLQMNSLRPEDTAVYFCARDLLAAGGMDVWGQGTTVTVSS	GVTVSSNY	IYSGGST	ARDLLAAGGMDV	14	3.32e-06
	43	6th	IGHV3-53*04	IGHJ6*01	IGHG1*14	TGCAGCCTCTGGACTCACCGTCAGTAGTAATTACATGAACTGGGTCCGCCAGGCTCCAGGGAAGGGGCTGGGGTGGGTCTCAGTTGTTTATAGCGGTGGTAGCACATTCTACGCAGACTCCGTGAAGGGCCGATTCACCATCTCCAGACACAATTCCAAGAACATTCTGTTTCTTCAAATGAACAGCCTGAGAGCTGAGGACACGGCCGTTTATTACTGTGCGAGAGATCTTTTGGCAGCTGGGGGGATGGACGTCTGGGGCCAAGGGACCACGGTCACCGTCTCCTCA	AASGLTVSSNYMNWVRQAPGKGLGWVSVVYSGGSTFYADSVKGRFTISRHNSKNILFLQMNSLRAEDTAVYYCARDLLAAGGMDVWGQGTTVTVSS	GLTVSSNY	VYSGGST	ARDLLAAGGMDV	12	3.32e-06
	43	6th	IGHV3-53*04	IGHJ6*01	IGHG1*14	TGCAGCCTCTGGACTCACCGTCAGTAGCAACTACATGAACTGGGTCCGCCAGGCTCCAGGGAAGGGGCTGGAGTGGGTCTCAGTTGTTTATAGCGGTGGTAGCACATTCTACGCAGACTCCGTGAAGGGCCGATTCACCATCTCCAGACACAATTCCAAGAACACGCTGTTTCTTGAAATGAACAGCCTGAGAGCTGAGGACACGGCCGTATATTACTGTGCGAGAGATCTTTTGGCAGCTGGGGGGATGGACGTCTGGGGCCAAGGGACCACGGTCACCGTCTCCTCC	AASGLTVSSNYMNWVRQAPGKGLEWVSVVYSGGSTFYADSVKGRFTISRHNSKNTLFLEMNSLRAEDTAVYYCARDLLAAGGMDVWGQGTTVTVSS	GLTVSSNY	VYSGGST	ARDLLAAGGMDV	8	9.96e-06
	45	6th	IGHV3-66*01	IGHJ6*01	IGHG4*01	TGCAGCCTCTGGAGTCATCGTCAGCAGTAACTACATGAACTGGGTCCGCCTGGCTCCAGGGAAGGGGCTGGAGTGGGTCTCAGTTCTTTTTAGCGGTGGTACTACATTCTACGCAGACTCCGTGAAGGGCAGATTCACCATCTCCAGAGACAATTCCAAGAACACGCTGTATCTTCAAATGAACAGCCTGAGAGCCGAAGACACGGCTGTGTATTACTGTGCGAGAGATTTAGACTCCGCTGGCGGTATGGACGTCTGGGGCCAAGGGACCACGGTCACCGTCTCCTCA	AASGVIVSSNYMNWVRLAPGKGLEWVSVLFSGGTTFYADSVKGRFTISRDNSKNTLYLQMNSLRAEDTAVYYCARDLDSAGGMDVWGQGTTVTVSS	GVIVSSNY	LFSGGTT	ARDLDSAGGMDV	12	7.63e-06
	48	3rd	IGHV3-53*04	IGHJ6*01	IGHD*02	TGCAGCCTCTGGGTTCACCGTCAGTAGCAACTACATGAGCTGGGTCCGCCAGGCTCCAGGGAAGGGGCTGGAGTGGGTCTCAGTTATTTATAGCGGTGGTAGCACATACTACGCAGACTCCGTGAAGGGCCGATTCACCATCTCCAGACACAATTCCAAGAACACGCTGTATCTTCAAATGAACAGCCTGAGAGCTGAGGACACGGCCGTGTATTACTGTGCGAGAGACCTAGCAGCAGCGGGGGGTATGGACGTCTGGGGCCAAGGGACCACGGTCACCGTCTCGTCA	AASGFTVSSNYMSWVRQAPGKGLEWVSVIYSGGSTYYADSVKGRFTISRHNSKNTLYLQMNSLRAEDTAVYYCARDLAAAGGMDVWGQGTTVTVSS	GFTVSSNY	IYSGGST	ARDLAAAGGMDV	0	3.78e-06
	52	3rd	IGHV3-53*01	IGHJ6*01	IGHG1*14	TGCAGCCTCTGGGATCACCGTCAGTAGCAACTACATGAGCTGGGTCCGCCAGGCTCCAGGGAAGGGGCTGGAGTGGGTCTCAGTTATTTATAGCGGTGGTAGCACATACTACGCAGACTCCGTGAAGGGCCGATTCACCATCTCCAGAGACAATTCCAAGAACACGCTGTATCTTCAAATGAACAGCCTGAGAGCCGAGGACACGGCCGTGTATTACTGTGCGAGAGATCTCGATGAGGCGGGCGGTATGGACGTCTGGGGCCAAGGGACCACGGTCACCGTCTCCTCA	AASGITVSSNYMSWVRQAPGKGLEWVSVIYSGGSTYYADSVKGRFTISRDNSKNTLYLQMNSLRAEDTAVYYCARDLDEAGGMDVWGQGTTVTVSS	GITVSSNY	IYSGGST	ARDLDEAGGMDV	1	2.27e-06
	52	3rd	IGHV3-53*01	IGHJ6*01	IGHG1*14	TGCAGCCTCTGGGTTCACCGTCAGTAGCAACTACATGAGCTGGGTCCGCCAGGCTCCAGGGAAGGGGCTGGAGTGGGTCTCACTTATTTATAGCGGTGGTAGCACATACTACGCAGACTCCGTGAAGGGCCGATTCACCATCTCCAGAGACAATTCCAAGAACACGCTGTATCTTCAAATGAACAGCCTGAGAGCCGAGGACACGGCCGTGTATTACTGTGCGAGAGATCTCGATGAGGCGGGCGGTATGGACGTCTGGGGCCAAGGGACCACGGTCACCGTCTCCTCA	AASGFTVSSNYMSWVRQAPGKGLEWVSLIYSGGSTYYADSVKGRFTISRDNSKNTLYLQMNSLRAEDTAVYYCARDLDEAGGMDVWGQGTTVTVSS	GFTVSSNY	IYSGGST	ARDLDEAGGMDV	1	2.27e-06
	52	3rd	IGHV3-53*01	IGHJ6*01	IGHG1*14	TGCAGCCTCTGGGTTAACTGTCAGTAGCAACTACATGAGCTGGGTCCGCCAGGCTCCAGGGAAGGGGCTGGAGTGGGTCTCAGTTATTTATAGCGGTGGTAGCACATACTACGCAGACTCCGTGAAGGGCCGATTCACCATCTCCAGAGACAATTCCAAGAACACGCTGTATCTTCAAATGAACAGCCTGAGAGCCGAGGACACGGCCGTGTATTACTGTGCGAGAGATCTCGATGAGGCGGGCGGTATGGACGTCTGGGGCCAAGGGACCACGGTCACCGTCTCCTCA	AASGLTVSSNYMSWVRQAPGKGLEWVSVIYSGGSTYYADSVKGRFTISRDNSKNTLYLQMNSLRAEDTAVYYCARDLDEAGGMDVWGQGTTVTVSS	GLTVSSNY	IYSGGST	ARDLDEAGGMDV	2	2.27e-06
	52	3rd	IGHV3-53*01	IGHJ6*01	IGHG1*14	TGCAGCCTCTGGGTTAACTGTCAGTAGCAACTACATGAGCTGGGTCCGCCAGGCTCCAGGGAAGGGGATGGAGTGGGTCTCAGTTATTTATAGCGGTGGTAGCACATACTACGCAGACTCCGTGAAGGGCCGATTCACCATCTCCAGAGACAATTCCAAGAACACGCTGTATCTTCAAATGAACAGCCTGAGAGCCGAGGACACGGCCGTGTATTACTGTGCGAGAGATCTCGATGAGGCGGGCGGTATGGACGTCTGGGGCCAAGGGACCACGGTCACCGTCTCCTCA	AASGLTVSSNYMSWVRQAPGKGMEWVSVIYSGGSTYYADSVKGRFTISRDNSKNTLYLQMNSLRAEDTAVYYCARDLDEAGGMDVWGQGTTVTVSS	GLTVSSNY	IYSGGST	ARDLDEAGGMDV	3	2.27e-06
	52	6th	IGHV3-53*01	IGHJ6*01	IGHG2*15	TGCAGCCTCTGGCTTAATTGTCAGCAGCAACTACATGACTTGGGTCCGCCAGGCTCCAGGGAAGGGGCTGGAGTGGGTCTCAGTGATTTATAGCGGTGGTAGCACATTCTACGCAGACTCCGTGAAGGGCCGATTCACCATGTCGAGAGACAATACCAAGAACACGCTGTATATTCAATTGAACAACCTGAGAGCCGAGGACACGGCCGTTTATTACTGTGCGAGAGATCTCGCTGAGGCGGGCGGTCTGGACGTCTGGGGCCAAGGGACCACGGTCACCGTCTCCTCA	AASGLIVSSNYMTWVRQAPGKGLEWVSVIYSGGSTFYADSVKGRFTMSRDNTKNTLYIQLNNLRAEDTAVYYCARDLAEAGGLDVWGQGTTVTVSS	GLIVSSNY	IYSGGST	ARDLAEAGGLDV	16	3.61e-06
	52	6th	IGHV3-53*01	IGHJ6*01	IGHG1*14	TACTGCCTCTGAAATACTTGTCAGTAGGAACTACATGAACTGGGTCCGCCAGGCTCCAGGGAAGGGGCTGGAGTGGGTCTCAGTTATTTATCCCGGTGGTAGCACATTCTACGCAGACTCCGTGAAGGGCCGATTCACCATCTCCAGAGACAATTCCAAGAACAGTCTGTATCTTCAAATGAACAGCCTGAGAGCCGAGGACACGGCCGTGTATTACTGTGCGAGAGATCTCATTGAGGCGGGCGGTATGGACGTCTGGGGCCAAGGGACCACGGTCACCGTCTCCTCA	ASEILVSRNYMNWVRQAPGKGLEWVSVIYPGGSTFYADSVKGRFTISRDNSKNSLYLQMNSLRAEDTAVYYCARDLIEAGGMDVWGQGTTVTVSS	EILVSRNY	IYPGGST	ARDLIEAGGMDV	14	3.61e-06
35-08	43	6th	IGHV1-69*10	IGHJ5*02	IGHG1*14	GGCTTCTGGAGGCACCTTCAGCAGCTATTCTATCACCTGGGTGCGACAGGCCCCTGGACAAGGGCTTGAGTGGATGGGAGGGATCATCCCTATCCTTGGTGTAACAGACTACGCACAGACGTTCCAGGGCAGAGTCGCCATTACCGCGGACAAATCCACGAGCACAGCGTACATGGAGCTGAACAGGCTGAGACCTGAGGACACGGCCGTTTATTACTGTGCGAGAGAAATCGGTTACTCTGGGTCGGGGAGTGCTAAGTATTTCGACCCCTGGGGCCAGGGAACCCTGGTCACCGTCTCCTCA	ASGGTFSSYSITWVRQAPGQGLEWMGGIIPILGVTDYAQTFQGRVAITADKSTSTAYMELNRLRPEDTAVYYCAREIGYSGSGSAKYFDPWGQGTLVTVSS	GGTFSSYS	IIPILGVT	AREIGYSGSGSAKYFDP	13	3.3192e-06
	43	6th	IGHV1-69*10	IGHJ5*02	IGHG1*14	GCTTCTGGAGGCACCTTCAGCAGCTATTCTATCACCTGGGTGCGACAGGCCCCTGGACAAGGGCTTGAGTGGATGGGAGGGGTCATCCCTATCCTTGGTGTAACAGACTACGCACAGACGTTCCAGGGCAGAGTCACCATTACCGCGGACAAATCCACGAGCACAGCGTACATGGAACTGAACAGCCTGAGATCTGAGGACACGGCCGTGTATTACTGTGCGAGAGAAATCGGTTACTCTGCGTCGGGGAGTGTAAAGTATTTCGACCCCTGGGGCCAGGGAACCCTGGTCACCGTCTCCTCA	ASGGTFSSYSITWVRQAPGQGLEWMGGVIPILGVTDYAQTFQGRVTITADKSTSTAYMELNSLRSEDTAVYYCAREIGYSASGSVKYFDPWGQGTLVTVSS	GGTFSSYS	VIPILGVT	AREIGYSASGSVKYFDP	11	3.3192e-06
	43	6th	IGHV1-69*10	IGHJ5*02	IGHG1*14	GCTTCTGGGGGCACCTTCAGCAGCTATGGTGTCAGCTGGGTGCGACAGGCCCCTGGACAAGGGCTTGAGTGGATGGGAGCGATCTTCCCTATCATTGGTATAGCAAACTACGCAGAGAAGTTCCAGGGCAGAGTCACGATTGCCGCGGACAAATCCACGGGCACGGCCTACATGGACCTGAGCAGCCTGAGATCCGACGATACGGCCGTGTATTATTGTGCGAGAGAAATCGGTTACTCTGGTTCGGGGAGCGCAAAGTACTTCGACCCCTGGGGCCAGGGAACCCTGGTCACCGTCTCCTCA	ASGGTFSSYGVSWVRQAPGQGLEWMGAIFPIIGIANYAEKFQGRVTIAADKSTGTAYMDLSSLRSDDTAVYYCAREIGYSGSGSAKYFDPWGQGTLVTVSS	GGTFSSYG	IFPIIGIA	AREIGYSGSGSAKYFDP	15	9.95761e-06
	43	6th	IGHV1-69*10	IGHJ5*02	IGHG1*14	GCTTCTGGAGGCACCTTCAGCAGCTATGGTGTCAGCTGGGTGCGACAGGCCCCTGGACAAGGGCTTGAGTGGATGGGAGCGATCTTCCCTATCATTGGTATAGCAAACTACGCAGAGAAGTTCCAGGGCAGAGTCACGATTGCCGCGGACAAATCCACGGGCACGGCCTACATGGACCTGAGCAGCCTGAGATCCGACGATACGGCCGTGTATTACTGTGCGAGAGAAATCGGTTACTCTGGTTCGGGTAGCGCAAAGTACTTCGACCCCTGGGGCCAGGGAACCCTGGTCACCGTCTCCTCA	ASGGTFSSYGVSWVRQAPGQGLEWMGAIFPIIGIANYAEKFQGRVTIAADKSTGTAYMDLSSLRSDDTAVYYCAREIGYSGSGSAKYFDPWGQGTLVTVSS	GGTFSSYG	IFPIIGIA	AREIGYSGSGSAKYFDP	13	6.97033e-05
	43	6th	IGHV1-69*10	IGHJ5*02	IGHG1*14	GGCTTCTGGAGGCACCTTCAGCAGCTATTCTATCACCTGGGTGCGACAGGCCCCTGGACAAGGGCTTGAGTGGATGGGAGGGATCATCCCTATCCTTGGTGTAACAGACTACGCACAGACGTTCCAGGGCAGAGTCACCATTACCGCGGACAAATCCACGAGCACAGCGTACATGGAGCTGAACAGGCTGAGACCTGAGGACACGGCCGTTTACTACTGTGCGAGAGAAATCGGTTACTCTGGGTCGGGGAGTGCTAAGTATTTCGACCCCTGGGGCCAGGGAACCCTGGTCACCGTCTCCTCA	ASGGTFSSYSITWVRQAPGQGLEWMGGIIPILGVTDYAQTFQGRVTITADKSTSTAYMELNRLRPEDTAVYYCAREIGYSGSGSAKYFDPWGQGTLVTVSS	GGTFSSYS	IIPILGVT	AREIGYSGSGSAKYFDP	13	3.3192e-06
	43	6th	IGHV1-69*10	IGHJ5*02	IGHG1*14	GGCTTCTGGAGGCACCTTCAGCAGCTATTCTATCACCTGGGTGCGACAGGCCCCTGGACAAGGGCTTGAGTGGATGGGAGGGATCATCCCTATCCTTGGTGTAACAGACTACGCAAAGACGTTCCAGGGCAGAGTCACCATTACCGCGGACAAATCCACGAGCACAGCGTACATGGAGCTGAACAGGCTGAGACCTGAGGACACGGCCGTTTATTACTGTGCGAGAGAAATCGGTTACTCTGGGTCGGGGAGTGCTAAGTATTTCGACCCCTGGGGCCAGGGAACCCTGGTCACCGTCTCCTCA	ASGGTFSSYSITWVRQAPGQGLEWMGGIIPILGVTDYAKTFQGRVTITADKSTSTAYMELNRLRPEDTAVYYCAREIGYSGSGSAKYFDPWGQGTLVTVSS	GGTFSSYS	IIPILGVT	AREIGYSGSGSAKYFDP	13	3.3192e-06
	43	6th	IGHV1-69*10	IGHJ5*02	IGHG1*14	GCTTCTGGAGGCCCCTTCAGTAGTTATGTTTTCACCTGGGTGCGACAGGCCCCTGGACAAGGGCTTGAGTGGATGGGAGGGATCATCCCTGCCCTTGGTGTAGCGACCTACGCACAGAACTTCCAGGGCAGACTTACGATAACCGCGGACAAATCCACGAATACGGCCTACATGGAAGTGAGCAGTCTGAGATCTGAAGACACGGCCGTGTATTATTGTGCGAGAGAAATCGGTTATTCTGCTTCGGGGAGCGCAAAGTATTTCGACCCCTGGGGCCAGGGAACCCTGGTCACCGTCTCTTCA	ASGGPFSSYVFTWVRQAPGQGLEWMGGIIPALGVATYAQNFQGRLTITADKSTNTAYMEVSSLRSEDTAVYYCAREIGYSASGSAKYFDPWGQGTLVTVSS	GGPFSSYV	IIPALGVA	AREIGYSASGSAKYFDP	23	0.000242302
	43	6th	IGHV1-69*10	IGHJ5*02	IGHG1*14	GCTTCTGGAGGCACCTTCAGCAGCTATTCTATCAGCTGGGTGCGACAGGCCCCTGGACAAGGGCTTGAGTGGATGGGAGGGATCATGCCTATCCTTGGGATAGCAAACTACGCACAGAAGTTCCAGGACAGAGTCACGATTACAGCGGACAAATCCACGAGCACAGCCTACATGGAGCTGAGTAGCCTGAGATCTGAGGACACGGCCATATATTACTGTGCGAGAGAAATCGGTTACTCTGGTTCGGGGAGCGTGATCTGGTTCGACCCCTGGGGCCAGGGAACCCTGGTCACCGTCTCCTCA	ASGGTFSSYSISWVRQAPGQGLEWMGGIMPILGIANYAQKFQDRVTITADKSTSTAYMELSSLRSEDTAIYYCAREIGYSGSGSVIWFDPWGQGTLVTVSS	GGTFSSYS	IMPILGIA	AREIGYSGSGSVIWFDP	8	6.63841e-06
	43	6th	IGHV1-69*10	IGHJ5*02	IGHG1*14	GCTTCTGGAGGCCCCTTCAGCAGTTATGTTTTCACCTGGGTGCGACAGGCCCCTGGACAAGGGCTTGAGTGGATGGGAGGGATCATCCCTGCCCTTAATATAGCAAACTACGCACAGAAGTTCCAGGGCAGACTTACGATAACCGCGGACAAATCCACGAATACGGCCTACATGGAAGTGAGCAGTCTGAGATCTGAAGACACGGCCGTGTATTACTGTGCGAGAGAAATCGGTTACTCTGATTCGGGGAGCGTAAAATATTTCGACCCCTGGGGCCAGGGAACCCTAGTCACCGTCTCTTCA	ASGGPFSSYVFTWVRQAPGQGLEWMGGIIPALNIANYAQKFQGRLTITADKSTNTAYMEVSSLRSEDTAVYYCAREIGYSDSGSVKYFDPWGQGTLVTVSS	GGPFSSYV	IIPALNIA	AREIGYSDSGSVKYFDP	19	6.63841e-06
	43	6th	IGHV1-69*10	IGHJ5*02	IGHG1*14	GGCTTCTGGAGGCACCTTCAGCAGCTATTCTATCACCTGGGTGCGACAGGCCCCTGGACAAGGGCTTGAGTGGATGGGAGGGATCATCCCTATCCTTGGTGTAACAGACTACGCACAGACGTTCCAGGGCAGAGTCACCATTACCGCGGACAAATCCACGAGCACAGCGTACATGGAGCTGAACAGGCTGAGACCTGAGGACACGGCCGTTTATTACTGTGCGAGAGAAATCGGTTACTCTGGGTCGGGGAGTGCTAAGTATTTCGACCCCTGGGGCCAGGGAACCCTGGTCACCGTCTCCTCA	ASGGTFSSYSITWVRQAPGQGLEWMGGIIPILGVTDYAQTFQGRVTITADKSTSTAYMELNRLRPEDTAVYYCAREIGYSGSGSAKYFDPWGQGTLVTVSS	GGTFSSYS	IIPILGVT	AREIGYSGSGSAKYFDP	12	0.000175918
	43	6th	IGHV1-69*10	IGHJ5*02	IGHG1*14	GGCTTCTGGAGGCACCTTCAGCAGCTATTCTATCACCTGGGTGCGACAGGCCCCTGGACAAGGGCTTGAGTGGATGGGAGGGATCATCCCTATCCTTGGTGTAACAGACTACGCACAGACGTTCCAGGGCAGAGTCACCATTACCGCGGACAGATCCACGAGCACAGCGTACATGGAGCTGAACAGGCTGAGACCTGAGGACACGGCCGTTTATTACTGTGCGAGAGAAATCGGTTACTCTGGGTCGGGGAGTGCTAAGTATTTCGACCCCTGGGGCCAGGGAACCCTGGTCACCGTCTCCTCA	ASGGTFSSYSITWVRQAPGQGLEWMGGIIPILGVTDYAQTFQGRVTITADRSTSTAYMELNRLRPEDTAVYYCAREIGYSGSGSAKYFDPWGQGTLVTVSS	GGTFSSYS	IIPILGVT	AREIGYSGSGSAKYFDP	13	3.3192e-06
	43	6th	IGHV1-69*10	IGHJ5*02	IGHG1*14	GGCTTCTGGAGGCACCTTCAGCAGCTATTCTATCACCTGGGTGCGACAGGCCCCTGGACAAGGGCTTGAGTGGATGGGAGGGATCATCCCTATCCTTGGTGTAACAGACTACGCACAGACGTTCCAGGGCAGAGTCACCATTTCCGCGGACAAATCCACGAGCACAGCGTACATGGAGCTGAACAGCCTGAGATCTGAGGACACGGCCGTTTATTACTGTGCGAGAGAAATCGGTTACTCTGGGTCGGGGAGTGTAAAGTATTTCGACCCCTGGGGCCAGGGAACCCTGGTCACCGTCTCCTCA	ASGGTFSSYSITWVRQAPGQGLEWMGGIIPILGVTDYAQTFQGRVTISADKSTSTAYMELNSLRSEDTAVYYCAREIGYSGSGSVKYFDPWGQGTLVTVSS	GGTFSSYS	IIPILGVT	AREIGYSGSGSVKYFDP	11	3.3192e-06
	43	6th	IGHV1-69*10	IGHJ5*02	IGHG1*14	GCTTCTGGAGGCACCTTCAGCAGCTATGGTGTCAGCTGGGTGCGACAGGCCCCTGGACAAGGGCTTGAGTGGATGGGAGCGATCTTCCCGATCATTGGTATAGCAAACTACGCAGAGAAGTTCCAGGGCAGAGTCACGATTGCCGCGGACAAATCCACGGGCACGGCCTACATGGACCTGAGCAGCCTGAGATCCGACGATACGGCCGTGTATTACTGTGCGAGAGAAATCGGTTACTCTGGTTCGGGTAGCGCAAAGTACTTCGACCCCTGGGGCCAGGGAACCCTGGTCACCGTCTCCTCA	ASGGTFSSYGVSWVRQAPGQGLEWMGAIFPIIGIANYAEKFQGRVTIAADKSTGTAYMDLSSLRSDDTAVYYCAREIGYSGSGSAKYFDPWGQGTLVTVSS	GGTFSSYG	IFPIIGIA	AREIGYSGSGSAKYFDP	14	3.3192e-06
	43	6th	IGHV1-69*10	IGHJ5*02	IGHG1*14	GCTTCTGGAGGCTCCTTCAGCAGTTATGTTATCACCTGGGTGCGACAGGCCCCTGGACAAGGGCTTGAGTGGATGGGAGGGATCATCCCTGCCCTTGGTATAGCAAACTACGCACAGAAGTTCCAGGGCAGACTTACGATTACCGCGGACAAATCCACGAGCACAGCCTACATGGAAGTGAGCAGTCTGAGATCTGAAGACACGGCCGTGTATTACTGTGCGAGAGAAATCGGTTACTCTGGATCGGGGAGCGTAAAGTGGTTCGACCCCTGGGGCCAGGGAACCCTGGTCATTGTCTCTTCA	ASGGSFSSYVITWVRQAPGQGLEWMGGIIPALGIANYAQKFQGRLTITADKSTSTAYMEVSSLRSEDTAVYYCAREIGYSGSGSVKWFDPWGQGTLVIVSS	GGSFSSYV	IIPALGIA	AREIGYSGSGSVKWFDP	12	3.3192e-06
	43	6th	IGHV1-69*10	IGHJ5*02	IGHG1*14	GCTTCTGGAGGCCCCTTCAGTAGTTATGTTTTCACCTGGGTGCGACAGGCCCCTGGACAAGGGCTTGAGTGGATGGGAGGGATCATCCCTGCCCTTGGTGTAGCGACCTACGCACAGAACTTCCGGGGCAGACTTACGATAACCGCGGACAAATCCACGAATACGGCCTACATGGAAGTGAGCAGTCTGAGATCTGAAGACACGGCCGTGTATTATTGTGCGAGAGAAATCGGTTATTCTGCTTCGGGGAGCGCAAAGTATTTCGACCCCTGGGGCCAGGGAACCCTGGTCACCGTCTCTTCA	ASGGPFSSYVFTWVRQAPGQGLEWMGGIIPALGVATYAQNFRGRLTITADKSTNTAYMEVSSLRSEDTAVYYCAREIGYSASGSAKYFDPWGQGTLVTVSS	GGPFSSYV	IIPALGVA	AREIGYSASGSAKYFDP	24	3.3192e-06
	43	6th	IGHV1-69*10	IGHJ5*02	IGHG1*14	GCTTCTGGACGGCCCTTCAGCAATTATGTTTTCACCTGGGTGCGACAGGCCCCTGGACAAGGGCTTGAGTGGATGGGAGGCATCATCCCTGCCCTTGGAGTAGCAAACTACGCACAGAAGTTCCAGGGCAGACTCACGATAACCGCGGACAAGTCCACCAATACGGCCTACATGGAAGTGAGCAGTCTGAGATCTGAAGACACGGCCGTGTATTATTGTGCGAGAGAAATCGGTTACTCTGATTCGGGGAGCGTAAAGTATTTCGACCCCTGGGGCCAGGGAACCCTGGTCACTGTCTCTTCA	ASGRPFSNYVFTWVRQAPGQGLEWMGGIIPALGVANYAQKFQGRLTITADKSTNTAYMEVSSLRSEDTAVYYCAREIGYSDSGSVKYFDPWGQGTLVTVSS	GRPFSNYV	IIPALGVA	AREIGYSDSGSVKYFDP	25	3.3192e-06
35-15	43	3rd	IGHV1-69*04	IGHJ4*02	IGHG1*14	GCTTCTGGAGGCACCTTCAACAGCTATCCTATCAGCTGGGTGCGACAGGCCCCTGGACAAGGGCTTGAGTGGATGGGAAGGATCATCCCTATCCTTGGTATAGCAAACTACGCACAGAAGTTCCAGGGCAGAGTCACGATTACCGCGGACAAGTCCACGAGCACAGCCTACATGGAGCTGAGCAGCCTGAGATCTGAGGACACGGCCGTATATTACTGTGCGAGAGCAGAAGACCACGGGACGTATTACTCTGATAGTAGTGGTTACCACTTTGACTTCTGGGGCCAGGGAACCCTGGTCACCGTCTCATCA	ASGGTFNSYPISWVRQAPGQGLEWMGRIIPILGIANYAQKFQGRVTITADKSTSTAYMELSSLRSEDTAVYYCARAEDHGTYYSDSSGYHFDFWGQGTLVTVSS	GGTFNSYP	IIPILGIA	ARAEDHGTYYSDSSGYHFDF	4	7.76651e-06
	43	6th	IGHV1-69*04	IGHJ4*02	IGHG1*14	GCTTCTGGAGGCACCTTCAACACCCATCCTATCAGCTGGGTGCGACAGGCCCCTGGACAAGGGCTTGAGTGGATGGGAAGGATCATCCCTCTCCTTGCCATAACAAACTACGCACAGAAGTTCCAGGGCAGAGTCACGATTACCGCGGCCAAATCCACGAGCACAGTCTACATGGAGCTGAGTAACCTGAAATCTGAAGACACGGCCGTATATTACTGTGCGAGAGCAGAAGACCACGGGACATATTACTCTGATAGTAGTGGTTACCACTTTGACTACTGGGGCCAGGGAACCCTGGTCACCGTCTCCTCA	ASGGTFNTHPISWVRQAPGQGLEWMGRIIPLLAITNYAQKFQGRVTITAAKSTSTVYMELSNLKSEDTAVYYCARAEDHGTYYSDSSGYHFDYWGQGTLVTVSS	GGTFNTHP	IIPLLAIT	ARAEDHGTYYSDSSGYHFDY	15	3.3192e-06
	43	6th	IGHV1-69*04	IGHJ4*02	IGHG1*14	GCTTCTGGAGGCACCTTCAGCCCCCATGTTATCAGCTGGGTGCGACAGGCCCCTGGACAAGGGCTTGAGTGGATGGGAAGGATCATCCCTCTCCTCGGTAAAGCGGACTACGCACAGAAGTTCCAGGGCAGACTCACGATTACCGCGGTCAAGTCCACGGGCACAGTCTACATGGAACTGAGCAGCCTGAGATCTGAGGACACGGCCGTATATTCCTGTGCGAGAGCAGAAGACCACGGGACGTATTACTCTGATAGTAGCGGTTACCACTTTGACTACTGGGGCCAGGGAACCCAGGTCACCGTCTCCTCA	ASGGTFSPHVISWVRQAPGQGLEWMGRIIPLLGKADYAQKFQGRLTITAVKSTGTVYMELSSLRSEDTAVYSCARAEDHGTYYSDSSGYHFDYWGQGTQVTVSS	GGTFSPHV	IIPLLGKA	ARAEDHGTYYSDSSGYHFDY	17	6.63841e-06
	43	6th	IGHV1-69*04	IGHJ4*02	IGHG1*14	GCTTCTGGAGGCACCATCAACACCCATGTTATCAGCTGGGTGCGACAGGCCCCTGGCCAAGGGCTTGAGTGGATGGGAAGGATCATCCCTCTCCTAGGTATAGCAAACTACGCACAGAAGTTCCAGGGCAGAGTCACAATTACCGCGGACAAATCCACGAGCACGGCCTACATGGAGCTGAGCAGCCTGAGATCTGAGGACACGGCCGTGTATTTCTGTGCGAGAGCAGAGGACCACGGGACATATTACTCTGATAGTAGCGGTTACCACTTTGACTACTGGGGCCAGGGAACCCTGGTCTCCGTCTCCTCA	ASGGTINTHVISWVRQAPGQGLEWMGRIIPLLGIANYAQKFQGRVTITADKSTSTAYMELSSLRSEDTAVYFCARAEDHGTYYSDSSGYHFDYWGQGTLVSVSS	GGTINTHV	IIPLLGIA	ARAEDHGTYYSDSSGYHFDY	11	6.63841e-06
	43	6th	IGHV1-69*08	IGHJ4*02	IGHG1*14	GCTTCTGGAGGAGGCACCTTCAACACCCATCCTATCAGCTGGTTGCGACAGGCCCCTGGACAAGGGCTGGAGTGGATGGGAAGGATCATCCCTCTTCTTGGCACAACAATCTACGCACAGAAGTTCCAGGGCAGAGTCACGATTACCGCGGACAAATCCACGAGCACATCCTACATGGAGCTGAGCAGCCTGACATTTGAGGACACGGCCTTATTTTACTGTGCGAGAGCAGAAGACCACGGGACGTATTACTCTGATAGTAGTGGTTACCACTTTGACTATTGGGGCCAGGGAACCCTGGTCACCGTCTCCTCA	GGTFNTHPISWLRQAPGQGLEWMGRIIPLLGTTIYAQKFQGRVTITADKSTSTSYMELSSLTFEDTALFYCARAEDHGTYYSDSSGYHFDYWGQGTLVTVSS	GGTFNTHP	IIPLLGTT	ARAEDHGTYYSDSSGYHFDY	17	1.99152e-05
	43	6th	IGHV1-69*04	IGHJ4*02	IGHG1*14	GCTTCTGGAGGCACCTTCATCACCTATGTCATCAGCTGGGTGCGACAGGCCCCTGGACAAGGGCTTGAGTGGATGGGAAGGATCATCCCTATCCGAGGTGCAGTAAATTACGCAGAGAAATTCCAGGGCAGAGTCACGATGACCGCGGACAAATCCACGAGCACAGCCTACATGGAGCTGAGCAATTTGAGATCTGAAGACACGGCCGTGTATTTCTGTGCGAGACCAGAAGACCACGGGACATATTATTCCGATAGTAGTGGTTACCACTTTGACCACTGGGGCCAGGGAACCCTGGTCACCGTCTCCTCA	ASGGTFITYVISWVRQAPGQGLEWMGRIIPIRGAVNYAEKFQGRVTMTADKSTSTAYMELSNLRSEDTAVYFCARPEDHGTYYSDSSGYHFDHWGQGTLVTVSS	GGTFITYV	IIPIRGAV	ARPEDHGTYYSDSSGYHFDH	18	6.63841e-06
	43	6th	IGHV1-69*04	IGHJ4*02	IGHG1*14	GCTTCTGGGGTCACCCTCAACACCCATCCTATCAGCTGGGTGCGACAGGCCCCTGGACAAGGGCTTGAGTGGATGGGAAGGATCATCCCTCTCCTTGGCAAAACAGACTACGCACAGAACTTCCAGGGCAGAGTCACGATTACCGCGACCAAATCCACGAGCACAGCCTACATGGAGCTGAGCAACCTAAAGTCTGAAGACACGGCCGTATATTACTGTGCGAGAGCTGAGGACCACGGGACATATTATTCTGATAGTAGTGGTTACCATTTTGACTACTGGGGCCAGGGAACCCTGGTCACCGTCTCCTCA	ASGVTLNTHPISWVRQAPGQGLEWMGRIIPLLGKTDYAQNFQGRVTITATKSTSTAYMELSNLKSEDTAVYYCARAEDHGTYYSDSSGYHFDYWGQGTLVTVSS	GVTLNTHP	IIPLLGKT	ARAEDHGTYYSDSSGYHFDY	21	6.63841e-06
	43	6th	IGHV1-69*08	IGHJ4*02	IGHG1*14	GCTTCTGGAGGCACCTTCTACACCTATCCTTTCAGCTGGGTGCGACAGGCCCCTGGACACGGGCTTGAGTGGCTGGGAAGGATCATCCCTATTGCTGGTACAACAAACTACGCACAGAAGTTCCAGGGCAGACTCACGATTACCGCGGACAAGTCCACGAGCACAGCCTACATGGAGCTGAGCAGTCTGAAATCTGAGGACACGGCCATATATTTCTGTGCGAGACCTGAAGACCACGGGACGTATTACTCTGATAGTAGTGGTTACCACTTTGACTACTGGGGCCAGGGGACCCTGGTCACCGTCTCCTCA	ASGGTFYTYPFSWVRQAPGHGLEWLGRIIPIAGTTNYAQKFQGRLTITADKSTSTAYMELSSLKSEDTAIYFCARPEDHGTYYSDSSGYHFDYWGQGTLVTVSS	GGTFYTYP	IIPIAGTT	ARPEDHGTYYSDSSGYHFDY	18	1.32768e-05
35-46	35	3rd	IGHV1-69*04	IGHJ3*02	IGHG1*14	GCTTCTGGAGGCACCTTCAGCAGCTATGCTATCAGCTGGGTGCGACAGGCCCCTGGACAAGGGCTTGAGTGGATGGGAAGGATCATCCCTATCCTTGGTATAGCAAACTACGCACAGAAGTTCCAGGGCAGAGTCACGATTACCGCGGACAAATCCACGAGCACAGCCTACATGGAGCTGAGCAGCCTGAGATCTGAGGACACGGCCGTGTATTACTGTGCGAGAGTCCGTGGATATAGTGGCTACGGGGCCAATGATGCTTTTGATATCTGGGGCCAAGGGACAATGGTCACCGTCTCTTCA	ASGGTFSSYAISWVRQAPGQGLEWMGRIIPILGIANYAQKFQGRVTITADKSTSTAYMELSSLRSEDTAVYYCARVRGYSGYGANDAFDIWGQGTMVTVSS	GGTFSSYA	IIPILGIA	ARVRGYSGYGANDAFDI	0	4.79992e-06
	35	5th	IGHV1-69*04	IGHJ3*02	IGHG1*14	GCTTCTGGAGGCACCTTCAGCAGCTATGCTATCAGCTGGGTGCGACAGGCCCCTGGACAAGGGCTTGAGTGGATGGGAAAGATCATCCCCATCCTTGCTATTCCAAACTACGCACAGAAGTTCCAGGGCAGAGTCACGATTGCCGCGGACAAATCCACGAGCACAGCCTACATGGAACTGAGTAGCCTGCGATCTGAGGACACGGCCATGTATTACTGTGCGAGAGTCCATGGATATAGTGGCTACGGGGCCAATGATGCTTTTGATATATGGGGCCAAGGGACAATGGTCACCGTCTCTTCA	ASGGTFSSYAISWVRQAPGQGLEWMGKIIPILAIPNYAQKFQGRVTIAADKSTSTAYMELSSLRSEDTAMYYCARVHGYSGYGANDAFDIWGQGTMVTVSS	GGTFSSYA	IIPILAIP	ARVHGYSGYGANDAFDI	10	2.69453e-06
	35	5th	IGHV1-69*04	IGHJ3*02	IGHM*04	GCTTCTGGAGGCACCTTCAGCAGCTATGCTATCAGCTGGGTGCGACAGGCCCCTGGACAAGGGCTTGAGTGGATGGGAAAGATCATCCCCATCCTTGCTATTCCAAACTACGCACAGAAGTTCCAGGGCAGAGTCACGATTGCCGCGGACAAATCCACGAGCACAGCCTACATGGAACTGAGTAGCCTGCGATCTGAGGACACGGCCATGTATTACTGTGCGAGAGTCCATGGATATAGTGGCTACGGGGCCAATGATGCTTTTGATATATGGGGCCAAGGGACAATGGTCACCGTCTCTTCA	ASGGTFSSYAISWVRQAPGQGLEWMGKIIPILAIPNYAQKFQGRVTIAADKSTSTAYMELSSLRSEDTAMYYCARVHGYSGYGANDAFDIWGQGTMVTVSS	GGTFSSYA	IIPILAIP	ARVHGYSGYGANDAFDI	10	2.69453e-06
	35	6th	IGHV1-69*02	IGHJ3*02	IGHG1*14	GCGTCTGGAGGCACCTTCAGCACCTTTCCTATCTGCTGGGTGCGACAGGCCCCTGGACAAGGGCCTGAGTGGATGGGAAAGATCATCCCAATGGTTGGTGTTACAAATTACGCACAGAGATTCCAGGGCAGAGTCACCATTACTGTGGACAGATCCACGACCACAGCCTACATGGAGTTGTTCAACCTGAGATCTGACGACACGGCCGTCTATTACTGTGCGAGGGTCCGTGGATATACTGGCTACGGGGCCAATGATGCTTTTGATATCTGGGGCCAAGGGACAGTGGTCACCGTCTCTTCA	ASGGTFSTFPICWVRQAPGQGPEWMGKIIPMVGVTNYAQRFQGRVTITVDRSTTTAYMELFNLRSDDTAVYYCARVRGYTGYGANDAFDIWGQGTVVTVSS	GGTFSTFP	IIPMVGVT	ARVRGYTGYGANDAFDI	27	2.81756e-06
	35	6th	IGHV1-69*02	IGHJ3*02	IGHA1*01	GCTTCTGGAGGCACCTTCAGCAGCTATAGTATCAGCTGGGTGCGACAGGCCCCTGGACAAGGGCTTGAGTGGATGGGAAAGGTCATACCTACCCTTGGTATAGCGAACTACGCACAGAAGCTCCAGGGCAGAGTCACGATTACCGCGGACAAATCCACGAGCACAGCCTACATGGAGCTGAGAAGTCTGAAATCTGAGGACACGGCCGTGTATTACTGTGCGAGAGTCCGTGGATATAGTGACTACGGGGCCAATGATGCTTTTGATATTTGGGGCCAAGGGACAATGGTCTCCGTCTCTTCA	ASGGTFSSYSISWVRQAPGQGLEWMGKVIPTLGIANYAQKLQGRVTITADKSTSTAYMELRSLKSEDTAVYYCARVRGYSDYGANDAFDIWGQGTMVSVSS	GGTFSSYS	VIPTLGIA	ARVRGYSDYGANDAFDI	10	5.63512e-06
	35	6th	IGHV1-69*04	IGHJ3*02	IGHG1*14	GTTTCTGGAGGCTCCTTCAGCAGCTCTTCTATCAGCTGGGTGCGACAGGCCCCTGGACAGGGACTTGAGTGGATGGGAAAGATCATCTCTTTCCTTGGTGTAACAACTTACGCACAGAAGTTCCTGGGCAGAGTCACGATTACCGCGGACAAATCCACGGGCACAGCCTCCATGGAGCTGAACAGCTTGAGATCTGACGACACGGCCTTTTATTACTGCGCGAGAGTCCGTGGATATAGTGGCTACGGGGCCAATGATGCTTTTGATATGTGGGGCCAAGGGACAGTGGTCACCGTCTCATCA	SGGSFSSSSISWVRQAPGQGLEWMGKIISFLGVTTYAQKFLGRVTITADKSTGTASMELNSLRSDDTAFYYCARVRGYSGYGANDAFDMWGQGTVVTVSS	GGSFSSSS	IISFLGVT	ARVRGYSGYGANDAFDM	21	2.81756e-06
	35	6th	IGHV1-69*08	IGHJ3*02	IGHG1*14	GCGTCTGGAGGCACCTTCAGCACCTTTCCTATTTCCTGGGTGCGACAGGCCCCTGGACAAGGGCCTGAATGGATGGGAAAGATCATCCCTATGCTTGGTGCAGCAAATTACGCACAGAGATTGCAGGACAGAGTCACCATTACTGCGGACAGATCCACGAGCACAGCCTACATGGAGCTGTTCAACCTGAGGTCTGACGACACGGCCATCTATTACTGTGCGAGGGTCCGTGGATATACTGGCTACGGGGCCAATGATGCTTTTGATATCTGGGGCCAAGGGACAGTGGTCACCGTCTCTTCA	ASGGTFSTFPISWVRQAPGQGPEWMGKIIPMLGAANYAQRLQDRVTITADRSTSTAYMELFNLRSDDTAIYYCARVRGYTGYGANDAFDIWGQGTVVTVSS	GGTFSTFP	IIPMLGAA	ARVRGYTGYGANDAFDI	27	2.81756e-06
	35	6th	IGHV1-69*04	IGHJ3*02	IGHG1*14	GCTTCTGGAGGCACCTTCAGCAGCTATTCTATCAGCTGGGTGCGACGGGCCCCTGGACAAGGACTTGAGTGGATGGGAAAGATCATCCCCATCCTTGGTATTCCAAACTACGCACAGAAGTTCCAGGGCAGAGTCACGATTGCCGCGGACAAATCCACGAGCACAGCCTACATGGAGCTGAGTAGCCTGAGATCTGAGGACACGGCCATTTATTACTGTGCGAGAGTCCATGGATATAGTGGCTACGGGGCCAATGATGCTTTTGATATATGGGGCCAAGGGACAATGGTCACCGTCTCTTCA	ASGGTFSSYSISWVRRAPGQGLEWMGKIIPILGIPNYAQKFQGRVTIAADKSTSTAYMELSSLRSEDTAIYYCARVHGYSGYGANDAFDIWGQGTMVTVSS	GGTFSSYS	IIPILGIP	ARVHGYSGYGANDAFDI	11	2.81756e-06
	35	6th	IGHV1-69*04	IGHJ3*01	IGHG1*14	GTTTCTGGAGGCAGCTTCAGCAGCTATTCTATCAGCTGGGTGCGACAGGCCCCTGGACAAGGGCTTGAGTGGATGGGAAAGATCATCGCTATACTTGGTATACCAAACTACGCACAGAAGTTCCAGGGCAGAGTCACGATTACCGCGGACAGATCCACGGGCACAGCCTCCATGGAGCTGAGCAGCCTGAGATCTGACGACACGGCCGTGTATTACTGTGCGAGAGTCCGTGGATATAGTGACTACGGGGCCAATGATGCTTTTGATTTGTGGGGCCAAGGGACAGTGGTCACCGTCTCTTCA	SGGSFSSYSISWVRQAPGQGLEWMGKIIAILGIPNYAQKFQGRVTITADRSTGTASMELSSLRSDDTAVYYCARVRGYSDYGANDAFDLWGQGTVVTVSS	GGSFSSYS	IIAILGIP	ARVRGYSDYGANDAFDL	10	2.81756e-06
	35	6th	IGHV1-69*02	IGHJ3*02	IGHG1*14	GCCTCTGGAGGCAGCTTCAGCAGCTATAGTATCAGTTGGGTGCGGCAGGCCCCTGGACAAGGGCTTGAGTGGATGGGAAGGATCATCCCTATCCTTGGAATAGCAAACTACGCAGAGAAGTTCCAGGGCAGAGTCACGATTACCGCGGACAAATCCACGGGCACAGCCTACCTGGAGCTGAGCAGCCTGAGATCTGACGACACGGCCTTATATTACTGTGCGAGAGTCCGTGGATATAGTGGCTACGGGGCCAACGATGCTTTTGATATCTGGGGCCAAGGGACAATGGTCACAGTCTCTTCA	ASGGSFSSYSISWVRQAPGQGLEWMGRIIPILGIANYAEKFQGRVTITADKSTGTAYLELSSLRSDDTALYYCARVRGYSGYGANDAFDIWGQGTMVTVSS	GGSFSSYS	IIPILGIA	ARVRGYSGYGANDAFDI	12	2.81756e-06
	35	6th	IGHV1-69*02	IGHJ3*02	IGHG2*15	GCGTCTGGAGGCACCTTCAGCAGCTTTCCTATCTGCTGGGTGCGACAGGCCCCTGGACAAGGGCCTGAGTGGATGGGGAAGATCATCCCAATGGTTGATGTAACAAATTACGCACAGAGATTCCAGGGCAGAGTCACCATTACTGTGGACAGATCCACGAGCACAGCCTACATGGAGTTGCTCAACCTCAGATCTGACGACACGGCCGTCTATTACTGTGCGAGGGTCCGTGGATATACTGGCTACGGGGCCAATGATGCTTTTGATATCTGGGGCCAAGGGACAGTGGTCACCGTCTCTTCA	ASGGTFSSFPICWVRQAPGQGPEWMGKIIPMVDVTNYAQRFQGRVTITVDRSTSTAYMELLNLRSDDTAVYYCARVRGYTGYGANDAFDIWGQGTVVTVSS	GGTFSSFP	IIPMVDVT	ARVRGYTGYGANDAFDI	27	2.81756e-06
	35	6th	IGHV1-69*02	IGHJ3*02	IGHG1*14	GCTTCTGGAGGCACCTTCAGCAGCTACAGTATCGCCTGGGTGCGGCAGGCCCCTGGACAAGGGCTTGAGTGGATGGGAAGGATCATCCCTATACTTGGGATACCAAACTACGCAGAGAAGTTCCAGGGCAGAGTCACGATGACCGCGGACAGATCCACGGCCACAGCCTACATGGAGCTGAGCAGCCTGAGATCAGACGACACGGCCTTGTATTACTGTGCGAGAGTCCGTGGATATAGTGGATACGGGGCCAACGAAGCTTTCGATATTTGGGGCCAAGGGACACTGGTCACAGTCTCTTCA	ASGGTFSSYSIAWVRQAPGQGLEWMGRIIPILGIPNYAEKFQGRVTMTADRSTATAYMELSSLRSDDTALYYCARVRGYSGYGANEAFDIWGQGTLVTVSS	GGTFSSYS	IIPILGIP	ARVRGYSGYGANEAFDI	16	2.81756e-06
	35	6th	IGHV1-69*04	IGHJ3*01	IGHG1*14	GCTTCTGGAGGCACCTTCAGCAGCTATTCTATCAGTTGGGTGCGACAGGCCCCTGGACAAGGGCTTGAGTGGATGGGAAAGATCATCCCTATCCTTGGGATACCGAACTACGCACAGAAGTTCCAGGGCAGAGTCACGGTAACCGCGGACAAATCCACGAGTACAGCCTTCATGGAGCTGAGCGGCCTGAGTTCTGAGGACATGGCCGTGTATTACTGTGCGCGAGTCCATGGATATAGTGGTTACGGGGCCAATGATGCATTTGATCTCTGGGGCCAGGGGACATTGGTCACCGTCTCTTCA	ASGGTFSSYSISWVRQAPGQGLEWMGKIIPILGIPNYAQKFQGRVTVTADKSTSTAFMELSGLSSEDMAVYYCARVHGYSGYGANDAFDLWGQGTLVTVSS	GGTFSSYS	IIPILGIP	ARVHGYSGYGANDAFDL	14	0.00011552
	35	6th	IGHV1-69*04	IGHJ3*02	IGHA1*01	GCTTCTGGAGGCACCCTCAGCAGTTATGCTATCAGCTGGGTGCGACAGGCCCCTGGACAAGGGCTTGAGTGGATGGGAAGCATCATCCCTATCCTTGGTATACCAAACTACGCACAGAAGTTCCAGGGCAGAGTCACGATTACCGCGGACAAATCCACGAGCACAGCCTACATGGAACTGAGCAGCCTGAAATCTGAGGACGCGGCCATATATTACTGTGCGAGAGTCCGTGGATATAGTGGCTACGGGGCCAATGATGCTTTTGATATCTGGGGCCAAGGGACAATGGTCACCGTCTCTTCA	ASGGTLSSYAISWVRQAPGQGLEWMGSIIPILGIPNYAQKFQGRVTITADKSTSTAYMELSSLKSEDAAIYYCARVRGYSGYGANDAFDIWGQGTMVTVSS	GGTLSSYA	IIPILGIP	ARVRGYSGYGANDAFDI	9	1.12702e-05
	35	6th	IGHV1-69*04	IGHJ3*02	IGHA1*01	GCTTCTGGAGGCACCTTCAATAGTAATTCTATCAGCTGGGTGCGACAGGCCCCTGGACAAGGGCTTGAGTGGCTGGGAAAGATCATCCCAATCCTTGGTATAACAAACTACGCACAGAAGTTCCAGGGCAGAGTCACGATTACCGCGGACAGATCCACGAGCACAGCCTACATGGACCTGAGCAGCCTGAGATCTGAGGACACGGCCATTTATTACTGTGCGAGAGTCCGTGGATATAGTGACTACGGGGCCAATGATGCTTTTGATATCTGGGGCCAAGGGACAATGGTCACCGTCTCTTCA	ASGGTFNSNSISWVRQAPGQGLEWLGKIIPILGITNYAQKFQGRVTITADRSTSTAYMDLSSLRSEDTAIYYCARVRGYSDYGANDAFDIWGQGTMVTVSS	GGTFNSNS	IIPILGIT	ARVRGYSDYGANDAFDI	13	1.12702e-05
	35	6th	IGHV1-69*04	IGHJ3*01	IGHG1*14	GCTTCTGGAGGCACCTTCAGCAGCTATTCCATCACCTGGGTGCGACAGGCCCCTGGACAAGGGCTTGAGTGGATGGGAAGGATCATCCCTATCCTTGGGATACCAAACTACGCACAGAGGTTTCAGGACAGAGTCACATTAACCGCGGACAAATCCACGAGCACAGCCTACATGGAGCTGAGCGGCCTGACTTCTGAGGACACGGCCGTGTATTACTGTGCGCGAGTCCATGGATACAGTGGCTACGGGGCCAATGATGCTTTTGATCTCTGGGGCCAGGGGACATTGGTCACCGTCTCTTCA	ASGGTFSSYSITWVRQAPGQGLEWMGRIIPILGIPNYAQRFQDRVTLTADKSTSTAYMELSGLTSEDTAVYYCARVHGYSGYGANDAFDLWGQGTLVTVSS	GGTFSSYS	IIPILGIP	ARVHGYSGYGANDAFDL	15	2.81756e-06
	35	6th	IGHV1-69*04	IGHJ3*02	IGHG1*14	GTTTCTGGAGGCACCTTCAGCAGCTATTCTATCAGCTGGGTGCGACAGGCCCCTGGACAAGGGCTTGAGTGGATGGGAAAGATCATCGCTCTCCTTGGTGTAACAAACCACGCACAGAAGTTCCAGGGCAGAGTCACGTTTAGCGCGGACAAATCCACGGGCACAGCCTCCATGGAGCTGAGCAGCCTGAGATCTGACGACACGGCCGTCTATTACTGCGCGAGAGTCCGTGGATATAGTGACTACGGGGCCAATGATGCTTTTGATATGTGGGGCCAGGGGACAGTGGTCACCGTCTCTTCA	SGGTFSSYSISWVRQAPGQGLEWMGKIIALLGVTNHAQKFQGRVTFSADKSTGTASMELSSLRSDDTAVYYCARVRGYSDYGANDAFDMWGQGTVVTVSS	GGTFSSYS	IIALLGVT	ARVRGYSDYGANDAFDM	14	8.45268e-06
	35	6th	IGHV1-69*04	IGHJ3*01	IGHG1*14	GCTTCTGGAGGCACCTTCAGCAGCTATTCTATCAGTTGGGTGCGACAGGCCCCTGGACAAGGGCTTGAGTGGATGGGAAAGATCATCCCTATCCTTGGGATACCGAACTACGCACAGAAGTTCCAGGGCAGAGTCACGGTAACCGCGGACAAATCCACGAGCACAGCCTACATGGAGCTGAGCGGCCTGAGTTCTGAGGACATGGCCGTGTATTACTGTGCGCGAGTCCATGGATATAGTGGTTACGGGGCCAATGATGCATTTGATCTCTGGGGCCAGGGGACATTGGTCACCGTCTCTTCA	ASGGTFSSYSISWVRQAPGQGLEWMGKIIPILGIPNYAQKFQGRVTVTADKSTSTAYMELSGLSSEDMAVYYCARVHGYSGYGANDAFDLWGQGTLVTVSS	GGTFSSYS	IIPILGIP	ARVHGYSGYGANDAFDL	12	2.81756e-06
	35	6th	IGHV1-69*04	IGHJ3*02	IGHG1*14	GCTTCTGGAGGCACCTTCAGCAGCTATTCTATCAGCTGGGTGCGACAGGCCCCTGGACAAGGACTTGAGTGGATGGGAAAGATCATCCCCATCCTTGGTATTCCAAACTACGCACAGAAGTTCCAGGGCAGAGTCACGATTGCCGCGGACAAATCCACGAGCACAGCCTACATGGAGCTGAGTAGCCTGAGATCTGAGGACACGGCCATTTATTACTGTGCGAGAGTCCATGGATATAGTGGCTACGGGGCCAATGATGCTTTTGATATATGGGGCCAAGGGACAATGGTCACCGTCTCTTCA	ASGGTFSSYSISWVRQAPGQGLEWMGKIIPILGIPNYAQKFQGRVTIAADKSTSTAYMELSSLRSEDTAIYYCARVHGYSGYGANDAFDIWGQGTMVTVSS	GGTFSSYS	IIPILGIP	ARVHGYSGYGANDAFDI	10	6.76214e-05
	35	6th	IGHV1-69*04	IGHJ3*01	IGHG1*14	GCTTCTGGAGGCACCTTCAGCAGCTATTCTATCAGTTGGGTGCGACAGGCCCCTGGACAAGGGCTTGAGTGGATGGGAAAGATCACCCCTATCCTTGGGATACCGAACTACGCACAGAAGTTCCAGGGCAGAGTCACGGTAACCGCGGACAAATCCACGAGTACAGCCTTCATGGAGCTGAGCGGCCTGAGTTCTGAGGACATGGCCGTGTATTACTGTGCGCGAGTCCATGGATATAGTGGTTACGGGGCCAATGATGCATTTGATCTCTGGGGCCAGGGGACATTGGTCACCGTCTCTTCA	ASGGTFSSYSISWVRQAPGQGLEWMGKITPILGIPNYAQKFQGRVTVTADKSTSTAFMELSGLSSEDMAVYYCARVHGYSGYGANDAFDLWGQGTLVTVSS	GGTFSSYS	ITPILGIP	ARVHGYSGYGANDAFDL	15	2.81756e-06
	35	6th	IGHV1-69*04	IGHJ3*02	IGHA1*01	GCTTCTGGAGGCACCTTCAGCAGCTATTCTATCAGCTGGGTGCGACAGGCCCCTGGACAAGGGCTTGAGTGGATGGGAAAGATCATCCCTATCCTTGGTATAGCAAACTACGCACAGAAGTTCCAGGACAGAGTCACGATTACCGCGGACAAATCCACGAGCACAGCCTACATGGAGCTGAGCAGCTTGAGATCTGAGGACACCGCCGTGTATTTCTGTGCGAGAGTCCGTGGATATAGTGGCTACGGGGCCAATGATGCTTTTGATATCTGGGGCCAAGGGACAATGGTCACCGTCTCTTCA	ASGGTFSSYSISWVRQAPGQGLEWMGKIIPILGIANYAQKFQDRVTITADKSTSTAYMELSSLRSEDTAVYFCARVRGYSGYGANDAFDIWGQGTMVTVSS	GGTFSSYS	IIPILGIA	ARVRGYSGYGANDAFDI	6	2.81756e-06
	50	6th	IGHV1-69*04	IGHJ3*02	IGHG1*14	GCTTCTGGAGGCACCTTCAGCAACTATCCTATCACCTGGGTGCGACAGGCCCCTGGACAAGGGCTTGAGTGGATGGGAAAAGTCATCCCTATCCTTGGTGTAGCAAATTACGCACAGAAGTTCCAGGGCAGAGTCACGATTACCGCGGACGAATCCACGAGCACAGCCTACATGGAGCTGAGCAGCCTGAGATCTGAGGACACGGCCGTGTATTACTGTGCGAGAGTCCTAGGATATAGTGGCTACGGCGCGAATGATGCTTTTGATATCTGGGGCCAAGGGACAATGGTCACCGTCTCTTCA	ASGGTFSNYPITWVRQAPGQGLEWMGKVIPILGVANYAQKFQGRVTITADESTSTAYMELSSLRSEDTAVYYCARVLGYSGYGANDAFDIWGQGTMVTVSS	GGTFSNYP	VIPILGVA	ARVLGYSGYGANDAFDI	9	7.57763e-06
	50	6th	IGHV1-69*04	IGHJ3*02	IGHG1*14	GCTTCTGGAGGCACCTTCAGCAGCAACTCTATCAGTTGGGTGCGACTGGTCCCTGGGCAAGGGCTTGAGTGGATGGGAAAGATCATCCCTATCCTTGGTATACCAGACTACGCACAGAAATTCCAGGGCAGAGTCACGATTACCGCGGACAAATCCACGAGCACAACCTACATGGAGGTGAGCAGTCTGAGATTTGAGGACACGGCCGTGTATTATTGTGCGAGAGTCCTAGGATACAGTGACTACGGCGCGAATGATGCTTTTGATATCTGGGGCCAAGGGACAATGGTCACCGTCTCTTCC	ASGGTFSSNSISWVRLVPGQGLEWMGKIIPILGIPDYAQKFQGRVTITADKSTSTTYMEVSSLRFEDTAVYYCARVLGYSDYGANDAFDIWGQGTMVTVSS	GGTFSSNS	IIPILGIP	ARVLGYSDYGANDAFDI	16	2.52588e-06
	50	6th	IGHV1-69*04	IGHJ3*01	IGHG1*14	GCTTCTGGAGGCACCTTCAGCAGCTATTCTATCAGCTGGGTTCGACAGGTCCCTGGACAAGGACTTGAATGGATGGGAAAGATCATCCCTATCCTTAATATACCAGACTACGCACAGAAGTTCCAGGGCAGAGTCACCATTACCGCGGACAAATCCACTAGCATAGCCTACATGGAGGTGAGCAGCCTCAGATCTGAGGACACGGCCGTGTATTACTGTGCGAGAGTCCTAGGATACAGTGACTACGGCGCGAATGATGCTTTTGATCTCTGGGGCCAGGGGACAATGGTCACCGTCTCTTCA	ASGGTFSSYSISWVRQVPGQGLEWMGKIIPILNIPDYAQKFQGRVTITADKSTSIAYMEVSSLRSEDTAVYYCARVLGYSDYGANDAFDLWGQGTMVTVSS	GGTFSSYS	IIPILNIP	ARVLGYSDYGANDAFDL	15	5.05176e-06
	50	6th	IGHV1-69*04	IGHJ3*02	IGHG1*14	GCTTCTGGAGGCACCTTCAGCAGCTATTCTATCAGCTGGGTGCGACAGGTCCCTGGACAAGGGCTTGAGTGGATGGGAAAGATCATCCCTATCCTTAATATACCAGACTACGTACAGAAGTTCCAGGGCAGAGTCACGATTACCGCGGACAAAGCCACGAGCATAACCTACATGGAGGTGAGCAGCCTGAGATCTGAGGACACGGCCATATATTACTGTGCGAGAGTCCTAGGATACAGTGGCTACGGCGCGAATGATGCTTTTGATATCTGGGGCCAGGGGACAGTGGTCACCGTCTCTTCA	ASGGTFSSYSISWVRQVPGQGLEWMGKIIPILNIPDYVQKFQGRVTITADKATSITYMEVSSLRSEDTAIYYCARVLGYSGYGANDAFDIWGQGTVVTVSS	GGTFSSYS	IIPILNIP	ARVLGYSGYGANDAFDI	14	2.52588e-06
35-68	43	6th	IGHV1-69*10	IGHJ5*02	IGHG1*14	GCTTCTGGAGGCACCATCAGCAACTATCCTATCAACTGGGTGCGACAGGCCCCTGGACAAGGGCTTGAGTGGATGGGAGGAATCGTCCCTATCCTTGGTATACCCAACTACGCACAGAAATTTCAGGGCAGAGTCACAATTACCGCGGACACATCCACGAGCACAGCCTACATGGAGCTGAGCAGCCTGAGATCTGACGACACGGCCGTGTATTACTGTGCGAGAGAGGTTGGGTATAGTGGCTTCGGGGCGAGCCCGAAGTTCGACCCCTGGGGCCAGGGAACCCTGGTCACCGTCTCCTCA	ASGGTISNYPINWVRQAPGQGLEWMGGIVPILGIPNYAQKFQGRVTITADTSTSTAYMELSSLRSDDTAVYYCAREVGYSGFGASPKFDPWGQGTLVTVSS	GGTISNYP	IVPILGIP	AREVGYSGFGASPKFDP	13	0.000129449
35-78	43	6th	IGHV1-69*10	IGHJ4*02	IGHG1*14	GCTTCCGGAGGCCCCTTCAGCAGTTCTACTATCAGCTGGGTGCGACAGGCCCCTGGACAAGGGCTTGAGTGGATGGGAGGGATCATCCCTATCCTTGCTATACCAAACTACGCAGAGAAGTTCCAGGGCAGAGTCACGATTAGCGCGGACAAATACACGAGCACAGCCTACATGGACCTGAGCAGCCTGCGCTCTGAGGACACGGCCGTCTATTACTGTGCGAGAGAACCCGGAATTCTAGGCTATTGTAGTAGTACCAGCTGCTATATCGACTGGGGCCAGGGAACCCTGGTCACCGTCTCCTCA	ASGGPFSSSTISWVRQAPGQGLEWMGGIIPILAIPNYAEKFQGRVTISADKYTSTAYMDLSSLRSEDTAVYYCAREPGILGYCSSTSCYIDWGQGTLVTVSS	GGPFSSST	IIPILAIP	AREPGILGYCSSTSCYID	14	0.000275494
	43	6th	IGHV1-69*10	IGHJ4*02	IGHG1*14	CCTTCTGGAGGCACCTTCAGCAACTATGTTATCAGCTGGGTGCGACAGGCCCCTGGACAAGGGCTTGAGTGGATGGGAGGGATCATCCCTATCCTTGGTATAGCAAACTACGCACAGAAGTTCCAGGGCAGAGTCACGATTACCGCGGACAAATCCACGAGCACAGCCTACATGGACCTGAGCAGCCTGAGATCTGAGGACACGGCCGTGTATTACTGTGCGAGAGAACCCGGAATTCTAGGATTTTGTAGTAGTACCAGCTGCTATATCGACTGGGGCCAGGGAACCCTGGTCACCGTCTCCTCA	SGGTFSNYVISWVRQAPGQGLEWMGGIIPILGIANYAQKFQGRVTITADKSTSTAYMDLSSLRSEDTAVYYCAREPGILGFCSSTSCYIDWGQGTLVTVSS	GGTFSNYV	IIPILGIA	AREPGILGFCSSTSCYID	3	2.99e-05
	43	6th	IGHV1-69*10	IGHJ4*02	IGHG1*14	GCTTCTGGAGGCACCTTCAGCAGCTCTACTATCAGCTGGGTGCGACAGGCCCCTGGACAAGGGCTTGAGTGGATGGGAGGGATCATCCCTATCCTTGCTATAGCAAACTACGCACAGAAGTTCCAGGGCAGAGTCACGATTACCGCGGACAAATCCACGGGCACAGCCTACATGGACCTGAGCAGCCTGCGCTCTGAGGACACGGCCGTGTATTACTGTGCGAGAGAACCCGGAATTCTAGGGTATTGTAGTAGTACCAGCTGCTATATCGACTGGGGCCAGGGAACCCTGGTCACCGTCTCCTCA	ASGGTFSSSTISWVRQAPGQGLEWMGGIIPILAIANYAQKFQGRVTITADKSTGTAYMDLSSLRSEDTAVYYCAREPGILGYCSSTSCYIDWGQGTLVTVSS	GGTFSSST	IIPILAIA	AREPGILGYCSSTSCYID	7	6.64e-06
	43	6th	IGHV1-69*10	IGHJ4*02	IGHG1*14	GCTTCCGGAGGCCCCTTCAGCAGTTCTACTATCAGCTGGGTGCGACAGGTCCCTGGACAAGGGCTTGAGTGGATGGGAGGGATCATCCCTATCCTTGCTATACCAAACTACGCAGAGAAGTTCCAGGGCAGAGTCACGATTAGCGCGGACAAATACACGAGCACAGCCTACATGGACCTGAGCAGCCTGCGCTCTGAGGACACGGCCGTCTATTACTGTGCGAGAGAACCCGGAATTCTAGGCTATTGTAGTAGTACCAGCTGCTATATCGACTGGGGCCAGGGAACCCTGGTCACCGTCTCCTCA	ASGGPFSSSTISWVRQVPGQGLEWMGGIIPILAIPNYAEKFQGRVTISADKYTSTAYMDLSSLRSEDTAVYYCAREPGILGYCSSTSCYIDWGQGTLVTVSS	GGPFSSST	IIPILAIP	AREPGILGYCSSTSCYID	15	3.32e-06
	43	6th	IGHV1-69*10	IGHJ4*02	IGHG1*14	GCTTCCGGAGGCCCCTTCAGCAGTTCTACTATCAGCTGGGTGCGACATGCCCCTGGACAAGGGCTTGAGTGGATGGGAGGGATCATCCCTATCCTTGCTATACCAAACTACGCAGAGAAGTTCCAGGGCAGAGTCACGATTAGCGCGGACAAATACACGAGCACAGCCTACATGGACCTGAGCAGCCTGCGCTCTGAGGACACGGCCGTCTATTACTGTGCGAGAGAACCCGGAATTCTAGGCTATTGTAGTAGTACCAGCTGCTATATCGACTGGGGCCAGGGAACCCTGGTCACCGTCTCCTCA	ASGGPFSSSTISWVRHAPGQGLEWMGGIIPILAIPNYAEKFQGRVTISADKYTSTAYMDLSSLRSEDTAVYYCAREPGILGYCSSTSCYIDWGQGTLVTVSS	GGPFSSST	IIPILAIP	AREPGILGYCSSTSCYID	15	3.32e-06
43-09	3	2nd	IGHV3-30*04	IGHJ3*02	IGHM*04	TGCAGCCTCTGGATTCACCTTCAGTCACTATGCTATGCACTGGGTCCGCCAGGCTCCAGGCAAGGGGCTGGAGTGGGTGGCAGTTATGTCATATGATGGAAGTAATAAATACTATGCAGACTCCGTGAAGGGCCGATTCACCATCTCCAGAGACAATTCCAAGAACACGCTGTATCTGCAAATGAACAGCCTGAGAGCCGAGGACACGGCTGTGTATTACTGTGCGAGAGAGGGCAGCAGCTGGACGGATGCTTTTGATATCTGGGGCCAAGGGACAATGGTCACCGTCTCTTCA	AASGFTFSHYAMHWVRQAPGKGLEWVAVMSYDGSNKYYADSVKGRFTISRDNSKNTLYLQMNSLRAEDTAVYYCAREGSSWTDAFDIWGQGTMVTVSS	GFTFSHYA	MSYDGSNK	AREGSSWTDAFDI	5	4.28e-06
	7	2nd	IGHV3-30*04	IGHJ3*02	IGHM*04	TGCAGCCTCTGGATTCACCTTCAGTAGCTATGCTATGCACTGGGTCCGCCAGGCTCCAGGCAAGGGGCTGGAGTGGGTGGCAGTTATATCACATGATGGAAGTAACAAATACTACGTAGACTCCGTGAAGGGCCGATTCACCTTCTCCAGAGACAATTCCAAGAACACGCTGTATCTGCAAATGAACAGCCTGAGAGCTGAGGACACGGCTGTATATTACTGTGCGAGAGGAGGCAGTGGCTGGTCTGATGCTTTTGATATCTGGGGCCAAGGGACAATGGTCACCGTCTCTTCA	AASGFTFSSYAMHWVRQAPGKGLEWVAVISHDGSNKYYVDSVKGRFTFSRDNSKNTLYLQMNSLRAEDTAVYYCARGGSGWSDAFDIWGQGTMVTVSS	GFTFSSYA	ISHDGSNK	ARGGSGWSDAFDI	5	2.23e-06
	23	3rd	IGHV3-30*04	IGHJ3*02	IGHM*04	TGCAGCCTCTGGATTCACCTTCAGTAGCTATGCTATGCACTGGGTCCGCCAGGCTCCAGGCAAGGGGCTGGAGTGGGTGGCAGTTATTTCATTTGATGGAAGTAATAAATACTACGTAGACTCCGTGAAGGGCCGATTCACCATCTCCAGAGACAATTCCAAGAACACGCTGTATCTGCAAATGAACAGCCTGAGAGCTGAGGACACGGCTGTGTATTACTGTGCGAGAACTAACAGTGGCTGGTCTGATGCTTTTGATATCTGGGGCCAAGGGACAATGGTCACCGTCTCTTCA	AASGFTFSSYAMHWVRQAPGKGLEWVAVISFDGSNKYYVDSVKGRFTISRDNSKNTLYLQMNSLRAEDTAVYYCARTNSGWSDAFDIWGQGTMVTVSS	GFTFSSYA	ISFDGSNK	ARTNSGWSDAFDI	3	1.61e-06
	23	6th	IGHV3-30*04	IGHJ3*02	IGHG1*14	TGCAGCCTCTGGATTCAGCTTCAATGACTACGCTATGCACTGGGTCCGCCAGGCTCCAGGCAAGGGACTGGAGTGGGTGGCAGTTATATCTTTTGATGGAAGTATTAAATACTACATAGACTCCGTGAAGGGCCGATTCACCATGTCCAGAGACAATTCCAAGAGCACGTTGTATCTGCAAATGAACAGCCTGAGAGTTGTGGACACGGCTGTGTATTACTGTGCGAGAACTAACAGTGGCTGGACTGACGCTCTTGATATCTGGGGCCAAGGGACAATGGTCACCGTCTCTTCA	AASGFSFNDYAMHWVRQAPGKGLEWVAVISFDGSIKYYIDSVKGRFTMSRDNSKSTLYLQMNSLRVVDTAVYYCARTNSGWTDALDIWGQGTMVTVSS	GFSFNDYA	ISFDGSIK	ARTNSGWTDALDI	16	5.49e-06
	43	6th	IGHV3-30*04	IGHJ3*02	IGHG1*14	TGCAGCCTCTGGATTCACCTTCAGTGGCTATGCTATGCACTGGGTCCGCCAGGCTCCAGGCAAGGGGCTGGAGTGGGTGGGACTTATATCATTTGATGGAAGTATTCAATACTACGCAGACTCCGTGAAGGGCCGATTCACCATCTCCAGAGACAATTCCAAGAACACGCTGTACCTGCAAATGAACAGCCTGAGAGCTGAGGACACGGCTGTGTATTACTGTGCGAGGACCGGCAGTGGCTGGACGGATGCTTTTGATATCTGGGGCCAAGGGACAATGGTCACCGTCTCTTCA	AASGFTFSGYAMHWVRQAPGKGLEWVGLISFDGSIQYYADSVKGRFTISRDNSKNTLYLQMNSLRAEDTAVYYCARTGSGWTDAFDIWGQGTMVTVSS	GFTFSGYA	ISFDGSIQ	ARTGSGWTDAFDI	7	0.000258898
	43	6th	IGHV3-30*04	IGHJ3*02	IGHG1*14	TGCAGCCTCTGGATTCGACTTCAGTGATTATGCTATGCACTGGGTCCGCCAGGCTCCAGGCAAGGGGCTGGAGTGGGTGGCAATTATATCATTTGATGGAAGTATTAAATACTACGCAGACACCGTGAAGGGCCGATTCACCATCTCCAGAGACAATTCCAAGAACACGGTGGATCTGCAAATGAAGAGTTTGAGAGCTGAAGACACGGCTGTCTTTTACTGTGCGAGGACCCGCAGTGGCTGGACGGATGCTTTTGACATCTGGGGCCAAGGGACAATGGTCACCGTCTCTTCA	AASGFDFSDYAMHWVRQAPGKGLEWVAIISFDGSIKYYADTVKGRFTISRDNSKNTVDLQMKSLRAEDTAVFYCARTRSGWTDAFDIWGQGTMVTVSS	GFDFSDYA	ISFDGSIK	ARTRSGWTDAFDI	17	1.66e-05
	43	6th	IGHV3-30*04	IGHJ3*02	IGHG1*14	TGCAGCCTCTGGATTCACCTTCAGTGATTATGCTATGCACTGGGTCCGCCAGGCTCCAGGCAAGGGGCTGGAGTGGGTGGCAATTATATCATTTGATGGAAGTATTAAATACTACGCAGACTCCGTGAAGGGCCGATTCACCATCTCCAGAGACAATTCCAAGAACACGCTGTATCTGCAAATGAACAGCCTGAGAGCTGAGGACACGGCTGTCTTTTTCTGTGCGAGGACCCGCAGTGGCTGGACGGATGCTTTTGATATCTGGGGCCAAGGGACAATGGTCACCGTCTCTTCA	AASGFTFSDYAMHWVRQAPGKGLEWVAIISFDGSIKYYADSVKGRFTISRDNSKNTLYLQMNSLRAEDTAVFFCARTRSGWTDAFDIWGQGTMVTVSS	GFTFSDYA	ISFDGSIK	ARTRSGWTDAFDI	9	6.64e-06
	43	6th	IGHV3-30*04	IGHJ3*02	IGHG1*14	TGCAGCCTCTGGATTCACCTTCAGTGATTATGCTATGCACTGGGTCCGCCAGGCTCCAGGCAAGGGGCTGGAGTGGGTGGCAATTATATCATTTGATGGAAGTATTAAATACTACGCAGACTCCGTGAAGGGCCGATTCACCATCTCCAGAGACAATTCCAAGAACACGCTGTATCTGCAAATGAACAGCCTGAGAGCTGAGGACACGGCTGCCTTTTTCTGTGCGAGGACCCGCAGTGGCTGGACGGATGCTTTTGATATCTGGGGCCAAGGGACAATGGTCACCGTCTCTTCA	AASGFTFSDYAMHWVRQAPGKGLEWVAIISFDGSIKYYADSVKGRFTISRDNSKNTLYLQMNSLRAEDTAAFFCARTRSGWTDAFDIWGQGTMVTVSS	GFTFSDYA	ISFDGSIK	ARTRSGWTDAFDI	10	3.32e-06
	44	3rd	IGHV3-30*04	IGHJ3*02	IGHD*02	TGCAGCCTCTGGATTCACCTTCAGTAGCTATGCTATGCACTGGGTCCGCCAGGCTCCAGGCAAGGGGCTGGAGTGGGTGGCAGTTATATCATATGATGGAAGTAATAAATACTACGCAGACTCCGTGAAGGGCCGATTCACCATCTCCAGAGACAATTCCAAGAACACGCTGTATCTGCAAATGAACAGCCTGAGAGCTGAGGACACGGCTGTGTATTACTGTGCGAGAGGGAGCAGTGGCTGGACTGATGCTTTTGATATCTGGGGCCAAGGGACAATGGTCACCGTCTCTTCA	AASGFTFSSYAMHWVRQAPGKGLEWVAVISYDGSNKYYADSVKGRFTISRDNSKNTLYLQMNSLRAEDTAVYYCARGSSGWTDAFDIWGQGTMVTVSS	GFTFSSYA	ISYDGSNK	ARGSSGWTDAFDI	0	2.02e-06
	52	2nd	IGHV3-30*04	IGHJ3*02	IGHG1*14	TGCAGCCTCTGGATTCACCTTCAGTAGTAATGCTATGCACTGGGTCCGCCAGGCTCCAGGCAAGGGTCTGGAGTGGGTGGCAGTTATATCATTTGATGGAAATAATAAAAACTATGCAGACTCCGGGAAGGGCCGAGTCACCATCTCCAGAGACAATTCCAAGAACACGCTGTATTTGGAAATGAACAGCCTGAGAGCTGAGGACACGGCTGTGTATTACTGTGCGAGAGAGGGCAGTGGCTGGTACGATGCTTTTGATATCTGGGGCCAAGGGACAATGGTCACCGTCTCTTCA	AASGFTFSSNAMHWVRQAPGKGLEWVAVISFDGNNKNYADSGKGRVTISRDNSKNTLYLEMNSLRAEDTAVYYCAREGSGWYDAFDIWGQGTMVTVSS	GFTFSSNA	ISFDGNNK	AREGSGWYDAFDI	11	2.57e-06
43-27	43	6th	IGHV5-51*01	IGHJ4*02	IGHG1*14	AAGGCTTCTGCATACAGCTTTACCAACTACTGGATCGGCTGGGTGCGCCAGATGCCCGGGAAAGGCCTGGAGTGGATGGGGATCATCTATCCTGGTGACTCTGATTCCAAATACAGCCCGTCCTTCCAAGGCCAAGTCACCATCTCAGCCGACAAGTCCATCAGCACCGCCTACCTGCAGTGGAGCAGCCTGAAGGCCTCGGACACCGCCATCTATTACTGTGCGACCACATATCACTATGATACTACTGGTCCCTACGGCGAATATTACTACTGGGGCCAGGGAACCCTGGTCACCGTCTCCTCA	KASAYSFTNYWIGWVRQMPGKGLEWMGIIYPGDSDSKYSPSFQGQVTISADKSISTAYLQWSSLKASDTAIYYCATTYHYDTTGPYGEYYYWGQGTLVTVSS	AYSFTNYW	IYPGDSDS	ATTYHYDTTGPYGEYYY	7	3.3192e-06
	43	6th	IGHV5-51*01	IGHJ4*02	IGHG1*14	AAGGGGTCTGGATACACGTTTACCAACTACTGGATCGGCTGGGTGCGCCAAATGCCCGGGAAAGGCCCGGAGTGGATGGGGATCATCTATCCTGGTGACTCTGATACCAAATACAGCCCGTCCTTCCAAGGCCAGGTCACCATCTCAGCCGACAAGTCCATCAGCACCGCCTACCTGCAGTGGAGCAGCCTGAAGGCCCCGGACACCGCCATTTATTACTGTGCGACCACATATCACTATGATACTAGTGGTCCCTACGGCGAATATGTCTACTGGGGCCAGGGAACCCTGGTCAGCGTCTCCTCA	KGSGYTFTNYWIGWVRQMPGKGPEWMGIIYPGDSDTKYSPSFQGQVTISADKSISTAYLQWSSLKAPDTAIYYCATTYHYDTSGPYGEYVYWGQGTLVSVSS	GYTFTNYW	IYPGDSDT	ATTYHYDTSGPYGEYVY	9	3.3192e-06
	43	6th	IGHV5-51*01	IGHJ4*02	IGHG1*14	AAGGGGTCTGGATACACGTTTACCAACTACTGGATCGGCTGGGTGCGCCAAATGCCCGGGAAAGGCCCGGAGTGGATGGGGATCATCTATCCTGGTGACTCTGATACCAAATACAGCCCGTCCTTCCAAGGCCAAGTCACCATCTCAGCCGACAAGTCCATCAGCACCGCCTACCTGCAGTGGAGCAGCCTGAAGGCCTCGGACACCGCCATTTATTACTGTGCGACCACATATCACTATGATACTAGTGGTCCCTACGGCGAATATGTCTACTGGGGCCAGGGAACCCTGGTCAGCGTCTCCTCA	KGSGYTFTNYWIGWVRQMPGKGPEWMGIIYPGDSDTKYSPSFQGQVTISADKSISTAYLQWSSLKASDTAIYYCATTYHYDTSGPYGEYVYWGQGTLVSVSS	GYTFTNYW	IYPGDSDT	ATTYHYDTSGPYGEYVY	9	3.3192e-06
	43	6th	IGHV5-51*01	IGHJ4*02	IGHG1*14	AAGACTTCTGGATACAAGTTTACCAACTACTGGATCGGCTGGGTGCGCCAGATGTCTGGGAAAGGCCTGGAGTGGATGGGGATCATCTATCCTGGTGACTCTGATACCAGATACAGCCCGTCATTCCAAGGCCAGGTCACCATGTCAGCCGACAAGTCCATCAGCACCGCCTACCTGCAGTGGAGCAGCCTGAAGGCCTCGGACACCGCCATGTATTACTGTGCGACCACATATCACTATGATACTTCTGGTCCCTACGGCGAATATTACTACTGGGGCCAGGGAACCCTGGTCACCGTCTCCTCA	KTSGYKFTNYWIGWVRQMSGKGLEWMGIIYPGDSDTRYSPSFQGQVTMSADKSISTAYLQWSSLKASDTAMYYCATTYHYDTSGPYGEYYYWGQGTLVTVSS	GYKFTNYW	IYPGDSDT	ATTYHYDTSGPYGEYYY	9	3.3192e-06
	43	6th	IGHV5-51*01	IGHJ4*02	IGHG1*14	AAGGGTTCTGGATACAGCTTTACCAACTACTGGATCGGCTGGGTGCGCCAGATGCCCGGGAAAGGCCTGGAGTGGATGGGGCTCATATATCCTGGTGACTCTGATACCAAATACAGCCACTCCTTCCAAGGCCAGGTCACCATCTCGGCCGACAAGTCCATCAGCACCGCCTACCTGCAGTGGAGCAGCCTGAAGGCCTCGGACACCGCCATCTATTACTGTGCGACCACATATTTCTATGATACTAGTGGTCCCTACGGCGAATTTTACTACTGGGGCCAGGGAACCCTGGTCACCGTCTCCTCA	KGSGYSFTNYWIGWVRQMPGKGLEWMGLIYPGDSDTKYSHSFQGQVTISADKSISTAYLQWSSLKASDTAIYYCATTYFYDTSGPYGEFYYWGQGTLVTVSS	GYSFTNYW	IYPGDSDT	ATTYFYDTSGPYGEFYY	8	3.3192e-06
	43	6th	IGHV5-51*01	IGHJ4*02	IGHG1*14	AAGGGGTCTGGATACACGTTTACCAACTACTGGATCGGCTGGGTGCGCCAAATGCCCGGGAAAGGCCCGGAGTGGATGGGGATCATCTATCCTGGTGACTCTGATACCAAATACAGCCCGTCCTTCCAAGGCCAGGTCACCATCTCAGCCGACAAGTCCATCAGCACCGCCTACCTGCAGTGGAGCAGCCTGAAGGCCTCGGACACCGCCATTTATTACTGTGCGACCACATATCACTATGATACTAGTGGTCCCTACGGCGAATATGTCTACTGGGGCCAGGGAACCCTGGTCAGCGTCTCCTCA	KGSGYTFTNYWIGWVRQMPGKGPEWMGIIYPGDSDTKYSPSFQGQVTISADKSISTAYLQWSSLKASDTAIYYCATTYHYDTSGPYGEYVYWGQGTLVSVSS	GYTFTNYW	IYPGDSDT	ATTYHYDTSGPYGEYVY	8	0.000242302
	43	6th	IGHV5-51*01	IGHJ4*02	IGHG2*15	AAGGGTTCTGCATACAGCTTTGCCAACTACTGGATCGGCTGGGTGCGCCAGATGCCCGGGAAAGGCCTGGAGTGGATGGGGATCATCTATCCTGGTGACTCTGATACCAAATACAGCCCGTCCTTCCAAGGCCAAGTCACCATCTCAGCCGACAAGTCCATCAGCACCGCCTACCTGCAGTGGAGCAGCCTGAAGGCCTCGGACACCGCCATGTATTACTGTGCGACCACATATCACTATGATACTACTGGTCCCTACGGCGAATATTACTACTGGGGCCAGGGAACCCTGGTCACCGTCTCCTCA	KGSAYSFANYWIGWVRQMPGKGLEWMGIIYPGDSDTKYSPSFQGQVTISADKSISTAYLQWSSLKASDTAMYYCATTYHYDTTGPYGEYYYWGQGTLVTVSS	AYSFANYW	IYPGDSDT	ATTYHYDTTGPYGEYYY	5	2.32344e-05
	43	6th	IGHV5-51*01	IGHJ4*02	IGHG1*14	AAGGGTTCTGGATACACCTTTACCAACTACTGGATCGGCTGGGTGCGCCAGATGCCCGGGAAAGGCCTGGAGTGGATGGGGATCATATATCCTGGTGACTCTGATACCAAATACAGCCAGTCCTTCCAAGGCCAGGTCACCATCTCAGCCGACAAGTCCATCAGCACCGCCTACCTGCAGTGGAGCAGCCTGAAGGCCTCGGACACCGCCATCTATTACTGTGCGACCACATATTTCTATGATACTAGTGGTCCCTACGGCGAATTTTACTACTGGGGCCAGGGAACCCTGGTCACCGTCTCCTCA	KGSGYTFTNYWIGWVRQMPGKGLEWMGIIYPGDSDTKYSQSFQGQVTISADKSISTAYLQWSSLKASDTAIYYCATTYFYDTSGPYGEFYYWGQGTLVTVSS	GYTFTNYW	IYPGDSDT	ATTYFYDTSGPYGEFYY	6	3.3192e-06
	43	6th	IGHV5-51*01	IGHJ4*02	IGHG2*15	GGTTCTGCATACAGCTTTGCCAACTACTGGATCGGCTGGGTGCGCCAGATGCCCGGGAAAGGCCTGGAGTGGATGGGGATCATCTATCCTGGTGACTCTGATACCAAATACAGCCCGTCCTTCCAAGGCCAAGTCACCATCTCAGCCGACAAGTCCATCAGCACCGCCTACCTGCAGTGGAGCAGCCTGAAGGCCTCGGACACCGCCATGTATTACTGTGCGACCACATATCACTATGATACTACTGGTCCCTACGGCGAATATTACTACTGGGGCCAGGGAACCCTGGTCACCGTCTCCTCA	GSAYSFANYWIGWVRQMPGKGLEWMGIIYPGDSDTKYSPSFQGQVTISADKSISTAYLQWSSLKASDTAMYYCATTYHYDTTGPYGEYYYWGQGTLVTVSS	AYSFANYW	IYPGDSDT	ATTYHYDTTGPYGEYYY	5	3.3192e-06
	43	6th	IGHV5-51*01	IGHJ4*02	IGHG1*14	AAGGGGTCTGGATACACTTTTACAAACTACTGGATCGGCTGGGTGCGCCAAATGCCCGGGAAAGGCCTGGAGTGGATGGCAATCATCTATCCTGGTGACTCTGATACCAAATACAGCCCGTCCTTCCAAGGCCAGGTCACCATCTCAGCCGACAAGTCCATCAGCACCGCCTATCTGCAGTGGAGCAGCCTGAAGGCCTCGGACACCGCCATTTACTGTGCGACCACATATCACTATGATACTAGTGGTCCCTACGGCGAATATGTCTACTGGGGCCAGGGAACCCTGGTCACCGTCTCCTCA	KGSGYTFTNYWIGWVRQMPGKGLEWMAIIYPGDSDTKYSPSFQGQVTISADKSISTAYLQWSSLKASDTAIYCATTYHYDTSGPYGEYVYWGQGTLVTVSS	GYTFTNYW	IYPGDSDT	ATTYHYDTSGPYGEYVY	13	3.3192e-06
	43	6th	IGHV5-51*01	IGHJ4*02	IGHG1*14	AAGGGGTCTGGATACACTTTTACAAACTACTGGATCGGCTGGGTGCGCCAAATGCCCGGGAAAGGCCTGGAGTGGATGGCAATCATCTATCCTGGTGACTCTGATACCAAATACAGCCCGTCCTTCCAAGGCCAGGTCACCATCTCAGCCGACAAGTCCATCAGCACCGCCTATCTGCAGTGGAGCAGCCTGAAGGCCTCGGACACCGCCATTTATTACTGTGCGACCACATATCACTATGATACTAGTGGTCCCTACGGCGAATATGTCTACTGGGGCCAGGGAACCCTGGTCACCGTCTCCTCA	KGSGYTFTNYWIGWVRQMPGKGLEWMAIIYPGDSDTKYSPSFQGQVTISADKSISTAYLQWSSLKASDTAIYYCATTYHYDTSGPYGEYVYWGQGTLVTVSS	GYTFTNYW	IYPGDSDT	ATTYHYDTSGPYGEYVY	11	0.000139407
	43	6th	IGHV5-51*01	IGHJ4*02	IGHG1*14	AAGGGTTCTGCATACAGCTTTACCAACTACTGGATCGGCTGGGTGCGCCAGATGCCCGGGAAAGGCCTGGAGTGGATGGGGATCATCTATCCTGGTGACTCTGATACCAAATACGGCCCGTCCTTCCAAGGCCAAGTCACCATCTCAGCCGACAAGTCCATCAGCACCGCCTACCTGCAGTGGAGCAGCCTGAAGGCCTCGGACACCGCCATGTATTACTGTGCGACCACATATCACTATGATACTTCTGGTCCCTACGGCGAATATTACTACTGGGGCCAGGGAACCCTGGTCACCGTCTCCTCA	KGSAYSFTNYWIGWVRQMPGKGLEWMGIIYPGDSDTKYGPSFQGQVTISADKSISTAYLQWSSLKASDTAMYYCATTYHYDTSGPYGEYYYWGQGTLVTVSS	AYSFTNYW	IYPGDSDT	ATTYHYDTSGPYGEYYY	5	0.000136087
	43	6th	IGHV5-51*01	IGHJ4*02	IGHG1*14	AAGGGTTCTGCATACAGTTTTACCAACTACTGGATCGTCTGGGTGCGCCAGATGCCCGGGAAAGGCCTGGAGTGGATGGGGATCATCTATCCTGGTGACTCTGATACCAAATACAGCCCGTCCTTCCAAGGCCAAGTCACCATCTCAGCCGACAAGTCCATCAGCACCGCCTACCTGCAGTGGAGCAGCCTGAAGGCCTCGGACACCGCCATGTATTACTGTGCGACCACATATCACTATGATACTACTGGTCCCTACGGCGAATATTACTACTGGGGCCAGGGAACCCTGGTCACCGTCTCCTCA	KGSAYSFTNYWIVWVRQMPGKGLEWMGIIYPGDSDTKYSPSFQGQVTISADKSISTAYLQWSSLKASDTAMYYCATTYHYDTTGPYGEYYYWGQGTLVTVSS	AYSFTNYW	IYPGDSDT	ATTYHYDTTGPYGEYYY	6	0.000132768
	43	6th	IGHV5-51*01	IGHJ4*02	IGHG1*14	AAGGGTTCTGGATACAGCTTTACCAGCTACTGGATCGGCTGGGTGCGCCAGATGCCCGGGAAAGGCCTGGAGTGGATGGGGATCATCTATCCTGGTGACTCTGATACCAAATACAGCCCGTCCTTCCAAGGCCAAGTCACCATCTCAGCCGACAAGTCCATCAGCACCGCCTACCTGCAGTGGAGCAGCCTGAAGGCCTCGGACACCGCCATGTATTACTGTGCGACCACATATCACTATGATACTACTGGTCCCTACGGCGAATATTACTACTGGGGCCAGGGAACCCTGGTCACCGTCTCCTCA	KGSGYSFTSYWIGWVRQMPGKGLEWMGIIYPGDSDTKYSPSFQGQVTISADKSISTAYLQWSSLKASDTAMYYCATTYHYDTTGPYGEYYYWGQGTLVTVSS	GYSFTSYW	IYPGDSDT	ATTYHYDTTGPYGEYYY	2	3.3192e-06
	43	6th	IGHV5-51*01	IGHJ4*02	IGHG1*14	AAGGGGTCTGGATACACGTTTACCAACTACTGGATCGGCTGGGTGCGCCAAATGCCCGGGAAAGGCCCGGAGTGGATGGGGATCATCTATCCTGGTGACTCTGATACCAAATACAGCCCGTCCTTCCAAGGCCAGGTCACCATCTCAGCCGACAAGTCCATCAGCACAGCCTACCTGCAGTGGAGCAGCCTGAAGGCCTCGGACACCGCCATTTATTACTGTGCGACCACATATCACTATGATACTAGTGGTCCCTACGGCGAATATGTCTACTGGGGCCAGGGAACCCTGGTCAGCGTCTCCTCA	KGSGYTFTNYWIGWVRQMPGKGPEWMGIIYPGDSDTKYSPSFQGQVTISADKSISTAYLQWSSLKASDTAIYYCATTYHYDTSGPYGEYVYWGQGTLVSVSS	GYTFTNYW	IYPGDSDT	ATTYHYDTSGPYGEYVY	9	3.3192e-06
43-34	43	3rd	IGHV1-69*10	IGHJ4*02	IGHD*02	GCTTCTGGAGGCACCTTCAGCAGCTATGCTGTCAGCTGGGTGCGACAGGCCCCTGGACAAGGGCTTGAGTGGATGGGAGGGATCATCCCTATCCTTGGTATAGCAAACTACGCACAGAAGTTCCAGGGCAGAGTCACGATTACCGCGGACAAATCCACGAGCACAGCCTACATGGAGCTGAGCAGCCTGAGATCTGAGGACACGGCCGTGTATTACTGTGCGAGAGCCCGTGGATATAGTGGCTACGACGCTAGCGGCTACTTTGACTACTGGGGCCAGGGAACCCTGGTCACCGTCTCCTCA	ASGGTFSSYAVSWVRQAPGQGLEWMGGIIPILGIANYAQKFQGRVTITADKSTSTAYMELSSLRSEDTAVYYCARARGYSGYDASGYFDYWGQGTLVTVSS	GGTFSSYA	IIPILGIA	ARARGYSGYDASGYFDY	1	1.5533e-05
	43	3rd	IGHV1-69*10	IGHJ4*02	IGHM*04	GCTTCTGGAGGCACCTTCAGCAGCTATGCTGTCAGCTGGGTGCGACAGGCCCCTGGACAAGGGCTTGAGTGGATGGGAGGGATCATCCCTATCCTTGGTATAGCAAACTACGCACAGAAGTTCCAGGGCAGAGTCACGATTACCGCGGACAAATCCACGAGCACAGCCTACATGGAGCTGAGCAGCCTGAGATCTGAGGACACGGCCGTGTATTACTGTGCGAGAGCCCGTGGATATAGTGGCTACGACGCTAGCGGCTACTTTGACTACTGGGGCCAGGGAACCCTGGTCACCGTCTCCTCA	ASGGTFSSYAVSWVRQAPGQGLEWMGGIIPILGIANYAQKFQGRVTITADKSTSTAYMELSSLRSEDTAVYYCARARGYSGYDASGYFDYWGQGTLVTVSS	GGTFSSYA	IIPILGIA	ARARGYSGYDASGYFDY	1	2.32995e-05
	43	6th	IGHV1-69*10	IGHJ4*02	IGHG1*14	GCTTCTGGAGGCACCTTCAGCAGCTATCCTATCAGATGGGTGCGACAGGCCCCTGGACAAGGACTTGAGTGGATGGGAGGGATCATCCCTATCCTTGGTGTAGCAGACTACGCACAGAAGTTCCAGGGGAGAGTCACGATTACCGCGGACAAATTCACGAGCACAGCCTACATGGAGATGAGCAGCCTGAGATCTGAGGACACGGCCGTTTATTTCTGTGCGCGAGTCCGTGGATACAGTGGCTACGGCGCTAGCGGCTACTTTGACAACTGGGGCCAGGGAACCCCGGTCACCGTCTCCTCA	ASGGTFSSYPIRWVRQAPGQGLEWMGGIIPILGVADYAQKFQGRVTITADKFTSTAYMEMSSLRSEDTAVYFCARVRGYSGYGASGYFDNWGQGTPVTVSS	GGTFSSYP	IIPILGVA	ARVRGYSGYGASGYFDN	11	3.3192e-06
	43	6th	IGHV1-69*10	IGHJ4*02	IGHG1*14	AGTTTCTGGAGGCACCTTCAGCACTTTTCCTATCAGTTGGATGCGACAGGCCCCTGGGCAAGGCCTTGAGTGGATGGGAGAGATCATCCCTATCCTTGGGATACCAAACTACGCACAGACCTTCCAGGGCAGAATCACAATTACCGCGGACAAATCCACAAATACACTCTACATGGAGTTGAGCAGCCTGAGATCTGAGGACACGGCCGTCTATTACTGTGCGAGAGCCCGTGGATATAGTGACTACGGCGCTACCGGCTACTTTGACAACTGGGGCCAGGGAACCCTGGTCATCGTCTCCTCA	SGGTFSTFPISWMRQAPGQGLEWMGEIIPILGIPNYAQTFQGRITITADKSTNTLYMELSSLRSEDTAVYYCARARGYSDYGATGYFDNWGQGTLVIVSS	GGTFSTFP	IIPILGIP	ARARGYSDYGATGYFDN	22	3.3192e-06
	43	6th	IGHV1-69*10	IGHJ4*02	IGHG1*14	GCTTCTGGAGGCACCTTCAGCAGCTATCCTATCAGCTGGGTGCGACAGGCCCCTGGACAAGGACTTGAGTGGATGGGAGGGATCATCCCTATCCTTGGTGTAGCAGACTACGCACAGAAGTTCCAGGGGAGAGTCACGATTACCGCGGACAAATTCACGAGCATAGCCTACATGGAGATGAGCAGCCTGAGATCTGAGGACACGGCCGTTTATTTCTGTGCGCGAGTCCGTGGATACAGTGGCTACGGCGCTAGCGGCTACTTTGACAACTGGGGCCAGGGAACCCCGGTCACCGTCTCCTCA	ASGGTFSSYPISWVRQAPGQGLEWMGGIIPILGVADYAQKFQGRVTITADKFTSIAYMEMSSLRSEDTAVYFCARVRGYSGYGASGYFDNWGQGTPVTVSS	GGTFSSYP	IIPILGVA	ARVRGYSGYGASGYFDN	11	3.3192e-06
	43	6th	IGHV1-69*10	IGHJ4*02	IGHG1*14	GCCTCTGGAGGCACCTTCAGCAATCATGATATCACCTGGGTGCGCCAGGCCCCTGGACAAGGGCTTGAGTGGATGGGAGGGATCATCCCTATTATTGGTATAGCCAACTACGCACAGAATTTCCAGGGCAGAGTCACGATTACCGCGGACAAATCCACGAGCACAGCCTACATGGAGCTGAGCAGCCTGAGATCTGAGGACACGGCCGTGTATTACTGTGCGAGAGCCCGTGGATATAGTGACTACGGCGCTAGCGGCTACTTTGACTACTGGGGCCAGGGAACCCTGTCACCGTCTCTACA	ASGGTFSNHDITWVRQAPGQGLEWMGGIIPIIGIANYAQNFQGRVTITADKSTSTAYMELSSLRSEDTAVYYCARARGYSDYGASGYFDYWGQGTLSPS	GGTFSNHD	IIPIIGIA	ARARGYSDYGASGYFDY	11	3.3192e-06
	43	6th	IGHV1-69*10	IGHJ4*02	IGHG1*14	GCCTCTGGAGGCACCTTCAGCAATCATGATATCACCTGGGTGCGCCAGGCCCCTGGACAAGGGCTTGAGTGGATGGGAGGGATCATCCCTATTATTGGTATAGCCAACTACGCACAGAATTTCCAGGGCAGAGTCACGATTACCGCGGACAAATCCACGAGCACAGCCTACATGGAGCTGAGCAGCCTGAGATCTGAGGACACGGCCGTGTATTACTGTGCGAGAGCCCGTGGATATAGTGACTACGGCGCTAGCGGCTACTTTGACTACTGGGGCCAGGGAACCCTGGTCACCGTCTCTACA	ASGGTFSNHDITWVRQAPGQGLEWMGGIIPIIGIANYAQNFQGRVTITADKSTSTAYMELSSLRSEDTAVYYCARARGYSDYGASGYFDYWGQGTLVTVS	GGTFSNHD	IIPIIGIA	ARARGYSDYGASGYFDY	11	3.3192e-06
	43	6th	IGHV1-69*10	IGHJ4*02	IGHG1*14	GCTTCTGGAGGCATCGTCAGCAACTATGATATCAGCTGGGTGCGACAGGCCCCTGGACAAGGGCTTGAGTGGATGGGAGGGATCATCCCTAGAATTGGCGTTCCAAACTACGCACAGAGGTTCCAGGGCAGAGTCACGATTACCGCGGACAAATCCACGAGCTCGGTCTACATGGACTTGAGCAGCCTGAGATCTGAAGACACGGCCGTGTATTACTGTGCGAGAGGCCGTGGATATAGTGCCTACGGCGCTAGCGGCTACTTTGACTACTGGGGCCAGGGAACCCTGGTCACCGTCTCCTCA	ASGGIVSNYDISWVRQAPGQGLEWMGGIIPRIGVPNYAQRFQGRVTITADKSTSSVYMDLSSLRSEDTAVYYCARGRGYSAYGASGYFDYWGQGTLVTVSS	GGIVSNYD	IIPRIGVP	ARGRGYSAYGASGYFDY	18	3.3192e-06
	43	6th	IGHV1-69*10	IGHJ4*02	IGHG1*14	GCCTCTGGAGGCACCTTCAGCAATTATGATATCACCTGGGTGCGACAGGCCCCTGGACAAGGGCTTGAGTGGATGGGAGGGATCATCCCTATCGTTGGAATAGCCAGCTACGCACAGAAGTTCCAGGGCAGAGTCACGATTACCGCGGACAAGTCCACGAGCACAGCCTACATGGAGCTGAGCAGCCTGAGATCTGAGGACACGGCCGTGTATTACTGTGCGAGAGCCCGTGGATATAGTGACTACGGCGCTAGCGGCTACTTTGACTCCTGGGGCCAGGGAACCCTGGTCACCGTCTCCTCA	ASGGTFSNYDITWVRQAPGQGLEWMGGIIPIVGIASYAQKFQGRVTITADKSTSTAYMELSSLRSEDTAVYYCARARGYSDYGASGYFDSWGQGTLVTVSS	GGTFSNYD	IIPIVGIA	ARARGYSDYGASGYFDS	10	3.3192e-06
	43	6th	IGHV1-69*06	IGHJ4*02	IGHG1*14	GCTTCTGGAGGCACCTTCAGTAGTTATCCTATCAGCTGGGTGCGACAGGTCCCTGGACAAGGGCTTGAATGGATGGGAGAGATCATCCCTATTCTTGGAACGACAAACTACGCACAGAAGTTCCAGGGCAGAGTCACCATTATCGCGGACAAAATCACGAGTATTGCGTACATGGAGATGAGCAGCCTGACATCTGAGGACACGGCCGTGTATTTCTGTGCGAGAGGCCGTGGATATAGTGGCTACGGCGCTAGTGGCTACTTTGACAACTGGGGCCAGGGAACCCTGGTCACCGTCTCCTCA	ASGGTFSSYPISWVRQVPGQGLEWMGEIIPILGTTNYAQKFQGRVTIIADKITSIAYMEMSSLTSEDTAVYFCARGRGYSGYGASGYFDNWGQGTLVTVSS	GGTFSSYP	IIPILGTT	ARGRGYSGYGASGYFDN	22	2.98728e-05
	43	6th	IGHV1-69*10	IGHJ4*02	IGHG1*14	GCTTCTGGAGGCTCCTTCAGCAGCTATCCTATCAGCTGGGTCCGACAGGCCCCTGGACAAGGGCTTAAATGGATGGGAGAGATCATACCTATGATTGGAATTTCAAACTACGCACAGAATTTCCAGGACAGAGTCACAATAACCGCGGACAAATCCACGGGCACAGCCTACATGGAGCTGAGCAGCCTGAGATCTGAGGACACGGCCGTGTATTACTGTGCGAGAGCCCGTGGATATAGTGGCTACGGCGCTAGCGCCTACTTTGACTACTGGGGCCAGGGAACCCAGCTCACCGTCTCCTCA	ASGGSFSSYPISWVRQAPGQGLKWMGEIIPMIGISNYAQNFQDRVTITADKSTGTAYMELSSLRSEDTAVYYCARARGYSGYGASAYFDYWGQGTQLTVSS	GGSFSSYP	IIPMIGIS	ARARGYSGYGASAYFDY	17	2.32344e-05
	43	6th	IGHV1-69*10	IGHJ4*02	IGHG1*14	GCTTCTGGAGGCACCTTCAGCAGCTATCCTATCAGCTGGGTGCGACAGGCCCCTGGACAAGGACTTGAGTGGATGGGAGGGATCATCCCTATCCTTGGTGTAGCAGACTACGCACAGAAGTTCCAGGGGAGAGTCACGATTACCGCGGACAAATTCACGAGCACAGCCTACATGGAGATGAGCAGCCTGAGATCTGAGGACACGGCCGTTTATTTCTGTGCGCGAGTCCGTGGATACAGTGGCTACGGCGCTAGCGGCTACTTTGACAACTGGGGCCAGGGAACCCCGGTCACCGTCTCCTCA	ASGGTFSSYPISWVRQAPGQGLEWMGGIIPILGVADYAQKFQGRVTITADKFTSTAYMEMSSLRSEDTAVYFCARVRGYSGYGASGYFDNWGQGTPVTVSS	GGTFSSYP	IIPILGVA	ARVRGYSGYGASGYFDN	10	0.000245621
	43	6th	IGHV1-69*10	IGHJ4*02	IGHG1*14	GCTTCTGGAGGCATCGTCAGCAACTATGAAATCAGCTGGGTGCGACAGGCCCCTGGACAAGGGCTTGAGTGGATGGGAGGGATCATCCCTAGAGTTGGCATTCCAAACTACGCACAGAAGTTCCAGGGCAGAGTCACGATTACCGCGGACACATCCACGAGCACAGTCTACATGGACTTGAGCAGCCTGAGATCTGAAGACACGGCCGTCTATTACTGTGCGAGAGGCCGTGGATATAGTGGCTACGGCGCTAGCGGCTACTTTGACTACTGGGGCCAGGGAACCCTGGTCACCGTCTCCTCA	ASGGIVSNYEISWVRQAPGQGLEWMGGIIPRVGIPNYAQKFQGRVTITADTSTSTVYMDLSSLRSEDTAVYYCARGRGYSGYGASGYFDYWGQGTLVTVSS	GGIVSNYE	IIPRVGIP	ARGRGYSGYGASGYFDY	17	1.99152e-05
	43	6th	IGHV1-69*10	IGHJ4*02	IGHG1*14	GCTTCTGGAGGCATCGTCAGCAACTATGATATCAGCTGGGTGCGACAGGCCCCTGGACAAGGGCTTGAGTGGATGGGAGGGATCATCCCTAGAATTGGCATTCCAAACTACGCACAGAGGTTCCAGGGCAGAGTCACGATTACCGCGGACAAATCCACGAGCTCGGTCTACATGGACTTGAGCAGCCTGAGATCTGAAGACACGGCCGTGTATTACTGTGCGAGAGGCCGTGGATATAGTGCCTACGGCGCTAGCGGCTACTTTGACTACTGGGGCCAGGGAACCCTGGTCACCGTCTCCTCA	ASGGIVSNYDISWVRQAPGQGLEWMGGIIPRIGIPNYAQRFQGRVTITADKSTSSVYMDLSSLRSEDTAVYYCARGRGYSAYGASGYFDYWGQGTLVTVSS	GGIVSNYD	IIPRIGIP	ARGRGYSAYGASGYFDY	17	6.63841e-06
	43	6th	IGHV1-69*10	IGHJ4*02	IGHG1*14	GCTTCTGGAGGCATCTTCAGCAACTATGAGATCACCTGGGTGCGGCAGGCCCCTGGACAAGGGCTTCAGTGGATGGGAGGAATCATCCCTATTGTTGGTATACCAAACTACGCACAGAAGTTCCAGGGCAGAGTCACGATTACCGCGGACAAATCCACGAACACAGTCTACATGGAACTGAGCAGTCTGAGATCTGAGGACACGGCCATGTATTACTGTGCGAGAGTCCGTGGATATAGTGACTACGGCGCTAGCGGCTACTTTGACACCTGGGGCCAGGGAACCCTGGTCACCGTCTCCTCA	ASGGIFSNYEITWVRQAPGQGLQWMGGIIPIVGIPNYAQKFQGRVTITADKSTNTVYMELSSLRSEDTAMYYCARVRGYSDYGASGYFDTWGQGTLVTVSS	GGIFSNYE	IIPIVGIP	ARVRGYSDYGASGYFDT	16	6.63841e-06
	43	6th	IGHV1-69*10	IGHJ4*02	IGHG1*14	GCCTCTGGAGGCACCTTCAGCAATCATGATATCACCTGGGTGCGACAGGCCCCTGGACAAGGGCTTGAGTGGATGGGAGGGATCATCCCTATCGTTGGTATAGCCAACTACGCACAGAAGTTCCAGGACAGAGTCACGATTACCGCGGACAAATCCACGAGCACAGCCTACATGGAGCTGAGCAGCCTGAGATCTGAGGACACGGCCGTGTATTACTGTGCGAGAGCCCGTGGATATAGTGACTACGGCGCTAGCGGCTACTTTGACTCCTGGGGCCAGGGAACCCTGGTCACCGTCTCTTCA	ASGGTFSNHDITWVRQAPGQGLEWMGGIIPIVGIANYAQKFQDRVTITADKSTSTAYMELSSLRSEDTAVYYCARARGYSDYGASGYFDSWGQGTLVTVSS	GGTFSNHD	IIPIVGIA	ARARGYSDYGASGYFDS	9	3.3192e-06
	43	6th	IGHV1-69*10	IGHJ4*02	IGHG1*14	GCCTCTGGAGGCACCTTCAACAATCATGATATCACCTGGGTGCGACAGGCCCCTGGACAAGGGCTTGAGTGGATGGGAGGGATCATCCCTACCCTTGGTATAGCCAACTACGCACAGAAGTTCCAGGGCAGAGTCACGATTACCGCGGACAAATCCACGACCACAGCCTACATGGAGCTGAGCAGCCTGAGATCTGAGGACACGGCCGTGTATTACTGTGCGAGAGCCCGTGGATATAGTGACTACGGCGCTAGCGGCTACTTTGACTCCTGGGGCCAGGGAACCCTGGTCACCGTCTCTTCA	ASGGTFNNHDITWVRQAPGQGLEWMGGIIPTLGIANYAQKFQGRVTITADKSTTTAYMELSSLRSEDTAVYYCARARGYSDYGASGYFDSWGQGTLVTVSS	GGTFNNHD	IIPTLGIA	ARARGYSDYGASGYFDS	10	3.3192e-06
	43	6th	IGHV1-69*10	IGHJ4*02	IGHG1*14	GCTTCTGGAGGCACCTTCAGCAGCTATCCTATCAGCTGGGTGCGACAGGCCCCTGGACAAGGACTTGAGTGGATGGGAGGGATCATCCCTATCCTTGGTGTAGCAGACTACGCACAGAAGTTCCAGGGGAGAGTCACGATTACCGCGGACAAATTCACGAGCACAGCCTGCATGGAGATGAGCAGCCTGAGATCTGAGGACACGGCCGTTTATTTCTGTGCGCGAGTCCGTGGATACAGTGGCTACGGCGCTAGCGGCTACTTTGACAACTGGGGCCAGGGAACCCCGGTCACCGTCTCCTCA	ASGGTFSSYPISWVRQAPGQGLEWMGGIIPILGVADYAQKFQGRVTITADKFTSTACMEMSSLRSEDTAVYFCARVRGYSGYGASGYFDNWGQGTPVTVSS	GGTFSSYP	IIPILGVA	ARVRGYSGYGASGYFDN	11	3.3192e-06
	43	6th	IGHV1-69*10	IGHJ4*02	IGHG1*14	GGTTCTGGAGGCACCTTCAACAGTTATACTATCACCTGGGTGCGACAGGCCCCTGGACAAGGGCTTGAGTGGATGGGCGGTATCATCCCTATCGTTGGTGTAGCAAACTACGCACAGAAGTTCCAGGGCAGAGTCTCGATTACCGCGGACAAATCCACGAGCACAGCCTACATGGAGCTGAGCAGCCTGAGATCTGAGGACACGGCCCTATATTATTGTGCGAGAGGCCGTGGATATAGTGGCTACGGCGCTAGCAACTACTTTGACTCCTGGGGCCAGGGAACCCTGGTCACCGTCTCCTCA	SGGTFNSYTITWVRQAPGQGLEWMGGIIPIVGVANYAQKFQGRVSITADKSTSTAYMELSSLRSEDTALYYCARGRGYSGYGASNYFDSWGQGTLVTVSS	GGTFNSYT	IIPIVGVA	ARGRGYSGYGASNYFDS	12	3.3192e-06
	43	6th	IGHV1-69*10	IGHJ4*02	IGHG1*14	TCTTCTGGAGGCTCCTTCAACAACTATGGTATCAACTGGGTGCGACAGGCCCCTGGACAAGGGCTTGAGTGGATGGGAGGGATCATCCCCATCGTTGGTGTAGGAAACTACCCACAGAAGTATGAGGGCAGAGTCACAATTACCGCGGACAAGTCCGCGAGCACAGGCTACTTGGAGCTGAGCAGCCTGACATCTGATGACACGGCCGTTTATTTCTGTGCGAGAGCCCGTGGATATAGTGGCTACGGCGCTAACGTCTACTTTGACAACTGGGGCCAGGGAACCCTGGTCACCGTCTCCTCA	SGGSFNNYGINWVRQAPGQGLEWMGGIIPIVGVGNYPQKYEGRVTITADKSASTGYLELSSLTSDDTAVYFCARARGYSGYGANVYFDNWGQGTLVTVSS	GGSFNNYG	IIPIVGVG	ARARGYSGYGANVYFDN	22	3.3192e-06
	43	6th	IGHV1-69*10	IGHJ4*02	IGHG1*14	GCCTCTGGAGGCACCTTCAACAATCATGATATCACCTGGGTGCGACAGGCCCCTGGACAAGGGCTTGAGTGGATGGGAGGCATCATCCCTACCCTTGGTATAGCCAACTACGCACAGAAGTTCCAGGGCAGAGTCACGATTACCGCGGACAAATCCACGAGCACAGCCTACATGGAGCTGAGTAGCCTGAGATCTGAGGACACGGCCGTGTATTACTGTGCGAGAGCCCGTGGATATAGTGACTACGGCGCTAGCGGCTACTTTGACTCCTGGGGCCAGGGATCCCTGGTCACCGTCTCTTCA	ASGGTFNNHDITWVRQAPGQGLEWMGGIIPTLGIANYAQKFQGRVTITADKSTSTAYMELSSLRSEDTAVYYCARARGYSDYGASGYFDSWGQGSLVTVSS	GGTFNNHD	IIPTLGIA	ARARGYSDYGASGYFDS	11	3.3192e-06
	43	6th	IGHV1-69*10	IGHJ4*02	IGHG1*14	GCTTCTGGAGGCATCGTCAGCAACTATGATATCAGCTGGGTGCGACAGGCCCCTGGACAAGGGCTTGAGTGGATGGGAGGGATCATCCCTAGAATTGGCATACCAAACTACGCACAGAAGTTCGAGGGCAGAGTCACGATTACCGCGGACAAATCCACGAGCACAGTCTACATGGACTTGAGCAGCCTGAGATCTGAAGACACGGCCGTCTATTTCTGTGCGAGAGGCCGTGGATATAGTGCCTACGGCGCTAGCGGCTACTTTGACTCCTGGGGCCAGGGAACCCTGGTCACCGTCTCCTCA	ASGGIVSNYDISWVRQAPGQGLEWMGGIIPRIGIPNYAQKFEGRVTITADKSTSTVYMDLSSLRSEDTAVYFCARGRGYSAYGASGYFDSWGQGTLVTVSS	GGIVSNYD	IIPRIGIP	ARGRGYSAYGASGYFDS	16	3.3192e-06

## Sheet: Supplementary Data 3
Characteristics of BA.1 RBD-reactive BCR HC clonotypes
BCR clonotype	Chronological repertoire	Vaccinee No. with corresponding BCR HC clonotype	Isotype (%)	No. of BCR HC sequences	SHM	Frequency (X 10-6)
27-60	1st	35* (1)	M (100)	1	8	6.06
	2nd	36, 39 (2)	G1 (100)	4	0-1	3.27 – 327
	3rd	1*, 4*, 21, 22*, 34, 35*, 40, 48, 52* (9)	M (7.8), D (2.0), G3 (2.0), G1 (66.6), G2 (21.6)	51	0-15	1.64 – 302
	4th	1*, 4*, 14, 28 (4)	M (20), G1 (80)	5	2-7	2.54–6.52
	5th	1*, 32, 35* (3)	G1 (83.3), G2 (16.7)	6	6-19	1.99–5.39
	6th	1*, 4*, 21*, 22*, 28, 30, 32, 33, 35*, 38, 39, 43, 45, 52* (14)	M (1.6), G1 (48.8), A1 (0.8), G2 (47.2), G4 (1.6)	125	0-22	1.84–381
35-08	6th	43 (1)	G1 (100)	16	8-25	3.32–242
35-15	3rd	43* (1)	G1 (100)	1	4	7.77
	6th	43* (1)	G1 (100)	7	21	3.32–6.65
35-46	3rd	35* (1)	G1 (100)	1	0	4.8
	5th	35* (1)	M (50), G1 (50)	2	10	2.69
	6th	35*, 50 (2)	G1 (77.3), A1 (18.2), G2 (4.5)	22	6-27	2.53–116
35-68	6th	43 (1)	G1 (100)	1	13	129
35-78	6th	43 (1)	G1 (100)	5	3-15	3.32–275
43-09	2nd	7, 52 (2)	M (50), G1 (50)	2	5-11	2.23–2.57
	3rd	23*, 44 (2)	M (50), D (50)	2	0-3	1.61–2.02
	6th	23*, 43 (2)	G1 (100)	5	7-17	3.32–259
43-27	6th	43 (1)	G1 (93.3), G2 (6.7)	15	2-13	3.32–242
43-34	3rd	43* (1)	M (50), D (50)	2	1	3.25–23.30
	6th	43* (1)	G1 (100)	20	9-22	3.32–246
* The Vaccinees having the identical clonotype in both the third and the sixth repertoires.

## Sheet: Supplementary Data 4
CDR sequences of BA.1 RBD-reactive antibody clones
Clone name	LCDR1_aa	LCDR2_aa	LCDR3_aa	HCDR1_aa	HCDR2_aa	HCDR3_aa
27-60	NIGSKS	DDS	QVWDSSSDHVV	GVTVSSNY	IYSGGST	ARDLMEAGGMDV
35-08	NSNIGAGYD	ANN	QSHDSSLNGSV	GGTFSSYG	IFPIIGIA	AREIGYSGSGSAKYFDP
35-15	SSDIGSYNY	DVS	SAYTSSSTQV	GVTLNTHP	IIPLLGKT	ARAEDHGTYYSDSSGYHFDY
35-46	NSNIGAGYD	DNT	QSYDSSLSGSV	GGTFSSYS	IIPILGIP	ARVHGYSGYGANDAFDI
35-68	NSNIGAGYD	ANN	QSHDSSLNGSV	GGTISNYP	IVPILGIP	AREVGYSGFGASPKFDP
35-78	NSNIGAGYD	GNT	QSYDSGLSGAV	GGPFSSST	IIPILAIP	AREPGILGYCSSTSCYID
43-09	SSNIGSNT	SNN	AAWDDSLNGYV	GFTFSGYA	ISFDGSIQ	ARTGSGWTDAFDI
43-27	SLRSYY	GKN	NSRDSSGNHLV	GYSFTNYW	IYPGDSDS	ATTYHYDTDGPYGEFYY
43-34	NSNIGAGYD	ANN	QSHDSSLNGSV	GGTFSRYP	IIPILGVA	ARVRGYSGYGASGYFDN

## Sheet: Supplementary Data 5
Demographic data of 41 vaccinees
Vaccinee	Age	Sex		Statistics
1	25	F		Number of vaccine recipients	41
4	35	M
5	27	F		Sex
6	47	F		Female	22 (53.7%)
7	24	F		Male	19 (46.3%)
9	52	F
10	29	F		Age (years)
11	31	M		Median age	30
13	26	F		Range
14	32	M
15	25	M		Prior confirmed to COVID-19 infection	0 (0%)
16	33	F
17	45	F
21	28	F
22	26	M
23	30	F
24	31	M
27	27	M
28	33	F
29	60	F
30	32	F
32	32	M
33	36	M
34	27	M
35	47	M
36	29	F
38	44	F
39	28	F
40	30	F
41	32	M
43	43	M
44	27	M
45	62	M
47	27	F
48	24	F
49	54	M
50	28	M
52	31	F
53	23	F
54	29	M
55	29	M

## Sheet: Panning_27-60 clonotype_nt
Clone	Nucleotide sequence
22-35	GAGCTCGTGCTGACTCAGCCACCCTCGGTGTCAATGGCCCCAGGAAAGACGGCCAGGATTACCTGTGGGGGGAACAACATTGGAAGTGAGAGTGTGCACTGGTACCAGCAGAAGCCAGGCCAGGCCCCTGTGCTGGTCGTTTATGATGATAGGGACCGGCCCTCAGGGATCCCTGAGCGATTCTCTGGCTCCAACTCTGGGAACACGGCCACCCTGACCATCAGCGGGGTCGAAGCCGGGGATGAGGCCGACTATTACTGTCAGGTGTGGGATAGTAGTAGTGATCATATGATATTCGGCGGAGGGACCAAGCTGACCGTCCTAGGCGGTGGTTCCTCTAGATCTTCCTCCTCTGGTGGCGGTGGCTCGGGCGGTGGTGGGCAGGTGCAGCTGGTGCAA…
27-1	GAGCTCGTGCTGACTCAGCCACCCTCGGTGTCAGTGGCCCCAGGAAAGACGGCCAGGATTACCTGTGGGGGAAACAACATTGGAAGTAAAAGTGTGCACTGGTACCAGCAGAAGCCAGGCCAGGCCCCTGTGCTGGTCGTCTATGATGATAGCGACCGGCCCTCAGGGATCCCTGAGCGATTCTCTGGCTCCAACTCTGGGAACACGGCCACCCTGACCATCAGCAGGGTCGAAGCCGGGGATGAGGCCGACTATTACTGTCAGGTGTGGGATAGTAGTAGTGATCATGTGGTATTCGGCGGAGGGACCAAGCTGACCGTCCTAGGCGGTGGTTCCTCTAGATCTTCCTCCTCTGGTGGCGGTGGCTCGGGCGGTGGTGGGCAGGTACAGCTGGTGCAG…
27-12	GAGCTCGTGCTGACTCAGCCACCCTCGGTGTCAGTGGCCCCAGGAAAGACGGCCAGGATTACCTGTGGGGGAAACAACATTGGAAGTAAAAGTGTGCACTGGTACCAGCAGAAGCCAGGCCAGGCCCCTGTGCTGGTCGTCTATGATGATAGCGACCGGCCCTCAGGGATCCCTGAGCGATTCTCTGGCTCCAACTCTGGGAACACGGCCACCCTGACCATCAGCAGGGTCGAAGCCGGGGATGAGGCCGACTATTACTGTCAGGTGTGGGATAGTAGTAGTGATCATCAAGTGTTCGGCGGAGGGACCAAGCTGACCGTCCTAGGCGGTGGTTCCTCTAGATCTTCCTCCTCTGGTGGCGGTGGCTCGGGCGGTGGTGGGCAGGTGCAGCTGGTGGAG…
27-15	GAGCTCGTGCTGACTCAGCCACCCTCGGTGTCAGTGGCCCCAGGAAAGACGGCCAGGATTACCTGTGGGGGAAACAACATTGGAAGTAAAAGTGTGCACTGGTACCAGCAGAAGCCAGGCCAGGCCCCTGTGCTGGTCGTCTATGATGATAGCGACCGGCCCTCAGGGATCCCTGAGCGATTCTCTGGCTCCAACTCTGGGAACACGGCCACCCTGACCATCAGCAGGGTCGAAGCCGGGGATGAGGCCGACTATTACTGTCAGGTGTGGGATAGTAGTAGTGACCAAGGCGTGTTCGGCGGAGGGACCAAGCTGACCGTCCTAGGCGGTGGTTCCTCTAGATCTTCCTCCTCTGGTGGCGGTGGCTCGGGCGGTGGTGGGCAGGTGCAGCTGGTGCAA…
27-60	GAGCTCGTGCTGACTCAGCCACCTTCGGTGTCAGTGGCCCCAGGAAAGACGGCCAGGATTACCTGTGGGGGAAACAACATTGGAAGTAAAAGTGTGCACTGGTACCAGCAGAAGCCAGGCCAGGCCCCTGTGCTGGTCGTCTATGATGATAGCGACCGGCCCTCAGGGATCCCTGAGCGATTCTCTGGCTCCAACTCTGGGAACACGGCCACCCTGACCATCAGCAGGGTCGAAGCCGGGGATGAGGCCGACTATTACTGTCAGGTGTGGGATAGTAGTAGTGATCATGTGGTATTCGGCGGAGGGACCAAGCTGACCGTCCTAGGCGGTGGTTCCTCTAGATCTTCCTCCTCTGGTGGCGGTGGCTCGGGCGGTGGTGGGGAGGTGCAGCTGGTGCAA…
32-7	GAGCTCGTGCTGACTCAGCCACCCTCGGTGTCAGTGGCCCCAGGAAAGACGGCCAGGATTACCTGTGGGGGAAACAACATTGGAAGTAAAAGTGTGCACTGGTACCAGCAGAAGCCAGGCCAGGCCCCTGTGCTGGTCGTCTATGATGATAGCGACCGGCCCTCAGGGATCCCTGAGCGATTCTCTGGCTCCAACTCTGGGAACACGGCCACCCTGACCATCAGCAGGGTCGAAGCCGGGGATGAGGCCGACTATTACTGTCAGGTGTGGGATAGTAGTAGTGATCATGTGGTATTCGGCGGAGGGACCAAGCTGACCGTCCTAGGCGGTGGTTCCTCTAGATCTTCCTCCTCTGGTGGCGGTGGCTCGGGCGGTGGTGGGGAGGTGCAGCTGGTGCAG…
32-12	GAGCTCGTGCTGACTCAGCCACCCTCGGTGTCAGTGGCCCCAGGAAAGACGGCCAGGATTACCTGTGGGGGAAACAACATTGGAAGTAAAAGTGTGCACTGGTACCAGCAGAAGCCAGGCCAGGCCCCTGTGCTGGTCGTCTATGATGATAGCGACCGGCCCTCAGGGATCCCTGAGCGATTCTCTGGCTCCAACTCTGGGAACACGGCCACCCTGACCATCAGCAGGGTCGAAGCCGGGGATGAGGCCGACTATTACTGTCAGGTGTGGGATAGTAGTAGTGATCATGTGGTATTCGGCGGAGGGACCAAGGTGACCGTCCTCGGCGGTGGTTCCTCTAGATCTTCCTCCTCTGGTGGCGGTGGCTCGGGCGGTGGTGGGCAGGTGCAGCTGGTGCAA…
32-19	GAGCTCGTGCTGACTCAGCCACCCTCGGTGTCAGTGGCCCCAGGAAAGACGGCCAGGATTACCTGTGGGGGAAACAACATTGGAAGTAAAAGTGTGCACTGGTACCAGCAGAAGCCAGGCCAGGCCCCTGTGCTGGTCGTCTATGATGATAGCGACCGGCCCTCAGGGATCCCTGAGCGATTCTCTGGCTCCAACTCTGGGAACACGGCCACCCTGACCATCAGCAGGGTCGAAGCCGGGGATGAGGCCGACTATTACTGTCAGGTGTGGGATAGTAGTAGTGATCATGTGGTATTCGGCGGAGGGACCAAGCTGACCGTCCTAGGCGGTGGTTCCTCTAGATCTTCCTCCTCTGGTGGCGGTGGCTCGGGCGGTGGTGGGCAGGTGCAGCTGGTGCAG…
32-23	GAGCTCGTGCTGACTCAGCCAACCTCGGTGTCAGTGGCCCCAGGAAAGACGGCCAGGATTACCTGTGGGGGAAACAACATTGGAAGTAAAAGTGTGCACTGGTACCAGCAGAAGCCAGGCCAGGCCCCTGTGCTGGTCGTCTATGATGATAGCGACCGGCCCTCAGGGATCCCTGAGCGATTCTCTGGCTCCAACTCTGGGAACACGGCCACCCTGACCATCAGCAGGGTCGAAGCCGGGGATGAGGCCGACTATTACTGTCAGGTGTGGGATAGTAGTAGTGATCATTGGGTGTTCGGCGGAGGGACCAAGCTGACCGTCCTAGGCGGTGGTTCCTCTAGATCTTCCTCCTCTGGTGGCGGTGGCTCGGGCGGTGGTGGGCAGGTGCAGCTGGTGCAG…
32-24	GAGCTCGTGCTGACTCAGCCACCCTCGGTGTCAGTGGCCCCAGGAAAGACGGCCACATTTACCTGTGGGGGAAGCGACATTGGAAGTCAAAGTGTGCACTGGTACCAGCAGAAGCCAGGCCAGGCCCCTGTGCTAGTCGTCTATGATGATAGCGACCGGCCCTCAGGGATCCCTGAGCGATTCTCTGGCTCCAACTCTGGAGACACGGCCACCCTGACCATCAGCAGGGTCGAAGCCGGGGATGAGGCCGACTATTACTGTCAGGTGTGGGATTCTAGTGGTGATCATCCAGGGTGGGTGTTCGGCGGAGGGACCAAGCTGACCGTCCTAGGCGGTGGTTCCTCTAGATCTTCCTCCTCTGGTGGCGGTGGCTCGGGCGGTGGTGGGCAGGTGCAGCTT…
32-28	GAGCTCGTGCTGACTCAGCCAACCTCGGTGTCAGTGGCCCCAGGAAAGACGGCCAGGATTACCTGTGGGGGAAACAACATTGGAAGTAAAAGTGTGCACTGGTACCAGCAGAAGCCAGGCCAGGCCCCTGTGCTGGTCGTCTATGATGATAGCGACCGGCCCTCAGGGATCCCTGAGCGATTCTCTGGCTCCAACTCTGGGAACACGGCCACCCTGACCATCAGCAGGGTCGAAGCCGGGGATGAGGCCGACTATTACTGTCAGGTGTGGGATAGTAGTAGTGATCATGTGGTATTCGGCGGAGGGACCAAGCTGACCGTCCTAGGCGGTGGTTCCTCTAGATCTTCCTCCTCTGGTGGCGGTGGCTCGGGCGGTGGTGGGCAGGTGCAGCTGGTGCAG…
32-29	GAGCTCGTGCTGACTCAGCCACCCTCGGTGTCAGTGGCCCCAGGAAAGACGGCCAGGATTACCTGTGGGGGAAACAACATTGGAAGTAAAAGTGTGCACTGGTACCAGCAGAAGCCAGGCCAGGCCCCTGTGCTGGTCGTCTATGATGATAGCGACCGGCCCTCAGGGATCCCTGAGCGATTCTCTGGCTCCAACTCTGGGAACACGGCCACCCTGACCATCAGCAGGGTCGAAGCCGGGGATGAGGCCGACTATTACTGTCAGGTGTGGGATAGTAGTAGTGATCATTGGGTGTTCGGCGGAGGGACCAAGCTGACCGTCCTAGGCGGTGGTTCCTCTAGATCTTCCTCCTCTGGTGGCGGTGGCTCGGGCGGTGGTGGGCAGGTGCAGCTGGTGCAA…
32-33	GAGCTCGAGCTGACACAGCCACCCTCGGTGTCAGTGGCCCCAGGAAAGACGGCCACATTTACCTGTGGGGGAAGCGACATTGGAAGTCAAAGTGTGCACTGGTACCAGCAGAAGCCAGGCCAGGCCCCTGTGCTAGTCGTCTATGATGATAGCGACCGGCCCTCAGGGATCCCTGAGCGATTCTCTGGCTCCAACTCTGGAGACACGGCCACCCTGACCATCAGCAGGGTCGAAGCCGGGGATGAGGCCGACTATTACTGTCAGGTGTGGGATTCTAGTGGTGATCATCCAGGGTGGGTGTTCGGCGGAGGGACCAAGCTGACCGTCCTAGGCGGTGGTTCCTCTAGATCTTCCTCCTCTGGTGGCGGTGGCTCGGGCGGTGGTGGGCAGGTGCAGCTG…
32-44	GAGCTCGTGCTGACTCAGCCAACCTCGGTGTCAGTGGCCCCAGGAAAGACGGCCAGGATTACCTGTGGGGGAAACAACATTGGAAGTAAAAGTGTGCACTGGTACCAGCAGAAGCCAGGCCAGGCCCCTGTGCTGGTCGTCTATGATGATAGCGACCGGCCCTCAGGGATCCCTGAGCGATTCTCTGGCTCCAACTCTGGGAACACGGCCACCCTGACCATCAGCAGGGTCGAAGCCGGGGATGAGGCCGACTATTACTGTCAGGTGTGGGATAGTAGTAGTGATCATCAGGTGTTCGGCGGAGGGACCAAGCTGACCGTCCTAGGCGGTGGTTCCTCTAGATCTTCCTCCTCTGGTGGCGGTGGCTCGGGCGGTGGTGGGCAGGTGCAGCTGGTGCAA…
32-54	GAGCTCGTGCTGACTCAGCCACCCTCGGTGTCAGTGGCCCCAGGAAAGACGGCCAGGATTACCTGTGGGGGAAACAACATTGGAAGTAAAAGTGTGCACTGGTACCAGCAGAAGCCAGGCCAGGCCCCTGTGCTGGTCGTCTATGATGATAGCGACCGGCCCTCAGGGATCCCTGAGCGATTCTCTGGCTCCAACTCTGGGAACACGGCCACCCTGACCATCAGCAGGGTCGAAGCCGGGGATGAGGCCGACTATTACTGTCAGGTGTGGGATAGTAGTAGTGATCAAGGAGTCTTCGGAACTGGGACCAAGGTCACCGTCCTAGGCGGTGGTTCCTCTAGATCTTCCTCCTCTGGTGGCGGTGGCTCGGGCGGTGGTGGGCAGGTGCAGCTGGTGCAG…
32-55	GAGCTCGAGCTGACTCAGCCACCCTCGGTGTCAGTGGCCCCAGGAAAGACGGCCAGGATTACCTGTGGGGGAAACAACATTGGAAGTAAAAGTGTGCACTGGTACCAGCAGAAGCCAGGCCAGGCCCCTGTGCTGGTCGTCTATGATGATAGCGACCGGCCCTCAGGGATCCCTGAGCGATTCTCTGGCTCCAACTCTGGGAACACGGCCACCCTGACCATCAGCAGGGTCGAAGCCGGGGATGAGGCCGACTATTACTGTCAGGTGTGGGATAGTAGTAGTGATCATGTGGTATTCGGCGGAGGGACCAAGCTGACCGTCCTAGGCGGTGGTTCCTCTAGATCTTCCTCCTCTGGTGGCGGTGGCTCGGGCGGTGGTGGGCAGGTGCAGCTGGTGCAA…
32-59	GAGCTCGCCCTGACTCAGCCTCCCTCGGTGTCAGTGGCCCCAGGAAAGACGGCCAGGATTACCTGTGGGGGAAACAACATTGGAAGTAAAAGTGTGCACTGGTACCAGCAGAAGCCAGGCCAGGCCCCTGTGCTGGTCGTCTATGATGATAGCGACCGGCCCTCAGGGATCCCTGAGCGATTCTCTGGCTCCAACTCTGGGAACACGGCCACCCTGACCATCAGCAGGGTCGAAGCCGGGGATGAGGCCGACTATTACTGTCAGGTGTGGGATAGTAGTAGTGATCATGTGGTATTCGGCGGAGGGACCAAGCTGACCGTCCTAGGCGGTGGTTCCTCTAGATCTTCCTCCTCTGGTGGCGGTGGCTCGGGCGGTGGTGGGCAGGTGCAGCTGGTGGAG…
32-70	GAGCTCGTGATGACTCAGTCTCCCTCGGTGTCAGTGGCCCCAGGAAAGACGGCCAGGATTACCTGTGGGGGAAACAACATTGGAAGTAAAAGTGTGCACTGGTACCAGCAGAAGCCAGGCCAGGCCCCTGTGCTGGTCGTCTATGATGATAGCGACCGGCCCTCAGGGATCCCTGAGCGATTCTCTGGCTCCAACTCTGGGAACACGGCCACCCTGACCATCAGCAGGGTCGAAGCCGGGGATGAGGCCGACTATTACTGTCAGGTGTGGGATAGTAGTAGTGATCATGTGGTGTTCGGCGGAGGGACCAAGCTGACCGTCCTAGGCGGTGGTTCCTCTAGATCTTCCTCCTCTGGTGGCGGTGGCTCGGGCGGTGGTGGGCAGGTGCAGCTGGTGCAA…
32-75	GAGCTCGTGCTGACTCAGCCACCCTCGGTGTCAGTGGCCCCAGGAAAGACGGCCAGGATTACCTGTGGGGGAAACAACATTGGAAGTAAAAGTGTGCACTGGTACCAGCAGAAGCCAGGCCAGGCCCCTGTGCTGGTCGTCTATGATGATAGCGACCGGCCCTCAGGGATCCCTGAGCGATTCTCTGGCTCCAACTCTGGGAACACGGCCACCCTGACCATCAGCAGGGTCGAAGCCGGGGATGAGGCCGACTATTACTGTCAGGTGTGGGATAGTAGTAGTGATCATGTGGTATTCGGCGGAGGGACCAAGCTGACCGTCCTAGGCGGTGGTTCCTCTAGATCTTCCTCCTCTGGTGGCGGTGGCTCGGGCGGTGGTGGGCAGGTGCAGCTGGTGCAA…
32-77	GAGCTCGTGCTGACTCAGTCTCCCTCGGTGTCAGTGGCCCCAGGAAAGACGGCCAGGATTACCTGTGGGGGAAACAACATTGGAAGTAAAAGTGTGCACTGGTACCAGCAGAAGCCAGGCCAGGCCCCTGTGCTGGTCGTCTATGATGATAGCGACCGGCCCTCAGGGATCCCTGAGCGATTCTCTGGCTCCAACTCTGGGAACACGGCCACCCTGACCATCAGCAGGGTCGAAGCCGGGGATGAGGCCGACTATTACTGTCAAGTGTGGGATAGTAGTAGTGATCATGTGGTATTCGGCGGAGGGACCAAGGTCACCGTCCTAGGCGGTGGTTCCTCTAGATCTTCCTCCTCTGGTGGCGGTGGCTCGGGCGGTGGTGGGCAGGTGCAGCTGGTGCAG…
32-83	GAGCTCGTGCTGACTCAGCCACCCTCGGTGTCAGTGGCCCCAGGAAAGACGGCCAGGATTACCTGTGGGGGAAACAACATTGGAAGTAAAAGTGTGCACTGGTACCAGCAGAAGCCAGGCCAGGCCCCTGTGCTGGTCGTCTATGATGATAGCGACCGGCCCTCAGGGATCCCTGAGCGATTCTCTGGCTCCAACTCTGGGAACACGGCCACCCTGACCATCAGCAGGGTCGAAGCCGGGGATGAGGCCGACTATTACTGTCAGGTGTGGGATAGTAGTAGTGATCATCAGGTGTTCGGCGGAGGGACCAAGCTGACCGTCCTAGGCGGTGGTTCCTCTAGATCTTCCTCCTCTGGTGGCGGTGGCTCGGGCGGTGGTGGGCAGGTGCAGCTGGTGCAG…
32-86	GAGCTCGTGCTGACTCAGCCACCCTCGGTGTCAGTGGCCCCAGGAAAGACGGCCAGGATTACCTGTGGGGGAAACAACATTGGAAGTAAAAGTGTGCACTGGTACCAGCAGAAGCCAGGCCAGGCCCCTGTGCTGGTCGTCTATGATGATAGCGACCGGCCCTCAGGGATCCCTGAGCGATTCTCTGGCTCCAACTCTGGGAACACGGCCACCCTGACCATCAGCAGGGTCGAAGCCGGGGATGAGGCCGACTATTACTGTCAGGTGTGGGATAGTAGTAGTGATCATGTGGTATTCGGCGGAGGGACCAAGGTGACCGTCCTCGGCGGTGGTTCCTCTAGATCTTCCTCCTCTGGTGGCGGTGGCTCGGGCGGTGGTGGGCAGGTACAGCTGGTGCAG…
32-88	GAGCTCGCCCTGACTCAGCCTCCCTCGGTGTCAGTGGCCCCAGGAAAGACGGCCAGGATTACCTGTGGGGGAAACAACATTGGAAGTAAAAGTGTGCACTGGTACCAGCAGAAGCCAGGCCAGGCCCCTGTGCTGGTCGTCTATGATGATAGCGACCGGCCCTCAGGGATCCCTGAGCGATTCTCTGGCTCCAACTCTGGGAACACGGCCACCCTGACCATCAGCAGGGTCGAAGCCGGGGATGAGGCCGACTATTACTGTCAGGTGTGGGATAGTAGTAGTGATCATCAGGTATTCGGCGGAGGGACCAAGCTGACCGTCCTAGGCGGTGGTTCCTCTAGATCTTCCTCCTCTGGTGGCGGTGGCTCGGGCGGTGGTGGGCAGGTGCAGCTGGTGCAA…
32-90	GAGCTCGTGCTGACTCAGCCACCCTCGGTGTCAGTGGCCCCAGGAAAGACGGCCAGGATTACCTGTGGGGGAAACAACATTGGAAGTAAAAGTGTGCACTGGTACCAGCAGAAGCCAGGCCAGGCCCCTGTGCTGGTCGTCTATGATGATAGCGACCGGCCCTCAGGGATCCCTGAGCGATTCTCTGGCTCCAACTCTGGGAACACGGCCACCCTGACCATCAGCAGGGTCGAAGCCGGGGATGAGGCCGACTATTACTGTCAGGTGTGGGATAGTAGTAGTGATCATGTGGTATTCGGCGGAGGGACCAAGCTGACCGTCCTAGGCGGTGGTTCCTCTAGATCTTCCTCCTCTGGTGGCGGTGGCTCGGGCGGTGGTGGGGAGGTGCAGCTGGTGCAA…
32-92	GAGCTCGAGCTGACTCAGCCAACCTCGGTGTCAGTGGCCCCAGGAAAGACGGCCAGGATTACCTGTGGGGGAAACAACATTGGAAGTAAAAGTGTGCACTGGTACCAGCAGAAGCCAGGCCAGGCCCCTGTGCTGGTCGTCTATGATGATAGCGACCGGCCCTCAGGGATCCCTGAGCGATTCTCTGGCTCCAACTCTGGGAACACGGCCACCCTGACCATCAACAGGGTCGAAGCCGGGGATGAGGCCGACTATTACTGTCAGGTGTGGGATAGTAGTAGTGATCATTGGGTGTTCGGCGGAGGGACCAAGCTGACCGTCCTAGGCGGTGGTTCCTCTAGATCTTCCTCCTCTGGTGGCGGTGGCTCGGGCGGTGGTGGGCAGGTGCAGCTGGTGCAG…
32-95	GAGCTCGTGCTGACTCAGCCAACCTCGGTGTCAGTGGCCCCAGGAAAGACGGCCACATTTACCTGTGGGGGAAGCGACATTGGAAGTCAAAGTGTGCACTGGTACCAGCAGAAGCCAGGCCAGGCCCCTGTGCTAGTCGTCTATGATGATAGCGACCGGCCCTCAGGGATCCCTGAGCGATTCTCTGGCTCCAACTCTGGAGACACGGCCACCCTGACCATCAGCAGGGTCGAAGCCGGGGATGAGGCCGACTATTACTGTCAGGTGTGGGATTCTAGTGGTGATCATCCAGGGTGGGTGTTCGGCGGAGGGACCAAGCTGACCGTCCTAGGCGGTGGTTCCTCTAGATCTTCCTCCTCTGGTGGCGGTGGCTCGGGCGGTGGTGGGCAGGTGCAGCTG…
39-4	GAGCTCGTGCTGACTCAGCCACCCTCGGTGTCAGTGGCCCCAGGAAAGACGGCCAGGATTACCTGTGGGGGAAACAACATTGGAAGTAAAAGTGTGCACTGGTACCAGCAGAAGCCAGGCCAGGCCCCTGTGCTGGTCGTCTATGATGATAGCGACCGGCCCTCAGGGATCCCTGAGCGATTCTCTGGCTCCAACTCTGGGAACACGGCCACCCTGACCATCAGCAGGGTCGAAGCCGGGGATGAGGCCGACTATTACTGTCAGGTGTGGGATAGTAGTAGTGATCAAGGGGTGTTCGGCGGAGGGACCAAGCTGACCGTCCTAGGCGGTGGTTCCTCTAGATCTTCCTCCTCTGGTGGCGGTGGCTCGGGCGGTGGTGGGCAGGTGCAGCTGGTGCAG…
39-5	GAGCTCGAGCTGACACAGCCATCCTCGGTGTCAGTGGCCCCAGGAAAGACGGCCAGGATTACCTGTGGGGGAAACAACATTGGAAGTAAAAGTGTGCACTGGTACCAGCAGAAGCCAGGCCAGGCCCCTGTGCTGGTCGTCTATGATGATAGCGACCGGCCCTCAGGGATCCCTGAGCGATTCTCTGGCTCCAACTCTGGGAACACGGCCACCCTGACCATCAGCAGGGTCGAAGCCGGGGATGAGGCCGACTATTACTGTCAGGTGTGGGATAGTAGTAGTGATCATCAGGTGTTCGGCGGAGGGACCAAGCTGACCGTCCTAGGCGGTGGTTCCTCTAGATCTTCCTCCTCTGGTGGCGGTGGCTCGGGCGGTGGTGGGCAGGTGCAGCTGGTGCAA…
39-7	GAGCTCGTGCTGACTCAGCCACCCTCGGTGTCCGTGGCCCCAGGAAAGACGGCCAGGCTTACCTGTGGGGGAAACAACATTGGGCTGAACAGTGTGCACTGGTACCAGCAGAAGCCAGGCCAGGCCCCTGTGCTGGTCGTCTATGATGATCGCGACCGGCCCTCAGGGATCCCTGAGCGATTCTCTGGCTCCAACTCTGGGAACACGGCCACCCTGACCATCAGCAGGGTCGAAGCCGGGGATGAGGCCGACTATTACTGTCAGGTGTGGGATAGTAGTAGTGATCATTGGGTGTTCGGCGGAGGGACCAAGCTGACCGTCCTAGGCGGTGGTTCCTCTAGATCTTCCTCCTCTGGTGGCGGTGGCTCGGGCGGTGGTGGGCAGGTGCAGCTGGTGCAG…
39-32	GAGCTCGCCCTGACTCAGCCTGCCTCCGTGTCTGGGTCTCTTGGACAGTCGATCACCATCTCCTGCACTGAGACCAGCCGTGACGTTGGTGGTTATGACTATGTCTCCTGGTACCAACAACACCCAGGCAAAGCCCCCCAACTCATGATTTATGATGTCAGTAATCGGCCCTCAGGGGTTTCTAATCGCTTCTCTGGCTCCAAGTCTGGCAACACGGCCTCCCTGACCATCTCTGGGCTCCAGGCTGAGGACGAGGCTAATTATTACTGCAGCTCATATACAACCAGTAGAACCGTGGTTTTCGGCGGGGGGACCAAGGTGACCGTCCTCGGCGGTGGTTCCTCTAGATCTTCCTCCTCTGGTGGCGGTGGCTCGGGCGGTGGTGGGCAGGTGCAGCTG…
39-45	GAGCTCGAGCTGACTCAGCCACACTCGGTGTCAGTGGCCCCAGGAAAGACGGCCAGGATTACCTGTGGGGGAAACAACATTGGAAGTAAAAGTGTGCACTGGTACCAGCAGAAGCCAGGCCAGGCCCCTGTGCTGGTCGTCTATGATGATAGCGACCGGCCCTCAGGGATCCCTGAGCGATTCTCTGGCTCCAACTCTGGGAACACGGCCACCCTGACCATCAGCAGGGTCGAAGCCGGGGATGAGGCCGACTATTACTGTCAGGTGTGGGATAGTAGTAGTGATCATTGGGTGTTCGGCGGAGGGACCAAGCTGACCGTCCTAGGCGGTGGTTCCTCTAGATCTTCCTCCTCTGGTGGCGGTGGCTCGGGCGGTGGTGGGCAGGTGCAGCTGGTGCAA…
39-64	GAGCTCGTGCTGACTCAGCCACCCTCAGTGTCAGTGGCCCCAGGAAAGACGGCCAGGATTACCTGTGGGGGAAACAACATTGGAAGTAAAAGTGTGCACTGGTACCAGCAGAAGCCAGGCCAGGCCCCTGTGCTGGTCGTCTATGATGATAGCGACCGGCCCTCAGGGATCCCTGAGCGATTCTCTGGCTCCAACTCTGGGAACACGGCCACCCTGACCATCAGCAGGGTCGAAGCCGGGGATGAGGCCGACTATTACTGTCAGGTGTGGGATAGTAGTAGTGATCATGTGGTATTCGGCGGAGGGACCAAGCTGACCGTCCTAGGCGGTGGTTCCTCTAGATCTTCCTCCTCTGGTGGCGGTGGCTCGGGCGGTGGTGGGCAGGTGCAGCTGGTGCAA…
39-73	GAGCTCGTGCTGACTCAGCCACCCTCGGTGTCAGTGGCCCCAGGAAAGACGGCCAGGATTACCTGTGGGGGAAACAACATTGGAAGTAAAAGTGTGCACTGGTACCAGCAGAAGCCAGGCCAGGCCCCTGTGCTGGTCGTCTATGATGATAGCGACCGGCCCTCAGGGATCCCTGAGCGATTCTCTGGCTCCAACTCTGGGAACACGGCCACCCTGACCATCAGCAGGGTCGAAGCCGGGGATGAGGCCGACTATTACTGTCAGGTGTGGGATAGTAGTAGTGTCCATCCACGGGTGGTATTCGGCGGAGGGACCAAGCTGACCGTCCTAGGCGGTGGTTCCTCTAGATCTTCCTCCTCTGGTGGCGGTGGCTCGGGCGGTGGTGGGCAGGTGCAGCTG…
39-77	GAGCTCGTGCTGACTCAGCCACCCTCGGTGTCAGTGGCCCCAGGAAAGACGGCCAGCATTACGTGTGGGGGAAACAACATTGGAAGTAAAAGTGTGCACTGGTACCAGCAGAAGCCAGGCCAGGCCCCTCTGCTGGTCGTCTTTGATGATAGCGACCGGCCCTCAGGGATCCCTGAGCGATTCTCTGGCTCCAACTCTGGGAACACGGCCACCCTGACCATCAGCAGGGTCGAAGCCGGGGATGAGGCCGACTATTACTGTCAGGTGTGGGATAGTAGTAGTGATCAAGGGGTATTCGGCGGAGGGACCAAGCTGACCGTCCTAGGCGGTGGTTCCTCTAGATCTTCCTCCTCTGGTGGCGGTGGCTCGGGCGGTGGTGGGCAGGTGCAGCTGGTGCAA…
39-81	GAGCTCGTGCTGACTCAGCCACCCTCGGTGTCAGTGGCCCCAGGAAAGACGGCCAGGATTACCTGTGGGGGAAACAACATTGGAAGTAAAAGTGTGCACTGGTACCAGCAGAAGCCAGGCCAGGCCCCTGTGCTGGTCGTCTATGATGATAGCGACCGGCCCTCAGGGATCCCTGAGCGATTCTCTGGCTCCAACTCTGGGAACACGGCCACCCTGACCATCAGCAGGGTCGAAGCCGGGGATGAGGCCGACTATTACTGTCAGGTGTGGGATAGTAGTAGTGATCAGGGGGTGTTCGGCGGAGGGACCAAGCTGACCGTCCTAGGCGGTGGTTCCTCTAGATCTTCCTCCTCTGGTGGCGGTGGCTCGGGCGGTGGTGGGCAGGTGCAGCTGGTGCAG…
39-84	GAGCTCGTGCTGACTCAGCCACCCTCGGTCTCAGTGGCCCCCGGGGGGACGGCCACGATCACCTGTGGGGGAAGCAACGTTGGAAGTAATAGTGTGCACTGGTACCAGCAGAAGCCAGGCCAGGCCCCTGTGCTGGTCGTCTTTGATGATAATGACCGGCCCTCAGGGATCCCTGAGCGATTCTCTGGCTCCAGCTCTGGGAACACGGCCACCCTGACCATCAGCAGGGTCGAAGCCGGGGATGAGGCCGACTATTACTGTCAGGTGTGGGAAAGTCGTCATGATCATTGGGTGTTCGGCGGAGGGACCAAGCTGACCGTCCTAGGCGGTGGTTCCTCTAGATCTTCCTCCTCTGGTGGCGGTGGCTCGGGCGGTGGTGGGCAGGTGCAGCTGGTGCAG…
39-85	GAGCTCGCCCTGACTCAGCCTGCCTCCGTGTCTGGGTCTCCTGGACAGTCGATCACCATCTCCTGCACTGGAACCAGCAGTGACGTTGGTGGTTATAACTATGTCTCCTGGTACCAACAACACCCAGGCAAGGCCCCCAAACTCATGATTTATGATGTCAGTAATCGGCCCTCAGGGGTTTCTAATCGCTTCTCTGGCTCCAAGTCTGGCAACACGGCCTCCCTGACCATCTCTGGGCTCCAGGCTGAGGACGAGGGTGATTATTATTGCAGCTCAAATACAAGCAGCAGGTCCGTGGTATTCGGCGGAGGGACCAAGCTGACCGTCCTAGGCGGTGGTTCCTCTAGATCTTCCTCCTCTGGTGGCGGTGGCTCGGGCGGTGGTGGGGAGGTGCAGCTG…
39-86	GAGCTCGTGCTGACTCAGCCACCCTCGGTGTCAGTGGCCCCAGGAAAGACGGCCAGGATTACCTGTGGGGGAAACAACATTGGAAGTAAAAGTGTGCACTGGTACCAGCAGAAGCCAGGCCAGGCCCCTGTGCTGGTCGTCTATGATGATAGCGACCGGCCCTCAGGGATCCCTGAGCGATTCTCTGGCTCCAACTCTGGGAACACGGCCACCCTGACCATCAGCAGGGTCGAAGCCGGGGATGAGGCCGACTATTACTGTCAGGTGTGGGATAGTAGTAGTGATCATGTGGTATTCGGCGGAGGGACCAAGCTGACCGTCCTAGGCGGTGGTTCCTCTAGATCTTCCTCCTCTGGTGGCGGTGGCTCGGGCGGTGGTGGGCAGGTGCAGCTGGTGCAA…
39-87	GAGCTCGCCCTGACTCAGCCACCCTCGGTGTCAGTGGCCCCAGGAAAGACGGCCAGGATTACCTGTGGGGGAAACAACATTGGAAGTAAAAGTGTGCACTGGTACCAGCAGAAGCCAGGCCAGGCCCCTGTGCTGGTCGTCTATGATGATAGCGACCGGCCCTCAGGGATCCCTGAGCGATTCTCTGGCTCCAACTCTGGGAACACGGCCACCCTGACCATCAGCAGGGTCGAAGCCGGGGATGAGGCCGACTATTACTGTCAGGTGTGGGATAGTAGTAGTGATCATGTGGTATTCGGCGGAGGGACCAAGCTGACCGTCCTAGGCGGTGGTTCCTCTAGATCTTCCTCCTCTGGTGGCGGTGGCTCGGGCGGTGGTGGGCAGGTGCAGCTGGTGCAA…
39-89	GAGCTCGAGCTGACACAGCCACCCTCGGTGTCAGTGGCCCCAGGAAAGACGGCCAGGATTACCTGTGGGGGAAACAACATTGGAAGTAAAAGTGTGCACTGGTACCAGCAGAAGCCAGGCCAGGCCCCTGTGCTGGTCGTCTATGATGATAGCGACCGGCCCTCAGGGATCCCTGAGCGATTCTCTGGCTCCAACTCTGGGAACACGGCCACCCTGACCATCAGCAGGGTCGAAGCCGGGGATGAGGCCGACTATTACTGTCAGGTGTGGGATAGTAGTAGTGATCATTGGGTGTTCGGCGGAGGGACCAAGCTGACCGTCCTAGGCGGTGGTTCCTCTAGATCTTCCTCCTCTGGTGGCGGTGGCTCGGGCGGTGGTGGGGAGGTGCAGCTGGTGCAA…
39-91	GAGCTCGTGCTGACTCAGCCACCCTCGGTGTCCGTGGCCCCAGGAAAGACGGCCAGGCTTACCTGTGGGGGAAACAACATTGGGCTGAACAGTGTGCACTGGTACCAGCAGAAGCCAGGCCAGGCCCCTGTGCTGGTCGTCTATGATGATCGCGACCGGCCCTCAGGGATTCCTGAGCGATTCTCTGGCTCCAACTCTGGGAACACGGCCACCCTGACCATCAGCAGGGTCGAAGACGGGGATGAGGCCGACTATTACTGTCAGGTGTGGGATGGTCGTACTGATCATCTCGTATTCGGCGGAGGGACCAAGCTGACCGTCCTAGGCGGTGGTTCCTCTAGATCTTCCTCCTCTGGTGGCGGTGGCTCGGGCGGTGGTGGGCAGGTGCAGCTGGTGCAG…
43-5	GAGCTCGTGCTGACTCAGCCACCCTCAGTGTCAGTGGCCCCAGGACAGACGGCCAGGATTCCCTGTGGGGGAAACAACATTGGAGGTTACAGTGTGCACTGGTACCAGCAGAAGCCAGGCCAGGCCCCTGTGCTGGTCATCTATTATGATAGCGACCGGCCCTCAGGGATCCCTGAGCGATTCTCTGGCTCCAACTCTGAGAACACGGCCACCCTGACCATCAGCAGGGTCGAAGCCGGGGATGAGGCCGACTATTTCTGTCAGGTGTGGGATAGTACCAGTGATCATGTGGTATTCGGCGGAGGGACCAAGCTGACCGTCCTAGGCGGTGGTTCCTCTAGATCTTCCTCCTCTGGTGGCGGTGGCTCGGGCGGTGGTGGGCAGGTGCAGCTGCAGCAG…
43-7	GAGCTCGTGTTGACACAGCCACCCTCAGTGTCAGTGGCCCCAGGAAAGACGGCCAGGATTACCTGTGGGGAAAACAGCATTGGAAGTAAAAGTGTGCACTGGTACCAGCAGAAGCCAGGCCAGGCCCCTCTACTGGTCATCTATTCTGATAACGACCGGCCCTCCGGGATCCCTGAGCGATTCTCTGGCTCCAACTCTGGGAACACGGCCACCCTGACCATCAGCAGGGTCGAAGCCGGGGATGAGGCCGACTATTACTGTCAGGTGTGGGACAGTAGTAGTGACCATGTGGTGTTCGGCGAAGGGACCAAGCTGACCGTCCTAGGCGGTGGTTCCTCTAGATCTTCCTCCTCTGGTGGCGGTGGCTCGGGCGGTGGTGGGCAGGTGCAGCTGGTGCAG…
43-11	GAGCTCGCCCTGACTCAGCCTGCCTCCGTGTCTGGGTCTCCTGGACAGTCGATCACCATCTCCTGCACTGGAACCAGCAGTGACGTTGGTGGTTATAACTATGTCTCCTGGTACCAGCAACACCCAGGCAAAGCCCCCAAACTCATGATTTATGATGTCAGTAATCGGCCCTCAGGGGTTTCTAATCGCTTCTCTGGCTCCAAGTCTGGCAACACGGCCTCCCTGACCATCTCTGGGCTCCAGGCTGAGGACGAGGCTGATTATTACTGCAGCTCATATACAAGCAGCACCACCCCTTGGGTGTTCGGCGGAGGGACCAAGCTGACCGTCCTAGGCGGTGGTTCCTCTAGATCTTCCTCCTCTGGTGGCGGTGGCTCGGGCGGTGGTGGGGAGGTGCAG…
43-16	GAGCTCGTGCTGACTCAGCCACCCTCAGTGTCAGTGGCCCCAGGAAGGACGGCCAGGATTACCTGTGGGGGAAACAACATTGGAGGTAGTAGTGTGCACTGGTACCAGCAGAGGCCAGGCCAGGCCCCTGTGCTGGTCATTTATTATGATAGCGAGCGGCCCTCAGGGATCCCTGAGCGATTCTCTGGCTCCAGCTCTGGGAACACGGCCACCCTGACCATCAGCAGCGTCGTAGCCGGGGATGAGGCCGAATATTACTGTCAGGTGCGGGACACTAGTACTGATCAAGTGATTTTCGGCGGAGGGACCAAGCTGACCGTCCTAGGCGGTGGTTCCTCTAGATCTTCCTCCTCTGGTGGCGGTGGCTCGGGCGGTGGTGGGCAGGTGCAGCTGGTGCAA…
43-17	GAGCTCGAGCTGACTCAGCCTGCCTCCGTGTCTGGGTCTCCTGGACAGTCGGTCACCATCTCCTGCACTGGAACCAGCAGTGACGTTGGTGGTTATAACTATGTGTCCTGGTACCAACAACACCCAGGCAAAGCCCCCAAGCTCATGATTTTTGATGTCACTGATCGGCCCTCCGGGGTTTCTGATCGCTTCTCTGGCTCCAAGTCTGGCAACACGGCCTCCCTGTCCATCTCTGGGCTCCAGGCTGAGGACGAGTCTGATTATTATTGTTCTTCATACACAGGTAGTGGGAAGGGGGTCTTCGGATCTGGGACCAAGGTGACCGTCCTCGGCGGTGGTTCCTCTAGATCTTCCTCCTCTGGTGGCGGTGGCTCGGGCGGTGGTGGGCAGGTACAGCTG…
43-24	GAGCTCGTGCTGACTCAGCCACCCTCAGTGTCAGTGGCCCCAGGACAGACGGCCAGGATTCCCTGTGGGGGAAACAACATTGGAGGTTACAGTGTGCACTGGTACCAGCAGAAGCCAGGCCAGGCCCCTGTGCTGGTCATCTATTATGATAGCGACCGGCCCTCAGGGATCCCTGAGCGATTCTCTGGCTCCAACTCTGAGAACACGGCCACCCTGACCATCAGCAGGGTCGAAGCCGGGGATGAGGCCGACTATTTCTGTCAGGTGTGGGATAGTACCAGTGATCATGTGGTATTCGGCGGAGGGACCAAGCTGACCGTCCTAGGCGGTGGTTCCTCTAGATCTTCCTCCTCTGGTGGCGGTGGCTCGGGCGGTGGTGGGCAGGTGCAGCTGGTGCAA…
43-26	GAGCTCGTGCTGACTCAGCCACCCTCAGTGTCAGTGGCCCCAGGAAGGACGGCCAGGATTACCTGTGGGGGAAACAACGTTGGAAGTAGTAGTGTGCACTGGTACCAGCAGAGGCCAGGCCAGGCCCCTGTGCTGGTCATTTATTATGATAGCGAGCGGCCCTCAGGGATCCCTGAGCGATTCTCTGGCTCCAGCTCTGGGAACACGGCCACCCTGACCATCAGCAGCGTCGTAGCCGGGGATGAGGCCGAATATTACTGTCAGGTGCGGGACACTACTAGTGATCATGTAATATTCGGCGGAGGGACCAAGCTGACCGTCCTAGGCGGTGGTTCCTCTAGATCTTCCTCCTCTGGTGGCGGTGGCTCGGGCGGTGGTGGGCAGGTGCAGCTGGTGCAA…
43-41	GAGCTCGTGCTGACTCAGCCAACCTCAGTGTCAGTGGCCCCAGGAAGGACGGCCAGGATTACCTGTGGGGGAAACAACGTTGGAAGTAGTAGTGTGCACTGGTACCAGCAGAGGCCAGGCCAGGCCCCTGTGCTGGTCATTTATTATGATAGCGAGCGGCCCTCAGGGATCCCTGAGCGATTCTCTGGCTCCAGCTCTGGGAACACGGCCACCCTGACCATCAGCAGCGTCGTAGCCGGGGATGAGGCCGAATATTACTGTCAGGTGCGGGACACTACTAGTGATCATGTAATATTCGGCGGAGGGACCAAGCTGACCGTCCTAGGCGGTGGTTCCTCTAGATCTTCCTCCTCTGGTGGCGGTGGCTCGGGCGGTGGTGGGCAGGTGCAGCTGGTGCAA…
43-43	GAGCTCGTGCTGACTCAGCCACCCTCAGTGTCAGTGGCCCCAGGAAGGACGGCCAGGATTACCTGTGGGGGAAACAACATTGGAGGTAGTAGTGTGCACTGGTACCAGCAGAGGCCAGGCCAGGCCCCTGTGCTGGTCATTTATTATGATAGCGAGCGGCCCTCAGGGATCCCTGAGCGATTCTCTGGCTCCAGCTCTGGGAACACGGCCACCCTGACCATCAGCAGCGTCGTAGCCGGGGATGAGGCCGAATATTACTGTCAGGTGCGGGACACTAGTAGTGATCATGTGATATTCGGCGGAGGGACCAAGCTGACCGTCCTAGGCGGTGGTTCCTCTAGATCTTCCTCCTCTGGTGGCGGTGGCTCGGGCGGTGGTGGGCAGGTGCAGCTGGTGCAA…
43-57	GAGCTCGAGCTGACTCAGCCGCCCTCAGTGTCTGGGGCCCCAGGGCAGAGGGTCACCATCTCCTGCACTGGGAGCAACTCCAACATCGGGGCAGGTTATGATGTACACTGGTACCAGCAGCTTCCAGGAACAGCCCCCAAACTCCTCATCTATGATAACACCAATCGGCCCTCAGGGGTCCCTGACCGATTCTCTGGCTCCAAGTCTGGCACCTCAGCCTCCCTGGCCATCACTGGGCTCCAGGCTGAGGATGAGGCTGATTATTACTGCCAGTCCTATGACAGCAGCCTGAGTGGTTCTGTCTTCGGAACTGGGACCAAGGTCACCGTCCTAGGCGGTGGTTCCTCTAGATCTTCCTCCTCTGGTGGCGGTGGCTCGGGCGGTGGTGGGCAGGTGCAG…
43-83	GAGCTCGCCCTGACTCAGCCTGCCTCCGTGTCTGGGTCTCCTGGACAGTCGATTACCATCTCCTGCACTGGAACCAGCAGTGACGTTGGTGGTTATGAGTATGTCTCCTGGTACCAACAACACCCAGGCAAAGCCCCCAAACTCATGATTTATGATGTCAGTGATCGGCCCTCAGGGGTTTCTAATCGCTTCTCTGGCTCCAAGTCTGGCAACACGGCCTCCCTGACCATCTCTGGCCTCCAGCCTGAGGACGAGGCTCATTATTACTGCAGCTCATATACCAGTAGCAGAACTCTCGTCTTCGGCGGAGGGACCAAGCTGACCGTCCTAGGCGGTGGTTCCTCTAGATCTTCCTCCTCTGGTGGCGGTGGCTCGGGCGGTGGTGGGCAGGTGCAGCTG…

## Sheet: NGS_whole clonotype
Colonotype	Subject	Sequence ID	Time point	V gene	J gene	Isotype	Nucleotide sequence	Amino acid sequence	Divergence	Frequency
27-60	1	3rd-1-12241	3rd	IGHV3-53	IGHJ6	G1	TGCAGCCTCTGGGATCACCGTCAGTAGCAACTACATGAGCTGGGTCCGCCAGGCTCCAGGGAAGGGGCTGGAGTGGGTCTCAGTTATTTATAGCGGTGGTAGCACATACTACGCAGACTCCGTGAAGGGCCGATTCACCATCTCCAGAGACAATTCCAAGAACACGCTGTATCTTCAAATGAACAGCCTGAGAGCCGAGGACACGGCCGTGTATTACTGTGCGAGAGATTTGCGCGAGGTCGGCGGTATGGACGTCTGGGGCCAAGGGACCACGGTCACCGTCTCCTCA	AASGITVSSNYMSWVRQAPGKGLEWVSVIYSGGSTYYADSVKGRFTISRDNSKNTLYLQMNSLRAEDTAVYYCARDLREVGGMDVWGQGTTVTVSS	0.00438596	3.34213e-05
	1	4th-1-48910	4th	IGHV3-53	IGHJ6	M	TGCAGCCTCTGGGTTCACCGTCAGTAGCAACTACATGAGCTGGGTCCGCCAGGCTCCAGGGAAGGGGCTGGAGTGGGTCTCACTTATTTATAGCGGTGGTAGCACATACTTCGCAGACTCCGTGAAGGGCCGATTCACCATCTCCAGAGACAATTCCAAGAACACGCTGTATCTTCAAATGAACAGCCTGAGAGCCGAGGACACGGCCGTGTATTACTGTGCGAGAGATTTGCGCGAGGTCGGCGGTATGGACGTCTGGGGCCAAGGGACCACGGTCATCGTCTCCTCA	AASGFTVSSNYMSWVRQAPGKGLEWVSLIYSGGSTYFADSVKGRFTISRDNSKNTLYLQMNSLRAEDTAVYYCARDLREVGGMDVWGQGTTVIVSS	0.00877193	3.24037e-06
	1	5th-1-61381	5th	IGHV3-21	IGHJ6	M	TGCAGCCTCTGGATTCACCTTCAGTAGCTATAGCATGAACTGGGTCCGCCAGGCTCCAGGGAAGGGGCTGGAGTGGGTCTCATCCATTAGTAGTAGTAGTAGTTACATATACTACGCAGACTCAGTGAAGGGCCGATTCACCATCTCCAGAGACAACGCCAAGAACTCACTGTATCTGCAAATGAACAGCCTGAGAGCCGAGGACACGGCTGTGTATTACTGTGCGAGAGATCTCGGCGAGGGGGGCGGTATGGACGTCTGGGGCCAAGGGACCACGGTCACCGTCTCCTCA	AASGFTFSSYSMNWVRQAPGKGLEWVSSISSSSSYIYYADSVKGRFTISRDNAKNSLYLQMNSLRAEDTAVYYCARDLGEGGGMDVWGQGTTVTVSS	0	3.97527e-06
	1	5th-1-116853	5th	IGHV3-53	IGHJ6	G1	TGCAGCCTCTGGACTCATCGTCAGTAGCAATTACATGAGTTGGGTCCGCCAGGCTCCAGGGAAGGGACTGGAGTGGGTCGCACTTATTTATAGCGGTGGTAGCACGTTCTACGCAGACTCCGTGAAGGGCCGATTCACCATCTCCAGAGACAATGCCAAGAACACGATGTATTTTCAAATGGACCGCCTGACAGCCGAGGACACGGCCGTGTATTACTGTGCGAGAGATTTGCGCGAGGTCGGCGGTATGGACGTCTGGGGCCAAGGGACCACGGTCACCGTCTCCTCA	AASGLIVSSNYMSWVRQAPGKGLEWVALIYSGGSTFYADSVKGRFTISRDNAKNTMYFQMDRLTAEDTAVYYCARDLREVGGMDVWGQGTTVTVSS	0.0701754	1.98764e-06
	1	5th-1-176022	5th	IGHV3-53	IGHJ6	G1	TGCAGCCTCTGAGATCACCGTCAGTAGTAACTACATGAGCTGGGTCCGCCAGGCTCCAGGGAAGGGGCTGGAGTGGGTCTCAGTTATTTATAGCGGTGGTAGCACATTCTATGCAGACTCCGTGAAGGGCCGATTCACCATCTCCAGAGACAGTTCCAAGAACACGCTGTATCTTCAAATGAACAGCCTGAGAGCCGAGGACACGGCCGTGTATTACTGTGCGAGAGATTTGCGCGAGGTCGGCGGTATGGACGTCTGGGGCCAAGGGACCACGGTCACCGTCTCCTCA	AASEITVSSNYMSWVRQAPGKGLEWVSVIYSGGSTFYADSVKGRFTISRDSSKNTLYLQMNSLRAEDTAVYYCARDLREVGGMDVWGQGTTVTVSS	0.0263158	1.98764e-06
	1	6th-1-17593	6th	IGHV3-53	IGHJ6	G1	TGCAGCCTCTGGGCTCATCGTCAGTAGCAACTATATGAGCTGGGTCCGCCAGGCTCCAGGGAAGGGGCTGGAGTGGGTCTCAATTATTTATCCCGGTGGTAGCACATTCTACGCAGACTCCGTGAAGGACCGATCTACCGTCTCCAGAGACAGTTCCACGAACACGCTGTATCTTCAAATGAACAGATTGAGAGCCGAGGACACGGCCGTCTATTACTGTGCGAGAGATTTGCGCGAGGTCGGCGGTATGGACGTCTGGGGCCAAGGGACCACGGTCACCGTCTCTTCA	AASGLIVSSNYMSWVRQAPGKGLEWVSIIYPGGSTFYADSVKDRSTVSRDSSTNTLYLQMNRLRAEDTAVYYCARDLREVGGMDVWGQGTTVTVSS	0.0701754	5.5043e-06
	1	6th-1-22558	6th	IGHV3-53	IGHJ6	A1	TGCAGCCTCTGGGCTCACCGTCAGTAGCAACTACATGAGCTGGGTCCGCCAGGCTCCAGGGAAGGGGCTGGAGTGGGTCTCACTTATTTATAGTGGTGGTAGCACATACTACGCAGACTCCGTGAAGGGCCGATTCAGCATCTCCAGAGACAATTCCAGGAACACGCTGTATCTTCAAATGAGCAGCCTGAGAGCCGAGGACACGGCCGTGTATTACTGTGCGAGAGATTTGCGCGAGGTCGGCGGTATGGACGTCTGGGGCCAAGGGACCACGGTCACCGTCTCCTCA	AASGLTVSSNYMSWVRQAPGKGLEWVSLIYSGGSTYYADSVKGRFSISRDNSRNTLYLQMSSLRAEDTAVYYCARDLREVGGMDVWGQGTTVTVSS	0.0263158	5.5043e-06
	1	6th-1-37244	6th	IGHV3-53	IGHJ6	G1	TGCAGCCTCTGGGATCATCGTCAGTAGCAACTACATGAGCTGGGTCCGCCAGGCTCCAGGGAAGGGGCTGGAGTGGGTCTCAGTTATTTATCCCGGGGGTAGCACATTCTACGCAGACTCCGTTAAGGGCCGATTCACCATCTCCAGAGACATTTCCAAGAACACGCTGTTTCTTCAAATGAACAGCCTGAGAGCCGAGGACACGGCCGTCTATTACTGTGCGAGAGATCTCGACGTCGCGGGGGGTATGGACGTCTGGGGCCAAGGGACCACGGTCACCGTCTCCTCA	AASGIIVSSNYMSWVRQAPGKGLEWVSVIYPGGSTFYADSVKGRFTISRDISKNTLFLQMNSLRAEDTAVYYCARDLDVAGGMDVWGQGTTVTVSS	0.0438596	2.75215e-06
	1	6th-1-114489	6th	IGHV3-53	IGHJ6	G1	TGCAGCCTCTGGGCTCACCGTCAGTTACAACTACATGAGCTGGGTCCGCCAGGCTCCAGGGAAGGGGCTGGAGTGGGTCTCAGTTATTTATAGTGGTGGTAGCACATTCTATGCAGACTCCGTGAAGGGCCGATTCACCATCTCCAGAGACAATTCTAAGAACACGCTGTATCTTCAAATGAACAGCCTGAGAGCCGAGGACACGGCCGTTTATTACTGTGCGAGAGACCTTATGGAAGCCGGCGGTATGGACGTCTGGGGCCAAGGGACCACGGTCACCGTCTCCTCA	AASGLTVSYNYMSWVRQAPGKGLEWVSVIYSGGSTFYADSVKGRFTISRDNSKNTLYLQMNSLRAEDTAVYYCARDLMEAGGMDVWGQGTTVTVSS	0.0350877	2.75215e-06
	1	6th-1-131608	6th	IGHV3-53	IGHJ6	G1	TGCAGCCTCTGGGATCATCGTCAGTAGGAACTACATGAGCTGGGTCCGCCAGGCTCCAGGGAAGGGTCTGGAGTGGGTCTCACTTATGTATGCCGGCGGTAGTACATTTTACGCAGACTCCGCGAAGGGCCGATTCACCATCTCCAGAGACAATTCCAAGAACACGCTCTATCTTCAATTGAACAGCCTGAGAGTCGAGGACACGGCCGTATATTATTGTGCGAGAGACCTTATGGAAGCCGGCGGAATGGACGTCTGGGGCCGAGGGACCACGGTCACCGTCTCCTCT	AASGIIVSRNYMSWVRQAPGKGLEWVSLMYAGGSTFYADSAKGRFTISRDNSKNTLYLQLNSLRVEDTAVYYCARDLMEAGGMDVWGRGTTVTVSS	0.0789474	2.75215e-06
	2	2nd-2-257032	2nd	IGHV1-2	IGHJ6	D	GCTTCTGGATACACCTTCACCGGCTACTATATGCACTGGGTGCGACAGGCCCCTGGACAAGGGCTTGAGTGGATGGGATGGATCAACCCTAACAGTGGTGGCACAAACTATGCACAGAAGTTTCAGGGCTGGGTCACCATGACCAGGGACACGTCCATCAGCACAGCCTACATGGAGCTGAGCAGGCTGAGATCTGACGACACGGCCGTGTATTACTGTGCGAGAGATCTACGCAGGGCGGGGGGTATGGACGTCTGGGGCCAAGGGACCACGGTCACCGTCTCCTCA	ASGYTFTGYYMHWVRQAPGQGLEWMGWINPNSGGTNYAQKFQGWVTMTRDTSISTAYMELSRLRSDDTAVYYCARDLRRAGGMDVWGQGTTVTVSS	0	2.42576e-06
	2	3rd-2-34412	3rd	IGHV3-48	IGHJ6	M	TGCAGCCTCTGGATTCACCTTCAGTAGCTATAGCATGAACTGGGTCCGCCAGGCTCCAGGGAAGGGGCTGGAGTGGGTTTCATACATTAGTAGTAGTAGTAGTACCATATACTACGCAGACTCTGTGAAGGGCCGATTCACCATCTCCAGAGACAATGCCAAGAACTCACTGTATCTGCAAATGAACAGCCTGAGAGACGAGGACACGGCTGTGTATTACTGTGCGAGAGATCTCAGGTTCGCCGGGGGTATGGACGTCTGGGGCCAAGGGACCACGGTCACCGTCTCCTCA	AASGFTFSSYSMNWVRQAPGKGLEWVSYISSSSSTIYYADSVKGRFTISRDNAKNSLYLQMNSLRDEDTAVYYCARDLRFAGGMDVWGQGTTVTVSS	0	5.55659e-06
	2	4th-2-323879	4th	IGHV4-31	IGHJ6	M	CACTGTCTCTGGTGGCTCCATCAGCAGTGGTGGTTACTACTGGAGCTGGATCCGCCAGCACCCAGGGAAGGGCCTGGAGTGGATTGGGTACATCTATTACAGTGGGAGCACCTACTACAACCCGTCCCTCAAGAGTCGAGTTACCATATCAGTAGACACGTCTAAGAACCAGTTCTCCCTGAAGCTGAGCTCTGTGACTGCCGCGGACACGGCCGTGTATTACTGTGCGAGAGATCTTTTCGTGGCGGGGGGCATGGACGTCTGGGGCAAAGGGACCACGGTCACCGTCTCCTCA	TVSGGSISSGGYYWSWIRQHPGKGLEWIGYIYYSGSTYYNPSLKSRVTISVDTSKNQFSLKLSSVTAADTAVYYCARDLFVAGGMDVWGKGTTVTVSS	0	1.56839e-06
	2	4th-2-501802	4th	IGHV1-18	IGHJ6	D	GCTTCTGGTTACACCTTTACCAGCTATGGTATCAGCTGGGTGCGACAGGCCCCTGGACAAGGGCTTGAGTGGATGGGATGGATCAGCGCTTACAATGGTAACACAAACTATGCACAGAAGCTCCAGGGCAGAGTCACCATGACCACAGACACATCCACGAGCACAGCCTACATGGAGCTGAGGAGCCTGAGATCTGACGACACGGCCGTGTATTACTGTGCGAGAGATCTAAGCGAGGAAGGTGGTATGGACGTCTGGGGCCAAGGGACCACGGTCACCGTCTCCTCA	ASGYTFTSYGISWVRQAPGQGLEWMGWISAYNGNTNYAQKLQGRVTMTTDTSTSTAYMELRSLRSDDTAVYYCARDLSEEGGMDVWGQGTTVTVSS	0	1.56839e-06
	4	3rd-4-98981	3rd	IGHV3-53	IGHJ6	G1	TGCAGCCTCTGGGCTCATCGTCAGTAGCAACTACATGAGCTGGGTCCGCCAGGCTCCAGGGAAGGGGCTGGAGTGGGTCTCAGTTATTTATAGCGGTGGTAGCACATACTACGCAGACTCCGTGAAGGGCCGATTCACCATCTCCAGAGACAATTCCAAGAACACGCTGTATCTTCAGATGAACAGCCTGAGAGCCGAGGACACGGCCGTGTATTACTGTGCGAGAGATCTGGATATTGCCGGGGGTATGGACGTCTGGGGCCAAGGGACCACGGTCACCGTCTCCTCA	AASGLIVSSNYMSWVRQAPGKGLEWVSVIYSGGSTYYADSVKGRFTISRDNSKNTLYLQMNSLRAEDTAVYYCARDLDIAGGMDVWGQGTTVTVSS	0.0131579	3.46643e-06
	4	3rd-4-174421	3rd	IGHV3-53	IGHJ6	M	TGCAGCCTCTGGGTTCACCGTCAGTAGCAACTACATGAGCTGGGTCCGCCAGGCTCCAGGGAAGGGGCTGGAGTGGGTCTCACTTATTTATAGCGGTGGTAGCACATACTACGCAGACTCCGTGAAGGGCCGATTCACCATCTCCAGAGACAATTCCAAGAACACGCTGTATCTTCAAATGAACAGCCTGAGAGCCGAGGACACGGCCGTGTATTACTGTGCGAGAGATCTGGATATTGCCGGGGGTATGGACGTCTGGGGCCAAGGGACCACGGTCACCGTCTCCTCA	AASGFTVSSNYMSWVRQAPGKGLEWVSLIYSGGSTYYADSVKGRFTISRDNSKNTLYLQMNSLRAEDTAVYYCARDLDIAGGMDVWGQGTTVTVSS	0.00438596	3.46643e-06
	4	4th-4-123336	4th	IGHV3-53	IGHJ6	G1	TGCAGCCTCTGGGTTCATCGTCAGTAGGAACTACATGAGCTGGGTCCGCCAGGCTCCAGGGAAGGGGCTGGAGTGGGTCTCACTTATTTATAGCGGTGGTAGCACATACTACGCAGACTCCGTGAAGGGCCGATTCACCATCTCCAGAGACAATTCCAAGAACACGCTGTATCTTCAAATGAACAGCCTGAGAGCCGAGGACACGGCCGTGTATTACTGTGCGAGAGATCTGGATGTTGCCGGGGGTATGGACGTCTGGGGCCAAGGGACCACGGTCACCGTCTCCTCA	AASGFIVSRNYMSWVRQAPGKGLEWVSLIYSGGSTYYADSVKGRFTISRDNSKNTLYLQMNSLRAEDTAVYYCARDLDVAGGMDVWGQGTTVTVSS	0.0131579	3.34589e-06
	4	4th-4-165647	4th	IGHV3-53	IGHJ6	G1	TGCAGCCTCTGGAATCACCGTCAGTAGCAACTACATGAGCTGGGTCCGCCAGGCTCCAGGGAAGGGGCTGGAGTGGGTCTCAGTTATTTATAGCGGTGGTAGCACATTCTACGCAGACTCCGTGAAGGGCCGATTCACCATCTCCAGACACAATTCCAAGAACACGCTGTATCTTCAAATGAACAGCCTGAGAGCTGAGGACACGGCCCTGTATTACTGTGCGAGAGATCTAGACATAGCAGGGGGTATGGACGTCTGGGGCCAAGGGACCACGGTCACCGTCTCCTCA	AASGITVSSNYMSWVRQAPGKGLEWVSVIYSGGSTFYADSVKGRFTISRHNSKNTLYLQMNSLRAEDTALYYCARDLDIAGGMDVWGQGTTVTVSS	0.0175439	3.34589e-06
	4	6th-4-14674	6th	IGHV3-53	IGHJ6	G1	TGCAGCCTCTGGGGTCACCGTCAGTAACAACTACATGACCTGGGTCCGCCAGGCTCCAGGGAAGGGGCTGGAGTGGGTCTCAGTTCTTTATGGCGGTGGTAGCAAATTCTACGCTGACTCCGTGAAGGGCCGATTCACCATTTCCAGAGACAATTCCAAGAACACATTGTATCTTCAAATGAATAGCCTGAGACTCGAGGACACGGCCGTGTATTACTGTGCGAGAGATCTGGATGTTGCCGGGGGTATGGACGTCTGGGGCCAAGGGACCACGGTCACCGTCTCCTCA	AASGVTVSNNYMTWVRQAPGKGLEWVSVLYGGGSKFYADSVKGRFTISRDNSKNTLYLQMNSLRLEDTAVYYCARDLDVAGGMDVWGQGTTVTVSS	0.0614035	6.25778e-06
	4	6th-4-39248	6th	IGHV3-53	IGHJ6	G1	TGCAGCCTCTGGGGTCATCGTCAGCAGCAACTACATGACCTGGGTCCGCCAGGCTCCAGGCAAGGGGCTGGAATGGATCTCAATTATTTATCCCGGAGGCACCACATACTACGCAGACTCCGTTAAGGGCCGATTCACCATCTCCAGAGACAGTTCCAAGAACACGTTGTATCTTCAGATGAATAGCCTGAGAGTCGAGGACACGGCCGTGTATTATTGTGCGAGAGATCTGGATGTTGCCGGGGGAATGGACGTCTGGGGCCAGGGGACCACGGTCACCGTCTCCTCA	AASGVIVSSNYMTWVRQAPGKGLEWISIIYPGGTTYYADSVKGRFTISRDSSKNTLYLQMNSLRVEDTAVYYCARDLDVAGGMDVWGQGTTVTVSS	0.0877193	6.25778e-06
	5	6th-5-43769	6th	IGHV4-39	IGHJ6	M	CACTGTCTCTGGTGGCTCCATCAGCAGTAGTAGTTACTACTGGGGCTGGATCCGCCAGCCCCCAGGGAAGGGGCTGGAGTGGATTGGGAGTATCTATTATAGTGGGAGCACCTACTACAACCCGTCCCTCAAGAGTCGAGTCACCATATCAGTAGACACGTCCAAGAACCAGTTCTCCCTGAAGCTGAGCTCTGTGACCGCCGCGGACACGGCCGTGTATTACTGTGCGAGAGATTGTGGTGAGGCTGGCGGTATGGACGTCTGGGGCCAAGGGACCACGGTCACCGTCTCCTCA	TVSGGSISSSSYYWGWIRQPPGKGLEWIGSIYYSGSTYYNPSLKSRVTISVDTSKNQFSLKLSSVTAADTAVYYCARDCGEAGGMDVWGQGTTVTVSS	0	6.08824e-06
	5	6th-5-201060	6th	IGHV4-39	IGHJ6	D	CACTGTCTCTGGTGGCTCCATCAGCAGTAGTAGTTACTACTGGGGCTGGATCCGCCAGCCCCCAGGGAAGGGGCTGGAGTGGATTGGGAGTATCTATTATAGTGGGAGCACCTACTACAACCCGTCCCTCAAGAGTCGAGTCACCATATCAGTAGACACGTCCAAGAACCAGTTCTCCCTGAAGCTGAGCTCTGTGACCGCCGCGGACACGGCCGTGTATTACTGTGCGAGAGATTGTGGTGAGGCTGGCGGTATGGACGTCTGGGGCCAAGGGACCACGGTCACCGTCTCCTCA	TVSGGSISSSSYYWGWIRQPPGKGLEWIGSIYYSGSTYYNPSLKSRVTISVDTSKNQFSLKLSSVTAADTAVYYCARDCGEAGGMDVWGQGTTVTVSS	0	3.04412e-06
	6	6th-6-12508	6th	IGHV1-3	IGHJ6	M	GCTTCTGGATACACCTTCACTAGCTATGCTATGCATTGGGTGCGCCAGGCCCCCGGACAAAGGCTTGAGTGGATGGGATGGATCAACGCTGGCAATGGTAACACAAAATATTCACAGAAGTTCCAGGGCAGAGTCACCATTACCAGGGACACATCCGCGAGCACAGCCTACATGGAGCTGAGCAGCCTGAGATCTGAAGACACGGCTGTGTATTACTGTGCGAGAGATCTAGCAGTGGCTGGCGGTATGGACGTCTGGGGCCAAGGGACCACGGTCACCGTCTCCTCA	ASGYTFTSYAMHWVRQAPGQRLEWMGWINAGNGNTKYSQKFQGRVTITRDTSASTAYMELSSLRSEDTAVYYCARDLAVAGGMDVWGQGTTVTVSS	0	2.21803e-05
	7	3rd-7-42948	3rd	IGHV1-3	IGHJ6	M	GCTTCTGGATACACCTTCACTAGCTATGCTATGCATTGGGTGCGCCAGGCCCCCGGACAAAGGCTTGAGTGGATGGGATGGATCAACGCTGGCAATGGTAACACAAAATATTCACAGAAGTTCCAGGGCAGAGTCACCATTACCAGGGACACATCCGCGAGCACAGCCTACATGGAGCTGAGCAGCCTGAGATCTGAAGACACGGCTGTGTATTACTGTGCGAGAGATTTAGCAGAGGGCGGCGGTATGGACGTCTGGGGCCAAGGGACCACGGTCACCGTCTCCTCA	ASGYTFTSYAMHWVRQAPGQRLEWMGWINAGNGNTKYSQKFQGRVTITRDTSASTAYMELSSLRSEDTAVYYCARDLAEGGGMDVWGQGTTVTVSS	0	5.04579e-06
	9	3rd-9-90281	3rd	IGHV4-61	IGHJ6	M	CACTGTCTCTGGTGGCTCCATCAGCAGTGGTAGTTACTACTGGAGCTGGATCCGGCAGCCCGCCGGGAAGGGACTGGAGTGGATTGGGCGTATCTATACCAGTGGGAGCACCAACTACAACCCCTCCCTCAAGAGTCGAGTCACCATATCAGTAGACACGTCCAAGAACCAGTTCTCCCTGAAGCTGAGCTCTGTGACCGCCGCAGACACGGCCGTGTATTACTGTGCGAGAGATCTGCTTGAAGGGGGCGGTATGGACGTCTGGGGCCAAGGGACCACGGTCACCGTCTCCTCA	TVSGGSISSGSYYWSWIRQPAGKGLEWIGRIYTSGSTNYNPSLKSRVTISVDTSKNQFSLKLSSVTAADTAVYYCARDLLEGGGMDVWGQGTTVTVSS	0	3.72649e-06
	9	3rd-9-132947	3rd	IGHV4-61	IGHJ6	D	CACTGTCTCTGGTGGCTCCATCAGCAGTGGTAGTTACTACTGGAGCTGGATCCGGCAGCCCGCCGGGAAGGGACTGGAGTGGATTGGGCGTATCTATACCAGTGGGAGCACCAACTACAACCCCTCCCTCAAGAGTCGAGTCACCATATCAGTAGACACGTCCAAGAACCAGTTCTCCCTGAAGCTGAGCTCTGTGACCGCCGCAGACACGGCCGTGTATTACTGTGCGAGAGATCTGCTTGAAGGGGGCGGTATGGACGTCTGGGGCCAAGGGACCACGGTCACCGTCTCCTCA	TVSGGSISSGSYYWSWIRQPAGKGLEWIGRIYTSGSTNYNPSLKSRVTISVDTSKNQFSLKLSSVTAADTAVYYCARDLLEGGGMDVWGQGTTVTVSS	0	3.72649e-06
	14	4th-14-82150	4th	IGHV3-53	IGHJ6	G1	TGCAGCCTCTGAGTTGACCGTCAGTAACAACTACATGAACTGGGTCCGCCAGGCTCCAGGGAAGGGGCTGGAGTGGGTCTCAGTTATTTATAGCGGTGGTAGCACATACTACGCAGACTCCGTGAAGGGCCGATTCACCATCTCCAGAGACAATTCCAAGAACACGCTGTATCTTCAAATGAACAGCCTGAGAGCCGAGGACACGGCCGTGTATTACTGTGCGAGAGATTTAGAAGTGGCGGGCGGTATGGACGTCTGGGGCCAAGGGACCACGGTCACCGTCTCCTCA	AASELTVSNNYMNWVRQAPGKGLEWVSVIYSGGSTYYADSVKGRFTISRDNSKNTLYLQMNSLRAEDTAVYYCARDLEVAGGMDVWGQGTTVTVSS	0.0175439	2.53513e-06
	15	3rd-15-228271	3rd	IGHV3-7	IGHJ6	M	TGCAGCCTCTGGATTCACCTTTAGTAGCTATTGGATGAGCTGGGTCCGCCAGGCTCCAGGGAAGGGGCTGGAGTGGGTGGCCAACATAAAGCAAGATGGAAGTGAGAAATACTATGTGGACTCTGTGAAGGGCCGATTCACCATCTCCAGAGACAACGCCAAGAACTCACTGTATCTGCAAATGAACAGCCTGAGAGCCGAGGACACGGCTGTGTATTACTGTGCGAGAGATCTGTGGGAGCTAGGCGGTATGGACGTCTGGGGCCAAGGGACCACGGTCACCGTCTCCTCA	AASGFTFSSYWMSWVRQAPGKGLEWVANIKQDGSEKYYVDSVKGRFTISRDNAKNSLYLQMNSLRAEDTAVYYCARDLWELGGMDVWGQGTTVTVSS	0	2.83375e-06
	15	4th-15-182673	4th	IGHV6-1	IGHJ6	M	CCATCTCCGGGGACAGTGTCTCTAGCAACAGTGCTGCTTGGAACTGGATCAGGCAGTCCCCATCGAGAGGCCTTGAGTGGCTGGGAAGGACATACTACAGGTCCAAGTGGTATAATGATTATGCAGTATCTGTGAAAAGTCGAATAACCATCAACCCAGACACATCCAAGAACCAGTTCTCCCTGCAGCTGAACTCTGTGACTCCCGAGGACACGGCTGTGTATTACTGTGCAAGAGATCTATGGAAAGCGGGGGGTATGGACGTCTGGGGCCAAGGGACCACGGTCACCGTCTCCTCA	ISGDSVSSNSAAWNWIRQSPSRGLEWLGRTYYRSKWYNDYAVSVKSRITINPDTSKNQFSLQLNSVTPEDTAVYYCARDLWKAGGMDVWGQGTTVTVSS	0	2.29272e-06
	16	2nd-16-4032	2nd	IGHV4-39	IGHJ6	M	CACTGTCTCTGGTGGCTCCATCAGCAGTAGTAGTTACTACTGGGGCTGGATCCGCCAGCCCCCAGGGAAGGGGCTGGAGTGGATTGGGAGTATCTATTATAGTGGGAGCACCTACTACAACCCGTCCCTCAAGAGTCGAGTCACCATATCAGTAGACACGTCCAAGAACCAGTTCTCCCTGAAGCTGAGCTCTGTGACCGCCGCGGACACGGCCGTGTATTACTGTGCGAGAGATCTGGTAGCAGCAGGAGGTATGGACGTCTGGGGCCAAGGGACCACGGTCACCGTCTCCTCA	TVSGGSISSSSYYWGWIRQPPGKGLEWIGSIYYSGSTYYNPSLKSRVTISVDTSKNQFSLKLSSVTAADTAVYYCARDLVAAGGMDVWGQGTTVTVSS	0	1.51e-05
	16	2nd-16-47251	2nd	IGHV4-39	IGHJ6	D	CACTGTCTCTGGTGGCTCCATCAGCAGTAGTAGTTACTACTGGGGCTGGATCCGCCAGCCCCCAGGGAAGGGGCTGGAGTGGATTGGGAGTATCTATTATAGTGGGAGCACCTACTACAACCCGTCCCTCAAGAGTCGAGTCACCATATCAGTAGACACGTCCAAGAACCAGTTCTCCCTGAAGCTGAGCTCTGTGACCGCCGCGGACACGGCCGTGTATTACTGTGCGAGAGATCTGGTAGCAGCAGGAGGTATGGACGTCTGGGGCCAAGGGACCACGGTCACCGTCTCCTCA	TVSGGSISSSSYYWGWIRQPPGKGLEWIGSIYYSGSTYYNPSLKSRVTISVDTSKNQFSLKLSSVTAADTAVYYCARDLVAAGGMDVWGQGTTVTVSS	0	3.775e-06
	16	5th-16-115445	5th	IGHV4-59	IGHJ6	D	CACTGTCTCTGGTGGCTCCATCAGTAGTTACTACTGGAGCTGGATCCGGCAGCCCCCAGGGAAGGGACTGGAGTGGATTGGGTATATCTATTACAGTGGGAGCACCAACTACAACCCCTCCCTCAAGAGTCGAGTCACCATATCAGTAGACACGTCCAAGAACCAGTTCTCCCTGAAGCTGAGCTCTGTGACCGCTGCGGACACGGCCGTGTATTACTGTGCGAGAGATTTGGAACGAGCGGGCGGTATGGACGTCTGGGGCCAAGGGACCACGGTCACCGTCTCCTCA	TVSGGSISSYYWSWIRQPPGKGLEWIGYIYYSGSTNYNPSLKSRVTISVDTSKNQFSLKLSSVTAADTAVYYCARDLERAGGMDVWGQGTTVTVSS	0	2.62669e-06
	17	1st-17-4357	1st	IGHV3-7	IGHJ6	M	TGCAGCCTCTGGATTCACCTTTAGTAGCTATTGGATGAGCTGGGTCCGCCAGGCTCCAGGGAAGGGGCTGGAGTGGGTGGCCAACATAAAGCAAGATGGAAGTGAGAAATACTATGTGGACTCTGTGAAGGGCCGATTCACCATCTCCAGAGACAACGCCAAGAACTCACTGTATCTGCAAATGAACAGCCTGAGAGCCGAGGACACGGCCGTGTATTACTGTGCGAGAGATCTTCTTGAGGCAGGAGGGGTGGACGTCTGGGGCAAAGGGACCACGGTCACCGTCTCCTCA	AASGFTFSSYWMSWVRQAPGKGLEWVANIKQDGSEKYYVDSVKGRFTISRDNAKNSLYLQMNSLRAEDTAVYYCARDLLEAGGVDVWGKGTTVTVSS	0	1.07525e-05
	17	2nd-17-9495	2nd	IGHV1-69	IGHJ6	M	GCTTCTGGAGGCACCTTCAGCAGCTATGCTATCAGCTGGGTGCGACAGGCCCCTGGACAAGGGCTTGAGTGGATGGGAAGGATCATCCCTATCCTTGGTATAGCAAACTACGCACAGAAGTTCCAGGGCAGAGTCACGATTACCGCGGACAAATCCACGAGCACAGCCTACATGGAGCTGAGCAGCCTGAGATCTGAGGACACGGCCGTGTATTACTGTGCGAGAGATCTTACAGAAGGGGGTGGTATGGACGTCTGGGGCCAAGGGACCACGGTCACCGTCTCCTCA	ASGGTFSSYAISWVRQAPGQGLEWMGRIIPILGIANYAQKFQGRVTITADKSTSTAYMELSSLRSEDTAVYYCARDLTEGGGMDVWGQGTTVTVSS	0	1.17661e-05
	18	3rd-18-143894	3rd	IGHV3-53	IGHJ6	G1	TGCAGCCTCTGGGTTCACCGTCAGTAGCAACTACATGAGCTGGGTCCGCCAGGCTCCAGGGAAGGGGCTGGAGTGGGTCTCAGTTATTTATAGCGGTGGTAGCACATTCTACGCAGACTCCGTGAAGGGCCGATTCACCATCTCCAGACACTATTCCAAGAACACGCTGTATCTTCAAATGAACAGCCTGAGAGCTGAGGACACGGCCGTGTATTACTGTGCGAGAGATCTGTTGGAGTATGGTGGTATGGACGTCTGGGGCCAAGGGACCACGGTCACCGTCTCCTCA	AASGFTVSSNYMSWVRQAPGKGLEWVSVIYSGGSTFYADSVKGRFTISRHYSKNTLYLQMNSLRAEDTAVYYCARDLLEYGGMDVWGQGTTVTVSS	0.00877193	2.23219e-06
	18	3rd-18-199560	3rd	IGHV3-53	IGHJ6	G1	TGCAGCCTCTGGGTTGACCGTCAGTAGCAACTACATGAGCTGGGTCCGCCAGGCTCCAGGGAAGGGGCTGGAGTGGGTCTCACTTATTTATAGCGGTGGTAGTACATACTACGCAGACTCCGTGAAGGGCCGATTCACCATCTCCAGACACAATTCCAAGAACACGCTGTATCTTCAAATGAACAGCCTGAGCGCTGAGGACACGGCCGTGTATTACTGTGCGAGAGATCTGTTGGAGGTTGGCGGTATGGACGTCTGGGGCCAAGGGACCACGGTCACCGTCTCCTCA	AASGLTVSSNYMSWVRQAPGKGLEWVSLIYSGGSTYYADSVKGRFTISRHNSKNTLYLQMNSLSAEDTAVYYCARDLLEVGGMDVWGQGTTVTVSS	0.0175439	2.23219e-06
	18	3rd-18-242520	3rd	IGHV3-53	IGHJ6	G1	TGCAGCCTCTGGGCTCACCGTCAGTAGCAACTACATGAGCTGGGTCCGCCAGGCTCCAGGGAAGGGGCTGGAGTGGGTCTCACTTATTTATAGCGGTGGTAGCACATACTACGCAGACTCCGCGAAGGGCCGATTCACCATCTCCAGACACAATTCCAAGAACACACTGTATCTTCAAATGAACAGCCTGAGAGCTGAGGACACGGCCGTGTATTACTGTGCGAGAGATCTGTTGGAGGTTGGCGGTATGGACGTCTGGGGCCAAGGGACCACGGTCACCGTCTCCTCA	AASGLTVSSNYMSWVRQAPGKGLEWVSLIYSGGSTYYADSAKGRFTISRHNSKNTLYLQMNSLRAEDTAVYYCARDLLEVGGMDVWGQGTTVTVSS	0.0175439	2.23219e-06
	18	5th-18-95957	5th	IGHV3-53	IGHJ6	G1	TGCAGCCTCTGGCATCACCGTCAGTAGAAATTACATGAACTGGGTCCGCCAGGCTCCAGGGAAGGGGCTGGAGTGGGTCTCACTTATTTATGCCGGTGGTACCACAGACTACGCAGCCTCCGTGAAGGGCCGATTCACCGTCTCCAGACACGATTCCAAGAACACGCTGTATCTTCAAATGAACAGCCTGAGACCTGACGACACGGCCGTGTATTACTGTGCGAGAGATCTGTTGGAGTCTGGTGGTATGGACGTCTGGGGCCAAGGGACCACGGTCACCGTCTCCTCA	AASGITVSRNYMNWVRQAPGKGLEWVSLIYAGGTTDYAASVKGRFTVSRHDSKNTLYLQMNSLRPDDTAVYYCARDLLESGGMDVWGQGTTVTVSS	0.0657895	2.60211e-06
	18	5th-18-110136	5th	IGHV3-53	IGHJ6	G1	TGCAGCCTCTGGGTTAATCGTCAGTCGCAACTACATGAACTGGGTCCGCCAGGCTCCAGGGAAGGGACTGGAGTGGGTCTCAGTTCTTTATAGCGGTGGTAGTACAGACTACGCAGACTCCGTGAAGGGCCGATTCACCATCTCCAGACACAATTCCAAGAACACGCTGTATCTTCAAATGAACAGCCTGAGAGCTGAGGACACGGCCGTGTATTACTGTGCGAGAGATCTGTTGGAGTCTGGTGGTATGGACGTCTGGGGCCAAGGGACCACGGTCTCCGTCTCCTCA	AASGLIVSRNYMNWVRQAPGKGLEWVSVLYSGGSTDYADSVKGRFTISRHNSKNTLYLQMNSLRAEDTAVYYCARDLLESGGMDVWGQGTTVSVSS	0.0350877	2.60211e-06
	19	5th-19-41087	5th	IGHV3-21	IGHJ6	M	TGCAGCCTCTGGATTCACCTTCAGTAGCTATAGCATGAACTGGGTCCGCCAGGCTCCAGGGAAGGGGCTGGAGTGGGTCTCATCCATTAGTAGTAGTAGTAGTTACATATACTACGCAGACTCAGTGAAGGGCCGATTCACCATCTCCAGAGACAACGCCAAGAACTCACTGTATCTGCAAATGAACAGCCTGAGAGCCGAGGACACGGCTGTGTATTACTGTGCGAGAGATCTAAATGAACAGGGGGGTATGGACGTCTGGGGCCAAGGGACCACGGTCACCGTCTCCTCA	AASGFTFSSYSMNWVRQAPGKGLEWVSSISSSSSYIYYADSVKGRFTISRDNAKNSLYLQMNSLRAEDTAVYYCARDLNEQGGMDVWGQGTTVTVSS	0	3.73547e-06
	19	5th-19-313543	5th	IGHV3-66	IGHJ6	G1	TGCAGCCTCTGGATTCACCGTCAGTAGCAACTACATGAGCTGGGTCCGCCAGGCTCCAGGGAAGGGGCTGGAGTGGGTCTGTCTTATTTTTAGCGGTGGTAGCACATTCTACGCAGACTCTGTGAAGGGCAGATTCACCATCTCCAGAGACAATTCGAAGAACACACTGTTTCTTGAAATGAACAGCCTGAGAGTCGAGGACACGGCTGTTTATTACTGTGCGAGAGATCTAAGGGAGTATGGCGGTATGGACGTCTGGGGCCAAGGGACCACGGTCACCGTCTCCTCA	AASGFTVSSNYMSWVRQAPGKGLEWVCLIFSGGSTFYADSVKGRFTISRDNSKNTLFLEMNSLRVEDTAVYYCARDLREYGGMDVWGQGTTVTVSS	0.0526316	1.86773e-06
	21	3rd-21-278	3rd	IGHV3-66	IGHJ6	G1	TGCAGCCTCTGGAGTCACCGTCAGTAGCAACTACATGAGCTGGGTCCGCCAGGCTCCAGGGAAGGGGCTGGAGTGGGTCTCAGTTATTTATAGCGGTGGTAGCACATACTACGCAGACTCCGTGAAGGGCAGATTCACCATCTCCAGAGACAATTCCAAGAACACGCTGTATCTTCAAATGAACAGCCTGAGAGCCGAGGACACGGCTGTGTATTACTGTGCGAGAGATCTGGAAAGTGCGGGGGGTATGGACGTCTGGGGCCAAGGGACCACGGTCACCGTCTCCTCA	AASGVTVSSNYMSWVRQAPGKGLEWVSVIYSGGSTYYADSVKGRFTISRDNSKNTLYLQMNSLRAEDTAVYYCARDLESAGGMDVWGQGTTVTVSS	0.00438596	7.54229e-05
	21	3rd-21-824	3rd	IGHV3-66	IGHJ6	G1	TGCAGCCTCTGGATTCACCGTCAGTAGGAACTACATGAGCTGGGTCCGCCAGGCTCCAGGGAAGGGGCTGGAGTGGGTCTCAGTTATTTATAGCGGTGGTAGCACATACTACGCAGACTCCGTGAAGGGCAGATTCACCATCTCCAGAGACAATTCCAAGAACACGCTGTATCTTCAAATGAACAGCCTGAGAGCCGAGGACACGGCTGTGTATTACTGTGCGAGAGATCTGGAAAGTGCGGGGGGTATGGACGTCTGGGGCCAAGGGACCACGGTCACCGTCTCCTCA	AASGFTVSRNYMSWVRQAPGKGLEWVSVIYSGGSTYYADSVKGRFTISRDNSKNTLYLQMNSLRAEDTAVYYCARDLESAGGMDVWGQGTTVTVSS	0.00438596	4.36659e-05
	21	3rd-21-5954	3rd	IGHV3-66	IGHJ6	G3	TGCAGCCTCTGGATTCATCGTCAGTAGCAACTACATGAGCTGGGTCCGCCAGGCTCCAGGGAAGGGGCTGGAGTGGGTCTCACTTATTTATAGCGGTGGTAGCACATACTACGCAGACTCCGTGAAGGGCAGATTCACCATCTCCAGAGACAATTCCAAGAACACGCTGTATCTTCAAATGAACAGCCTGAGAGCCGAGGACACGGCTGTGTATTACTGTGCGAGAGATCTGGAAATTGCGGGGGGTATGGACGTCTGGGGCCAAGGGACCACGGTCACCGTCTCCTCA	AASGFIVSSNYMSWVRQAPGKGLEWVSLIYSGGSTYYADSVKGRFTISRDNSKNTLYLQMNSLRAEDTAVYYCARDLEIAGGMDVWGQGTTVTVSS	0.00877193	1.98481e-05
	21	3rd-21-63231	3rd	IGHV3-66	IGHJ6	G1	CAGCCTCTGGAGTCACCGTCAGTAGCAACTACATGAGCTGGGTCCGCCAGGCTCCAGGGAAGGGGCTGGAGTGGGTCTCAGTTATTTATAGCGGTGGTAGCACATACTACGCAGACTCCGTGAAGGGCAGATTCACCATCTCCAGAGACAATTCCAAGAACACGCTGTATCTTCAAATGAACAGCCTGAGAGCCGAGGACACGGCTGTGTATTACTGTGCGAGAGATCTGGAAAGTGCGGGGGGTATGGACGTCTGGGGCCAAGGGACCACGGTCACCGTCTCCTCA	ASGVTVSSNYMSWVRQAPGKGLEWVSVIYSGGSTYYADSVKGRFTISRDNSKNTLYLQMNSLRAEDTAVYYCARDLESAGGMDVWGQGTTVTVSS	0.00442478	3.96962e-06
	21	3rd-21-67739	3rd	IGHV3-66	IGHJ6	G1	TGCAGCCTCTGGATTCACCGTCAGTAGGAACTACATGAGCTGGGTCCGCCAGGCTCCAGGGAAGGGGCTGGAGTGGGTCTCAGTTATTTATAGCGGTGGTAGCACATACTACGCAGACTCCGTGAAGGGCAGATTCACCATCTCCAGAGACAATTCCAAGAACACGCTGTATCTTCAAATGAACAGCCTGAGATCCGAGGACACGGCTGTGTATTACTGTGCGAGAGATCTGGAAAGTGCGGGGGGTATGGACGTCTGGGGCCAAGGGACCACGGTCACCGTCTCCTCA	AASGFTVSRNYMSWVRQAPGKGLEWVSVIYSGGSTYYADSVKGRFTISRDNSKNTLYLQMNSLRSEDTAVYYCARDLESAGGMDVWGQGTTVTVSS	0.00877193	3.96962e-06
	21	3rd-21-71904	3rd	IGHV3-66	IGHJ6	G1	TGCAGCCTCTGGATTCACCGTCAGTAGGAACTACATGAGCTGGGTCCGCCAGGCTCCAGGGAAGGGGCTGGAGTGGGTCTCAGTTATTTATAGCGGTGGTAGCACATACTACGCAGACTCCGTGAAGGGCAGATTCACCATCTCCAGAGACAATTCCAAGAACACGCTGTATCTTCAAATGAACAGCCTGAGAGCAGAGGACACGGCTGTGTATTACTGTGCGAGAGATCTGGAAAGTGCGGGGGGTATGGACGTCTGGGGCCAAGGGACCACGGTCACCGTCTCCTCA	AASGFTVSRNYMSWVRQAPGKGLEWVSVIYSGGSTYYADSVKGRFTISRDNSKNTLYLQMNSLRAEDTAVYYCARDLESAGGMDVWGQGTTVTVSS	0.00877193	3.96962e-06
	21	3rd-21-75590	3rd	IGHV3-66	IGHJ6	G1	TGCAGCCTCTGGATTCACCGTCAGTAGGAACTACATGAGCTGGGTCCGCCAGGCTCCAGGGAAGGGGCTGGAGTGGGTCTCAGTTATTTATAGCGGTGGTAGCACATACTACGCAGACTCCGTGAAGGGCAGATTCACCATCTCAAGAGACAATTCCAAGAACACGCTGTATCTTCAAATGAACAGCCTGAGAGCCGAGGACACGGCTGTGTATTACTGTGCGAGAGATCTGGAAAGTGCGGGGGGTATGGACGTCTGGGGCCAAGGGACCACGGTCACCGTCTCCTCA	AASGFTVSRNYMSWVRQAPGKGLEWVSVIYSGGSTYYADSVKGRFTISRDNSKNTLYLQMNSLRAEDTAVYYCARDLESAGGMDVWGQGTTVTVSS	0.00877193	3.96962e-06
	21	6th-21-561	6th	IGHV3-66	IGHJ6	G1	TGCAGCCTCTGGAATCACCGTCAGTCTTAACTACATGACCTGGGTCCGCCAGGCTCCAGGGAAGGGACTGGACTGGGTCTCAGTTATTTATAGCGGTGGTAGCACATTCTACGCAGACTCCGTGAAGGGCAGATTCACCATCTCCAGAGACAATTCCAAGAACACGCTGTATCTTCAAATGAACAGCCTGAGAGCCGAGGACACGGCTGTGTATTACTGTGCGAGAGATCTGGAAAGTGCGGGGGGTATGGACGTCTGGGGCCAAGGGACCACGGTCACCGTCTCCTCA	AASGITVSLNYMTWVRQAPGKGLDWVSVIYSGGSTFYADSVKGRFTISRDNSKNTLYLQMNSLRAEDTAVYYCARDLESAGGMDVWGQGTTVTVSS	0.0350877	6.65392e-05
	21	6th-21-1505	6th	IGHV3-66	IGHJ6	G1	TGCGGCCTCTGGAATCACCGTCAGTAGCAACTACATGACCTGGGTCCGCCAGGCTCCAGGGAAGGGCCTGGAGTGCGTCTCAATTATTTATAGCGGTGGTAGCACATTCTACGCAGACTCCGTGAAGGGCAGATTCACCATCTCCAGAGACAATTCCAAGAACACACTGTTTCTTCAAATGAACAGCCTGAGAGCCGAGGACACGGCTGTGTATTACTGTGCGAGAGATCTGGAAAGTGCGGGGGGTATGGACGTCTGGGGCCAAGGGACCACGGTCACCGTCTCCTCA	AASGITVSSNYMTWVRQAPGKGLECVSIIYSGGSTFYADSVKGRFTISRDNSKNTLFLQMNSLRAEDTAVYYCARDLESAGGMDVWGQGTTVTVSS	0.0394737	3.61213e-05
	21	6th-21-7834	6th	IGHV3-66	IGHJ6	G1	TGCGGCCTCTGGAATCACCGTCAGCAGCAACTACATGACGTGGGTCCGCCAGGCTCCAGGGAAGGGGCTGGAGTGCGTCTCAATTATTTATAGTGGTGGTAGCACATTCTACGCAGACTCCGTGAAGGGCAGATTCACCATCTCCCGAGACAATTCCAAGAACACACTGTTTCTTCAAATGACCAGCCTGAGAGACGAGGACACGGCTGTATATTACTGTGCGAGAGATCTGGAAAGTGCGGGGGGTATGGACGTCTGGGGCCAAGGGACCACGGTCACCGTCTCCTCA	AASGITVSSNYMTWVRQAPGKGLECVSIIYSGGSTFYADSVKGRFTISRDNSKNTLFLQMTSLRDEDTAVYYCARDLESAGGMDVWGQGTTVTVSS	0.0657895	5.70336e-06
	21	6th-21-14761	6th	IGHV3-66	IGHJ6	G1	TGCGGCCTCTGGAATCACCGTCAGTAGCAACTACATGACCTGGGTCCGCCAGGCTCCAGGGAAGGGGCTGGAGTGCGTCTCAATTATTTATAGCGGTGGTAGCACATTCTACGCAGACTCCGTGAAGGGCAGATTCACCATCTCCAGAGACAATTCCAAGAACACACTGTTTCTTCAAATGAACAGCCTGAGAGCCGAGGACACGGCTGTGTATTACTGTGCGAGAGATCTGGAAAGTGCGGGGGGTATGGACGTCTGGGGCCAAGGGACCACGGTCACCGTCTCCTCA	AASGITVSSNYMTWVRQAPGKGLECVSIIYSGGSTFYADSVKGRFTISRDNSKNTLFLQMNSLRAEDTAVYYCARDLESAGGMDVWGQGTTVTVSS	0.0350877	5.70336e-06
	21	6th-21-110039	6th	IGHV3-66	IGHJ6	G1	TGCGGCCTCTGGAATCACCGTCAGTAGCAACTATATGACTTGGGTCCGCCAGGCTCCAGGGAAGGGGCTGGAGTGCATCTCAATTATTTATGCCGGTGGTAGCACATTCTACGCAGACTCCGTGAAGGACAGATTCACCATCTCCAGAGACAATTCCAAGAACACACTTTTTCTTCAAATGAACAGCCTGAGAGCCGACGACACGGCTGTGTATTACTGTGCGAGAGATCTGGAAAGTGCGGGGGGTATGGACGTCTGGGGCCAAGGGACCACGGTCACCGTCTCCTCA	AASGITVSSNYMTWVRQAPGKGLECISIIYAGGSTFYADSVKDRFTISRDNSKNTLFLQMNSLRADDTAVYYCARDLESAGGMDVWGQGTTVTVSS	0.0701754	1.90112e-06
	21	6th-21-304868	6th	IGHV3-66	IGHJ6	G1	TGCAGCCTCTGGAATCACCGTCAGTCTTAACTACATGACCTGGGTCCGCCAGGCTCCAGGGAAGGGACTGGACTGGGTCTCAGTTATTTATAGCGGTGGTAGCACATTCTACGCAGACTCCGTGAAGGGCAAATTCACCATCTCCAGAGACAATTCCAAGAACACGCTGTATCTTCAAATGAACAGCCTGAGAGCCGAGGACACGGCTGTGTATTACTGTGCGAGAGATCTGGAAAGTGCGGGGGGTATGGACGTCTGGGGCCAAGGGACCACGGTCACCGTCTCCTCA	AASGITVSLNYMTWVRQAPGKGLDWVSVIYSGGSTFYADSVKGKFTISRDNSKNTLYLQMNSLRAEDTAVYYCARDLESAGGMDVWGQGTTVTVSS	0.0394737	1.90112e-06
	21	6th-21-315119	6th	IGHV3-66	IGHJ6	G1	TGCAGCCTCTGGAATCACCGTCAGTAGTAACTACATGACCTGGGTCCGCCAGGCTCCAGGGAAGGGGCTGGACTGGGTCTCAGTTATTTATAGCGGTGGTAGTACATTCTACGCAGACTCCGTGAAGGGCAGATTCACCATCTCCAGAGACAATTCCAAGAACACGCTGTATCTTCACATGAACAGCCTGAGAGCCGAGGACACGGCTGTGTATTACTGTGCGAGAGATCTGGAAAGTGCGGGGGGTATGGACGTCTGGGGCCAAGGGACCACGGTCACCGTCTCCTCA	AASGITVSSNYMTWVRQAPGKGLDWVSVIYSGGSTFYADSVKGRFTISRDNSKNTLYLHMNSLRAEDTAVYYCARDLESAGGMDVWGQGTTVTVSS	0.0307018	1.90112e-06
	21	6th-21-366409	6th	IGHV3-66	IGHJ6	M	TGCAGCCTCTGGAATCACCGTCAGTCTTAACTACATGACCTGGGTCCGCCAGGCTCCAGGGAAGGGACTGGACTGGGTCTCAGTTATTTATAGCGGTGGTAGCACATTCTACGCAGACTCCGTGAAGGGCAGATTCACCATCTCCAGAGACAATTCCAAGAACACGCTGTATCTTCAAATGAACAGCCTGAGAGCCGAGGACACGGCTGTGTATTACTGTGCGAGAGATCTGGAAAGTGCGGGGGGTATGGACGTCTGGGGCCAAGGGACCACGGTCACCGTCTCCTCA	AASGITVSLNYMTWVRQAPGKGLDWVSVIYSGGSTFYADSVKGRFTISRDNSKNTLYLQMNSLRAEDTAVYYCARDLESAGGMDVWGQGTTVTVSS	0.0350877	1.90112e-06
	22	2nd-22-27382	2nd	IGHV4-31	IGHJ6	M	CACTGTCTCTGGTGGCTCCATCAGCAGTGGTGGTTACTACTGGAGCTGGATCCGCCAGCACCCAGGGAAGGGCCTGGAGTGGATTGGGTACATCTATTACAGTGGGAGCACCTACTACAACCCGTCCCTCAAGAGTCGAGTTACCATATCAGTAGACACGTCTAAGAACCAGTTCTCCCTGAAGCTGAGCTCTGTGACTGCCGCGGACACGGCCGTGTATTACTGTGCGAGAGACCTAGAGATGGCGGGGGGTATGGACGTCTGGGGCCAAGGGACCACGGTCACCGTCTCCTCA	TVSGGSISSGGYYWSWIRQHPGKGLEWIGYIYYSGSTYYNPSLKSRVTISVDTSKNQFSLKLSSVTAADTAVYYCARDLEMAGGMDVWGQGTTVTVSS	0	7.83914e-06
	22	3rd-22-784	3rd	IGHV3-53	IGHJ6	G1	TGCAGCCTCTGGGGTCACCGTCAGTAGCAACTACATGAGCTGGGTCCGCCAGGCTCCAGGGAAGGGGCTGGAGTGGGTCTCAGTTATTTATAGCGGTGGTAGCACATACTACGCAGACTCCGTGAAGGGCCGATTCACCATCTCCAGAGACAATTCCAAGAACACGCTGTATCTTCAAATGAACAGCCTGAGAGCCGAGGACACGGCCGTGTATTACTGTGCGAGAGATCTGGATATAGCTGGAGGTATGGACGTCTGGGGCCAAGGGACCACGGTCACCGTCTCCTCA	AASGVTVSSNYMSWVRQAPGKGLEWVSVIYSGGSTYYADSVKGRFTISRDNSKNTLYLQMNSLRAEDTAVYYCARDLDIAGGMDVWGQGTTVTVSS	0.00438596	0.000186551
	22	3rd-22-1316	3rd	IGHV3-53	IGHJ6	G1	TGCAGCCTCTGGGATCACCGTCAGTAGCAACTACATGAGCTGGGTCCGCCAGGCTCCAGGGAAGGGGCTGGAGTGGGTCTCAGTTATTTATAGCGGTGGTAGCACATACTACGCAGACTCCGTGAAGGGCCGATTCACCATCTCCAGAGACAATTCCAAGAACACGCTGTATCTTCAAATGAACAGCCTGAGAGCCGAGGACACGGCCGTGTATTACTGTGCGAGAGATCTGGATATAGCTGGAGGTATGGACGTCTGGGGCCAAGGGACCACGGTCACCGTCTCCTCA	AASGITVSSNYMSWVRQAPGKGLEWVSVIYSGGSTYYADSVKGRFTISRDNSKNTLYLQMNSLRAEDTAVYYCARDLDIAGGMDVWGQGTTVTVSS	0.00438596	0.000126004
	22	3rd-22-3437	3rd	IGHV3-53	IGHJ6	G1	TGCAGCCTCTGGGCTCACCGTCAGTAGCAACTACATGAGCTGGGTCCGCCAGGCTCCAGGGAAGGGGCTGGAGTGGGTCTCAGTTATTTATAGCGGTGGTAGCACATACTACGCAGACTCCGTGAAGGGCCGATTCACCATCTCCAGAGACAATTCCAAGAACACGCTGTATCTTCAAATGAACAGCCTGAGAGCCGAGGACACGGCCGTGTATTACTGTGCGAGAGATCTGGATATAGCTGGAGGTATGGACGTCTGGGGCCAAGGGACCACGGTCACCGTCTCCTCA	AASGLTVSSNYMSWVRQAPGKGLEWVSVIYSGGSTYYADSVKGRFTISRDNSKNTLYLQMNSLRAEDTAVYYCARDLDIAGGMDVWGQGTTVTVSS	0.00438596	5.56381e-05
	22	3rd-22-3613	3rd	IGHV3-53	IGHJ6	G1	TGCAGCCTCTGGGCTCACCGTCAGTAGCAACTACATGAACTGGGTCCGCCAGGCTCCAGGGAAGGGGCTGGAGTGGGTCTCAGTTATTTATAGCGGTGGTAGCACATACTACGCAGACTCCGTGAAGGGCCGATTCACCATCTCCAGAGACAATTCCAAGAACACGCTGTATCTTCAAATGAACAGCCTGAGAGCCGAGGACACGGCCGTGTATTACTGTGCGAGAGATCTGGATATAGCAGGAGGTATGGACGTCTGGGGCCAAGGGACCACGGTCACCGTCTCCTCA	AASGLTVSSNYMNWVRQAPGKGLEWVSVIYSGGSTYYADSVKGRFTISRDNSKNTLYLQMNSLRAEDTAVYYCARDLDIAGGMDVWGQGTTVTVSS	0.00877193	5.40017e-05
	22	3rd-22-9313	3rd	IGHV3-53	IGHJ6	M	TGCAGCCTCTGGGGTCACCGTCAGTAGCAACTACATGAGCTGGGTCCGCCAGGCTCCAGGGAAGGGGCTGGAGTGGGTCTCAGTTATTTATAGCGGTGGTAGCACATACTACGCAGACTCCGTGAAGGGCCGATTCACCATCTCCAGAGACAATTCCAAGAACACGCTGTATCTTCAAATGAACAGCCTGAGAGCCGAGGACACGGCCGTGTATTACTGTGCGAGAGATCTGGATATAGCTGGAGGTATGGACGTCTGGGGCCAAGGGACCACGGTCACCGTCTCCTCA	AASGVTVSSNYMSWVRQAPGKGLEWVSVIYSGGSTYYADSVKGRFTISRDNSKNTLYLQMNSLRAEDTAVYYCARDLDIAGGMDVWGQGTTVTVSS	0.00438596	6.54566e-06
	22	3rd-22-26138	3rd	IGHV3-53	IGHJ6	G1	TGCAGCCTCTGGGCTCACCGTCAGTAGCAACTACATGACCTGGGTCCGCCAGGCTCCAGGGAAGGGGCTGGAGTGGGTCTCAGTTATTTATAGCGGTGGTACCACATACTACACAGACTCCGTGAAGGGCCGATTCACCATCTCCAGAGACAATTCCAAGAACACGCTGTATCTTCAAATGAACAGCCTGAGAGCCGAGGACACGGCCGTGTATTACTGTGCGAGAGATCTGGATATAGCTGGAGGTATGGACGTCTGGGGCCAAGGGACCACGGTCACCGTCTCCTCA	AASGLTVSSNYMTWVRQAPGKGLEWVSVIYSGGTTYYTDSVKGRFTISRDNSKNTLYLQMNSLRAEDTAVYYCARDLDIAGGMDVWGQGTTVTVSS	0.0175439	1.63641e-06
	22	3rd-22-34633	3rd	IGHV3-21	IGHJ4	D	TGCAGCCTCTGGATTCATCTTCAGTACCTATGGCATGAACTGGGTCCGCCAGGCTCCAGGGAAGGGGCTGGAGTGGGTCTCATCCATTAGTACTAGTAGTAGTTACATATACTACGCAGACTCAGTGAAGGGCCGATTCACCATCTCCAGAGACAACGCCAAGAACTCACTGTATCTTCAAATGAACAGCCTGAGAGCCGAGGACACGGCCGTGTATTACTGTGCGAGAGATCTGGATATAGCTGGAGGTATGGACGTCTGGGGCCAGGGAACCCTGGTCACCGTCTCCTCA	AASGFIFSTYGMNWVRQAPGKGLEWVSSISTSSSYIYYADSVKGRFTISRDNAKNSLYLQMNSLRAEDTAVYYCARDLDIAGGMDVWGQGTLVTVSS	0.021645	1.63641e-06
	22	3rd-22-36951	3rd	IGHV4-61	IGHJ6	G1	CACTGTCTCTGGTGGCTCCTTCAGTAGTAATGGTTACTACTGGAGCTGGATCCGGCAGCCCGCCGGGAAGGGACTGGAGTGGATTGGGCGCATCTACACCAGTGGGAGCACCAACTACAACCCCTCCCTCAAGAGTCGAGTCACCATATCAGCGGACACGTCCAAGAACCACTTCTCCCTGAACGTGAGCTCTGTGACCGCCGCAGACACGGCCGTGTATTACTGTGCGAGAGATCTGGATATAGCTGGAGGTATGGACGTCTGGGGCCAAGGGACCACGGTCACCGTCTCCTCA	TVSGGSFSSNGYYWSWIRQPAGKGLEWIGRIYTSGSTNYNPSLKSRVTISADTSKNHFSLNVSSVTAADTAVYYCARDLDIAGGMDVWGQGTTVTVSS	0.0512821	1.63641e-06
	22	3rd-22-37956	3rd	IGHV3-53	IGHJ6	G1	TGCAGCCTCTGGGATCACCGTCAGTAGCAACTACATGAGCTGGGTCCGCCAGGCTCCAGGGAAGGGGCTGGAGTGGGTCTCAGTTATTTATAGCGGTGGTAGCACATACTACGCAGACTCCGTGAAGGGCCGATTCACCATCTCCAGAGACAATTCCAAGAACACGCTGTATCTTCAAATGAACAGCCTGAGAGCCGAGGACACGGCCGTGTATTACTGTGCGAGAGATCTGGATATAGCTGGAGGTATGGACGTCTGGGGCCAAGGGACCACGGTTACCGTCTCCTCA	AASGITVSSNYMSWVRQAPGKGLEWVSVIYSGGSTYYADSVKGRFTISRDNSKNTLYLQMNSLRAEDTAVYYCARDLDIAGGMDVWGQGTTVTVSS	0.00438596	1.63641e-06
	22	3rd-22-41088	3rd	IGHV3-53	IGHJ6	G1	TGCAGCCTCTGGGATCACCGTCAGTAGCAACTACATGAGCTGGGTCCGCCAGGCTCCAGGGAAAGGGCTGGAGTGGGTCTCAGTTATTTATAGCGGTGGTAGCACATACTACGCAGACTCCGTGAAGGGCCGATTCACCATCTCCAGAGACAATTCCAAGAACACGCTGTATCTTCAAATGAACAGCCTGAGAGCCGAGGACACGGCCGTGTATTACTGTGCGAGAGATCTGGATATAGCTGGAGGTATGGACGTCTGGGGCCAAGGGACCACGGTCACCGTCTCCTCA	AASGITVSSNYMSWVRQAPGKGLEWVSVIYSGGSTYYADSVKGRFTISRDNSKNTLYLQMNSLRAEDTAVYYCARDLDIAGGMDVWGQGTTVTVSS	0.00877193	1.63641e-06
	22	3rd-22-41476	3rd	IGHV3-53	IGHJ6	G1	TGCAGCCTCTGGGGTCACCGTAAGTAGCAACTACATGAGCTGGGTCCGCCAGGCTCCAGGGAAGGGGCTGGAGTGGGTCTCAGTTATTTATAGCGGTGGTAGCACATACTACGCAGACTCCGTGAAGGGCCGATTCACCATCTCCAGAGACAATTCCAAGAACACGCTGTATCTTCAAATGAACAGCCTGAGAGCCGAGGACACGGCCGTGTATTACTGTGCGAGAGATCTGGATATAGCTGGAGGTATGGACGTCTGGGGCCAAGGGACCACGGTCACCGTCTCCTCA	AASGVTVSSNYMSWVRQAPGKGLEWVSVIYSGGSTYYADSVKGRFTISRDNSKNTLYLQMNSLRAEDTAVYYCARDLDIAGGMDVWGQGTTVTVSS	0.00877193	1.63641e-06
	22	3rd-22-45780	3rd	IGHV3-53	IGHJ6	G1	TGCAGCCTCTGGGATCACCGTCAGTAGCAACTACATGAGCTGGGTCCGCCAGGCTCCAGGGAAGGGGCTGGAGTGGGTCTCAGTTATTTATAGCGGTGGTAGCACATACTACGCAGACTCCGTGAAGGGCCGATTCACCATCTCCAGAGACAATTCCAAGAACACGCTGTATCTTCAAATGAACAGCCTGAGATCCGAGGACACGGCCGTGTATTACTGTGCGAGAGATCTGGATATAGCTGGAGGTATGGACGTCTGGGGCCAAGGGACCACGGTCACCGTCTCCTCA	AASGITVSSNYMSWVRQAPGKGLEWVSVIYSGGSTYYADSVKGRFTISRDNSKNTLYLQMNSLRSEDTAVYYCARDLDIAGGMDVWGQGTTVTVSS	0.00877193	1.63641e-06
	22	3rd-22-57594	3rd	IGHV3-53	IGHJ6	G1	TGCAGCCTCTGGGGTCACCGTCAGTAGCAACTACATGAGCTGGGTCCGCCAGGCTCCAGGGAAGGGGCTGGAGTGGGTCTCAGTTATTTATAGCGGTGGTAGCACATACTACGCAGACTCCGTGAAGGTCCGATTCACCATCTCCAGAGACAATTCCAAGAACACGCTGTATCTTCAAATGAACAGCCTGAGAGCCGAGGACACGGCCGTGTATTACTGTGCGAGAGATCTGGATATAGCTGGAGGTATGGACGTCTGGGGCCAAGGGACCACGGTCACCGTCTCCTCA	AASGVTVSSNYMSWVRQAPGKGLEWVSVIYSGGSTYYADSVKVRFTISRDNSKNTLYLQMNSLRAEDTAVYYCARDLDIAGGMDVWGQGTTVTVSS	0.00877193	1.63641e-06
	22	3rd-22-59901	3rd	IGHV3-53	IGHJ6	G1	TGCAGCGTCTGGATTCACCTTCAGTAGCTATGGCATGCACTGGGTCCGCCAGGCTCCAGGGAAGGGGCTGGAGTGGGTCTCAGTTATTTATAGCGGTGGTAGCACATACTACGCAGACTCCGTGAAGGGCCGATTCACCATCTCCAGAGACAATTCCAAGAACACGCTGTATCTTCAAATGAACAGCCTGAGAGCCGAGGACACGGCCGTGTATTACTGTGCGAGAGATCTGGATATAGCTGGAGGTATGGACGTCTGGGGCCAAGGGACCACGGTCACCGTCTCCTCA	AASGFTFSSYGMHWVRQAPGKGLEWVSVIYSGGSTYYADSVKGRFTISRDNSKNTLYLQMNSLRAEDTAVYYCARDLDIAGGMDVWGQGTTVTVSS	0.0394737	1.63641e-06
	22	3rd-22-61368	3rd	IGHV3-53	IGHJ6	G1	TGCAGCCTCTGGGGTCACCGTCAGTAGCAACTACATGAGCTGGGTCCGCCAAGCTCCAGGGAAGGGGCTGGAGTGGGTCTCAGTTATTTATAGCGGTGGTAGCACATACTACGCAGACTCCGTGAAGGGCCGATTCACCATCTCCAGAGACAATTCCAAGAACACGCTGTATCTTCAAATGAACAGCCTGAGAGCCGAGGACACGGCCGTGTATTACTGTGCGAGAGATCTGGATATAGCTGGAGGTATGGACGTCTGGGGCCAAGGGACCACGGTCACCGTCTCCTCA	AASGVTVSSNYMSWVRQAPGKGLEWVSVIYSGGSTYYADSVKGRFTISRDNSKNTLYLQMNSLRAEDTAVYYCARDLDIAGGMDVWGQGTTVTVSS	0.00877193	1.63641e-06
	22	3rd-22-67070	3rd	IGHV3-53	IGHJ6	G1	TGCAGCCTCTGGCATCACCGTCAGTAGCAACTACATGAGCTGGGTCCGCCAGGCTCCAGGGAAGGGGCTGGAGTGGGTCTCAGTTATTTATAGCGGTGGTAGCACATACTACGCAGACTCCGTGAAGGGCCGATTCACCATCTCCAGAGACAATTCCAAGAACACGCTGTATCTTCAAATGAACAGCCTGAGAGCCGAGGACACGGCCGTGTATTACTGTGCGAGAGATCTGGATATAGCTGGAGGTATGGACGTCTGGGGCCAAGGGACCACGGTCACCGTCTCCTCA	AASGITVSSNYMSWVRQAPGKGLEWVSVIYSGGSTYYADSVKGRFTISRDNSKNTLYLQMNSLRAEDTAVYYCARDLDIAGGMDVWGQGTTVTVSS	0.00877193	1.63641e-06
	22	3rd-22-72270	3rd	IGHV3-53	IGHJ4	G1	TGCAGCCTCTGGGATCACCGTCAGTAGCAACTACATGAGCTGGGTCCGCCAGGCTCCAGGGAAGGGGCTGGAGTGGGTCTCAGTTATTTATAGCGGTGGTAGCACATACTACGCAGACTCCGTGAAGGGCCGATTCACCATCTCCAGAGACAATTCCAAGAACACGCTGTATCTTCAAATGAACAGCCTGAGAGCCGAGGACACGGCCGTGTATTACTGTGCGAGAGATCTGGATATAGCTGGAGGTATGGACGTCTGGGGCCAGGGAACCCTGGTCACCGTCTCCTCA	AASGITVSSNYMSWVRQAPGKGLEWVSVIYSGGSTYYADSVKGRFTISRDNSKNTLYLQMNSLRAEDTAVYYCARDLDIAGGMDVWGQGTLVTVSS	0.00438596	1.63641e-06
	22	3rd-22-74339	3rd	IGHV3-53	IGHJ6	G1	TGCAGCCTCTGGGGTCACCGCCAGTAGCAACTACATGAGCTGGGTCCGCCAGGCTCCAGGGAAGGGGCTGGAGTGGGTCTCAGTTATTTATAGCGGTGGTAGCACATACTACGCAGACTCCGTGAAGGGCCGATTCACCATCTCCAGAGACAATTCCAAGAACACGCTGTATCTTCAAATGAACAGCCTGAGAGCCGAGGACACGGCCGTGTATTACTGTGCGAGAGATCTGGATATAGCTGGAGGTATGGACGTCTGGGGCCAAGGGACCACGGTCACCGTCTCCTCA	AASGVTASSNYMSWVRQAPGKGLEWVSVIYSGGSTYYADSVKGRFTISRDNSKNTLYLQMNSLRAEDTAVYYCARDLDIAGGMDVWGQGTTVTVSS	0.00877193	1.63641e-06
	22	3rd-22-74686	3rd	IGHV3-53	IGHJ6	G1	TGCAGCCTCTGGATTCACCTTCAGTACCTATAGCATGAACTGGGTCCGCCAGGCTCCAGGGAAGGGGCTGGAGTGGGTCTCAGTTATTTATAGCGGTGGTAGCACATACTACGCAGACTCCGTGAAGGGCCGATTCACCATCTCCAGAGACAATTCCAAGAACACGCTGTATCTTCAAATGAACAGCCTGAGAGCCGAGGACACGGCCGTGTATTACTGTGCGAGAGATCTGGATATAGCTGGAGGTATGGACGTCTGGGGCCAAGGGACCACGGTCACCGTCTCCTCA	AASGFTFSTYSMNWVRQAPGKGLEWVSVIYSGGSTYYADSVKGRFTISRDNSKNTLYLQMNSLRAEDTAVYYCARDLDIAGGMDVWGQGTTVTVSS	0.0350877	1.63641e-06
	22	3rd-22-76741	3rd	IGHV3-53	IGHJ6	G1	TGCAGCCTCTGGATTCACCGTCAGTAGCAACTACATGAGCTGGGTCCGCCAGGCTCCAGGGAAGGGGCTGGAGTGGGTCTCAGTTATTTATAGCGGTGGTAGCACATACTACGCAGACTCCGTGAAGGGCCGATTCACCATCTCCAGAGACAATTCCAAGAACACGCTGTATCTTCAAATGAACAGCCTGAGAGCCGAGGACACGGCCGTGTATTACTGTGCGAGAGATCTGGATATAGCTGGAGGTATGGACGTCTGGGGCCAAGGGACCACGGTCACCGTCTCCTCA	AASGFTVSSNYMSWVRQAPGKGLEWVSVIYSGGSTYYADSVKGRFTISRDNSKNTLYLQMNSLRAEDTAVYYCARDLDIAGGMDVWGQGTTVTVSS	0.00438596	1.63641e-06
	22	3rd-22-81434	3rd	IGHV3-53	IGHJ6	G1	TGCAGCCTCTGGGGTCACCGTCAGTAGCAACTACATGAGCTGGGTCCGCCAGGCTCCAGGGAAGGGGCTGGAGTGGGTCTCAGTTATTTATAGCGGTGGTAGCACATACTACGCAGACTCCGTGAAGGGCCGATTCACCATCTCCAGAGACAATTCCAAGAACACGCTGTATCTTCAAATGAACAGCCTGAGAGCCGAGGACACGGCCGTGTGTTACTGTGCGAGAGATCTGGATATAGCTGGAGGTATGGACGTCTGGGGCCAAGGGACCACGGTCACCGTCTCCTCA	AASGVTVSSNYMSWVRQAPGKGLEWVSVIYSGGSTYYADSVKGRFTISRDNSKNTLYLQMNSLRAEDTAVCYCARDLDIAGGMDVWGQGTTVTVSS	0.00877193	1.63641e-06
	22	3rd-22-84047	3rd	IGHV3-53	IGHJ6	G1	TGCAGCCTCTGGGGTCACCGTCAGTAGCAACTACATGAGCTGGGTCCGCCAGGCTCCAGGGAAGGGGCTGGAGTGGGTCTCAGTTATTTATAGCGGTGGTAGCACATACTACGCAGACTCCGTGAAGGGCCGATTCACCATCTCCAGAGACAATTCCAAGAACACGCTGTATCTTCAAATGAACAGCCTGAGAGCCGAGGACACGGCCGTGCATTACTGTGCGAGAGATCTGGATATAGCTGGAGGTATGGACGTCTGGGGCCAAGGGACCACGGTCACCGTCTCCTCA	AASGVTVSSNYMSWVRQAPGKGLEWVSVIYSGGSTYYADSVKGRFTISRDNSKNTLYLQMNSLRAEDTAVHYCARDLDIAGGMDVWGQGTTVTVSS	0.00877193	1.63641e-06
	22	5th-22-2625	5th	IGHV4-31	IGHJ6	M	CACTGTCTCTGGTGGCTCCATCAGCAGTGGTGGTTACTACTGGAGCTGGATCCGCCAGCACCCAGGGAAGGGCCTGGAGTGGATTGGGTACATCTATTACAGTGGGAGCACCTACTACAACCCGTCCCTCAAGAGTCGAGTTACCATATCAGTAGACACGTCTAAGAACCAGTTCTCCCTGAAGCTGAGTTCTGTGACTGCCGCGGACACGGCCGTGTATTACTGTGCGAGAGATTTAGATATTGCTGGCGGTATGGACGTCTGGGGCCAAGGGACCACGGTCACCGTCTCCTCA	TVSGGSISSGGYYWSWIRQHPGKGLEWIGYIYYSGSTYYNPSLKSRVTISVDTSKNQFSLKLSSVTAADTAVYYCARDLDIAGGMDVWGQGTTVTVSS	0.0042735	5.41174e-05
	22	5th-22-13027	5th	IGHV4-31	IGHJ6	D	CACTGTCTCTGGTGGCTCCATCAGCAGTGGTGGTTACTACTGGAGCTGGATCCGCCAGCACCCAGGGAAGGGCCTGGAGTGGATTGGGTACATCTATTACAGTGGGAGCACCTACTACAACCCGTCCCTCAAGAGTCGAGTTACCATATCAGTAGACACGTCTAAGAACCAGTTCTCCCTGAAGCTGAGTTCTGTGACTGCCGCGGACACGGCCGTGTATTACTGTGCGAGAGATTTAGATATTGCTGGCGGTATGGACGTCTGGGGCCAAGGGACCACGGTCACCGTCTCCTCA	TVSGGSISSGGYYWSWIRQHPGKGLEWIGYIYYSGSTYYNPSLKSRVTISVDTSKNQFSLKLSSVTAADTAVYYCARDLDIAGGMDVWGQGTTVTVSS	0.0042735	1.80391e-05
	22	6th-22-135	6th	IGHV3-53	IGHJ6	G1	TGCAGCCTCTGGGCTCACCGTCAGTGCCAACTACATGAACTGGGTCCGCCAGGCTCCAGGGAAGGGGCTGGAGTGGGTCTCACTTATTTATGCCGGTGGTACCACATTCTACGCAGACTCCGTGAAGGGCCGATTCACCATCTCCAGAGACAATTCGAAGAATACGTTGTATCTTCAAATGAACAGCCTGAGAGCCGAGGACACGGCCGTGTATTACTGTGCGAGAGACCTCGACATAGCAGGAGGTATGGACGTCTGGGGCCAAGGGACCACGGTCATCGTCTCCTCA	AASGLTVSANYMNWVRQAPGKGLEWVSLIYAGGTTFYADSVKGRFTISRDNSKNTLYLQMNSLRAEDTAVYYCARDLDIAGGMDVWGQGTTVIVSS	0.0526316	0.00038064
	22	6th-22-6854	6th	IGHV3-53	IGHJ6	G1	TGCAGCCTCTGGGCTCACCGTCAGTGCCAACTACATGAACTGGGTCCGCCAGGCTCCAGGGAACGGGCTGGAGTGGGTCTCACTTATTTATGCCGGTGGTAGCACATTCTACGCAGACTCCGTGAAGGGCCGATTCACCATCTCCAGAGACAATTCGAAGAATATGTTGTATCTTCAAATGAACAGCCTGAGAGCCGAGGACACGGCCGTGTATTACTGTGCGAGAGACCTCGATATAGCAGGAGGTATGGACGTCTGGGGCCAAGGGACCACGGTCATCGTCTCCTCA	AASGLTVSANYMNWVRQAPGNGLEWVSLIYAGGSTFYADSVKGRFTISRDNSKNMLYLQMNSLRAEDTAVYYCARDLDIAGGMDVWGQGTTVIVSS	0.0570175	1.25486e-05
	22	6th-22-103848	6th	IGHV3-53	IGHJ6	G1	TGCAGCCTCTGGGCTCACCGTCAGTGCCAACTACATGAACTGGGTCCGCCAGGCTCCAGGGAAGGGGCTGGAGTGGGTCTCACTTATTTATGCCGGTGGTACCACATTCTACGCAGACTCCGTGAAGGGCCGATTCACCATCTCCAGAGACAATTCGAAGAATACGTTGTATCTTCAAATGAACAGCCTGAGAGCCGAGGACACGGCCGTGTATTACTGTGCGAGAGACCTCGACATGGCAGGAGGTATGGACGTCTGGGGCCAAGGGACCACGGTCATCGTCTCCTCA	AASGLTVSANYMNWVRQAPGKGLEWVSLIYAGGTTFYADSVKGRFTISRDNSKNTLYLQMNSLRAEDTAVYYCARDLDMAGGMDVWGQGTTVIVSS	0.0526316	4.18286e-06
	22	6th-22-104315	6th	IGHV3-53	IGHJ6	G1	TGCAGCCTCTGGGCTCACCGTCAGTGCCAACTACATGAACTGGGTCCGCCAGGCTCCAGGGAAGGGGCTGGAGTGGGTCTCACTTATTTATGCCGGTGGTACCACATTCTACGCAGACTCCGTGAAGGGCCGATTCACCATCTCCAGAGACAATTCGAAGAATACGTTGTATCTTCAAATGAACAGCCTGAGAGCCGAGGACACGGCCGTGTATTACTGTGCGAGAGACCTCGACATAGCAGGAGGTATGGACGTCTGGGACCAAGGGACCACGGTCATCGTCTCCTCA	AASGLTVSANYMNWVRQAPGKGLEWVSLIYAGGTTFYADSVKGRFTISRDNSKNTLYLQMNSLRAEDTAVYYCARDLDIAGGMDVWDQGTTVIVSS	0.0526316	4.18286e-06
	25	5th-25-131791	5th	IGHV1-2	IGHJ6	M	GCTTCTGGATACACCTTCACCGGCTACTATATACACTGGATGCGACAGGCCCCTGGACAAGGGCTTGAGTGGATGGGATGGATCAACCCTAACAGCGGTGGCACAAACTATGCACAGAAGTTTCAGGGCAGGGTCACCATGACCAGGGACACGTCCATCGGCACAGCCTACATGGATCTGAGCAGCCTGAAATCTGACGACACGGCCGTCTATTACTGTGCGAGAGATCTGGGGAGAGCAGGGGGTATGGACGTCTGGGGCCAAGGGACCACGGTCACCGTCTCCTCA	ASGYTFTGYYIHWMRQAPGQGLEWMGWINPNSGGTNYAQKFQGRVTMTRDTSIGTAYMDLSSLKSDDTAVYYCARDLGRAGGMDVWGQGTTVTVSS	0.0352423	2.58973e-06
	28	4th-28-24241	4th	IGHV3-53	IGHJ6	G1	TGCAGCCTCTGGCTTAACCGTCAGTAGTAACTATATGACCTGGGTCCGCCAGGCTCCAGGGAAGGGGCTGGAGTGGGTCTCAGTTATTTATAGCGGTGGTAGTACATTCTACGCAGACTCCGTGAAGGGCCGATTCACCATCTCCAGAGACAATTCCAAGAACACGCTGTATCTTCAAATGAACAGCCTGAGAGCCGAGGACACGGCCGTGTATTACTGTGCGAGAGACCTGGGGGAGGTAGGTGGTATGGACGTCTGGGGCCAAGGGACCACGGTCACCGTCTCCTCA	AASGLTVSSNYMTWVRQAPGKGLEWVSVIYSGGSTFYADSVKGRFTISRDNSKNTLYLQMNSLRAEDTAVYYCARDLGEVGGMDVWGQGTTVTVSS	0.0307018	6.51665e-06
	28	6th-28-111043	6th	IGHV3-53	IGHJ6	G1	TGCAGCCTCTGGGATCACCGTCAGTAGCAACTACATGAACTGGGTCCGCCAGGCTCCAGGGAAGGGGCTGGAGTGGATCTCAATTCTGTATAGCGGTGGTACCACATACTACGCAGACTCCGTGAAGGGCCGATTCACCATCTCCAGAGACAATTCCAAGAACACCCTGTATCTTCAAATGAACAGCCTGAGGGCCGAGGACACGGCCGTTTATTACTGTGCGAGAGATCTTGACGTTGCAGGGGGTATGGACGTCTGGGGCCAAGGGACCACGGTCACCGTCTCCTCA	AASGITVSSNYMNWVRQAPGKGLEWISILYSGGTTYYADSVKGRFTISRDNSKNTLYLQMNSLRAEDTAVYYCARDLDVAGGMDVWGQGTTVTVSS	0.0438596	3.67397e-06
	30	1st-30-6018	1st	IGHV4-59	IGHJ6	M	CACTGTCTCTGGTGGCTCCATCAGTAGTTACTACTGGAGCTGGATCCGGCAGCCCCCAGGGAAGGGACTGGAGTGGATTGGGTATATCTATTACAGTGGGAGCACCAACTACAACCCCTCCCTCAAGAGTCGAGTCACCATATCAGTAGACACGTCCAAGAACCAGTTCTCCCTGAAGCTGAGCTCTGTGACCGCTGCGGACACGGCCGTGTATTACTGTGCGAGAGATCTAATGGGCCCGGGGGGTATGGACGTCTGGGGCCAAGGGACCACGGTCACCGTCTCCTCA	TVSGGSISSYYWSWIRQPPGKGLEWIGYIYYSGSTNYNPSLKSRVTISVDTSKNQFSLKLSSVTAADTAVYYCARDLMGPGGMDVWGQGTTVTVSS	0	8.567e-06
	30	6th-30-20987	6th	IGHV3-53	IGHJ6	G1	TGCAGCCTCTGGGCTCACCGTCAGTAGGAACTACATGAACTGGGTCCGCCAGGCTCCAGGGAAGGGGCTGGAGTGGGTCTCAGTTATTTATAGTGGTGGTAGTACATTCTACGCAGACTCCGTGAAGGGCCGATTCACCATCTCAAGAGACAATTCCAAGAACACGCTGTATCTTCAAATGAACAGTTTGAGAGCCGAGGACACGGCCGTGTATTACTGTGCGAGAGATTTAGAGTCGGCTGGGGGTATGGACGTCTGGGGCCAAGGGACCACGGTCACCGTCTCCTCA	AASGLTVSRNYMNWVRQAPGKGLEWVSVIYSGGSTFYADSVKGRFTISRDNSKNTLYLQMNSLRAEDTAVYYCARDLESAGGMDVWGQGTTVTVSS	0.0394737	5.79781e-06
	31	3rd-31-116681	3rd	IGHV1-18	IGHJ6	M	GCTTCTGGTTACACCTTTACCAGCTATGGTATCAGCTGGGTGCGACAGGCCCCTGGACAAGGGCTTGAGTGGATGGGATGGATCAGCGCTTACAATGGTAACACAAACTATGCACAGAAGCTCCAGGGCAGAGTCACCATGACCACAGACACATCCACGAGCACAGCCTACATGGAGCTGAGGAGCCTGAGATCTGACGACACGGCCGTGTATTACTGTGCGAGAGATCTGATGAACCTTGGAGGTATGGACGTCTGGGGCCAAGGGACCACGGTCACCGTCTCCTCA	ASGYTFTSYGISWVRQAPGQGLEWMGWISAYNGNTNYAQKLQGRVTMTTDTSTSTAYMELRSLRSDDTAVYYCARDLMNLGGMDVWGQGTTVTVSS	0	2.80732e-06
	31	3rd-31-418658	3rd	IGHV1-18	IGHJ6	D	GCTTCTGGTTACACCTTTACCAGCTATGGTATCAGCTGGGTGCGACAGGCCCCTGGACAAGGGCTTGAGTGGATGGGATGGATCAGCGCTTACAATGGTAACACAAACTATGCACAGAAGCTCCAGGGCAGAGTCACCATGACCACAGACACATCCACGAGCACAGCCTACATGGAGCTGAGGAGCCTGAGATCTGACGACACGGCCGTGTATTACTGTGCGAGAGATCTGATGAACCTTGGAGGTATGGACGTCTGGGGCCAAGGGACCACGGTCACCGTCTCCTCA	ASGYTFTSYGISWVRQAPGQGLEWMGWISAYNGNTNYAQKLQGRVTMTTDTSTSTAYMELRSLRSDDTAVYYCARDLMNLGGMDVWGQGTTVTVSS	0	1.40366e-06
	31	4th-31-32429	4th	IGHV4-4	IGHJ6	M	CGCTGTCTCTGGTGGCTCCATCAGCAGTAGTAACTGGTGGAGTTGGGTCCGCCAGCCCCCAGGGAAGGGGCTGGAGTGGATTGGGGAAATCTATCATAGTGGGAGCACCAACTACAACCCGTCCCTCAAGAGTCGAGTCACCATATCAGTAGACAAGTCCAAGAACCAGTTCTCCCTGAAGCTGAGCTCTGTGACCGCCGCGGACACGGCCGTGTATTACTGTGCGAGAGACTTGCGGGAGGTCGGCGGTATGGACGTCTGGGGCCAAGGGACCACGGTCACCGTCTCCTCA	AVSGGSISSSNWWSWVRQPPGKGLEWIGEIYHSGSTNYNPSLKSRVTISVDKSKNQFSLKLSSVTAADTAVYYCARDLREVGGMDVWGQGTTVTVSS	0	4.76585e-06
	32	1st-32-27222	1st	IGHV3-7	IGHJ6	D	TGCAGCCTCTGGATTCACCTTTAGTAGCTATTGGATGAGCTGGGTCCGCCAGGCTCCAGGGAAGGGGCTGGAGTGGGTGGCCAACATAAAGCAAGATGGAAGTGAGAAATACTATGTGGACTCTGTGAAGGGCCGATTCACCATCTCCAGAGACAACGCCAAGAACTCACTGTATCTGCAAATGAACAGCCTGAGAGCCGAGGACACGGCTGTGTATTACTGTGCGAGAGATCTAGCAGTGGCGGGCGGTATGGACGTCTGGGGCCAAGGGACCACGGTCACCGTCTCCTCA	AASGFTFSSYWMSWVRQAPGKGLEWVANIKQDGSEKYYVDSVKGRFTISRDNAKNSLYLQMNSLRAEDTAVYYCARDLAVAGGMDVWGQGTTVTVSS	0	3.84578e-06
	32	2nd-32-32821	2nd	IGHV4-59	IGHJ6	M	CACTGTCTCTGGTGGCTCCATCAGTAGTTACTACTGGAGCTGGATCCGGCAGCCCCCAGGGAAGGGACTGGAGTGGATTGGGTATATCTATTACAGTGGGAGCACCAACTACAACCCCTCCCTCAAGAGTCGAGTCACCATATCAGTAGACACGTCCAAGAACCAGTTCTCCCTGAAGCTGAGCTCTGTGACCGCTGCGGACACGGCCGTGTATTACTGTGCGAGAGATCTGGCAGCAGCTGGGGGTATGGACGTCTGGGGCCAAGGGACCACGGTCACCGTCTCCTCA	TVSGGSISSYYWSWIRQPPGKGLEWIGYIYYSGSTNYNPSLKSRVTISVDTSKNQFSLKLSSVTAADTAVYYCARDLAAAGGMDVWGQGTTVTVSS	0	5.371e-06
	32	2nd-32-73174	2nd	IGHV4-59	IGHJ6	D	CACTGTCTCTGGTGGCTCCATCAGTAGTTACTACTGGAGCTGGATCCGGCAGCCCCCAGGGAAGGGACTGGAGTGGATTGGGTATATCTATTACAGTGGGAGCACCAACTACAACCCCTCCCTCAAGAGTCGAGTCACCATATCAGTAGACACGTCCAAGAACCAGTTCTCCCTGAAGCTGAGCTCTGTGACCGCTGCGGACACGGCCGTGTATTACTGTGCGAGAGATCTGGCAGCAGCTGGGGGTATGGACGTCTGGGGCCAAGGGACCACGGTCACCGTCTCCTCA	TVSGGSISSYYWSWIRQPPGKGLEWIGYIYYSGSTNYNPSLKSRVTISVDTSKNQFSLKLSSVTAADTAVYYCARDLAAAGGMDVWGQGTTVTVSS	0	5.371e-06
	32	3rd-32-78454	3rd	IGHV4-30-2	IGHJ6	D	CGCTGTCTCTGGTGGCTCCATCAGCAGTGGTGGTTACTCCTGGAGCTGGATCCGGCAGCCACCAGGGAAGGGCCTGGAGTGGATTGGGTACATCTATCATAGTGGGAGCACCTACTACAACCCGTCCCTCAAGAGTCGAGTCACCATATCAGTAGACAGGTCCAAGAACCAGTTCTCCCTGAAGCTGAGCTCTGTGACCGCCGCGGACACGGCCGTGTATTACTGTGCCAGAGATCTTGGGACTGCGGGCGGTATGGACGTCTGGGGCCAAGGGACCACGGTCACCGTCTCCTCA	AVSGGSISSGGYSWSWIRQPPGKGLEWIGYIYHSGSTYYNPSLKSRVTISVDRSKNQFSLKLSSVTAADTAVYYCARDLGTAGGMDVWGQGTTVTVSS	0	3.94654e-06
	32	3rd-32-93974	3rd	IGHV4-30-2	IGHJ6	M	CGCTGTCTCTGGTGGCTCCATCAGCAGTGGTGGTTACTCCTGGAGCTGGATCCGGCAGCCACCAGGGAAGGGCCTGGAGTGGATTGGGTACATCTATCATAGTGGGAGCACCTACTACAACCCGTCCCTCAAGAGTCGAGTCACCATATCAGTAGACAGGTCCAAGAACCAGTTCTCCCTGAAGCTGAGCTCTGTGACCGCCGCGGACACGGCCGTGTATTACTGTGCCAGAGATCTTGGGACTGCGGGCGGTATGGACGTCTGGGGCCAAGGGACCACGGTCACCGTCTCCTCA	AVSGGSISSGGYSWSWIRQPPGKGLEWIGYIYHSGSTYYNPSLKSRVTISVDRSKNQFSLKLSSVTAADTAVYYCARDLGTAGGMDVWGQGTTVTVSS	0	1.97327e-06
	32	3rd-32-323677	3rd	IGHV4-30-2	IGHJ6	M	CGCTGTCTCTGGTGGCTCCATCAGCAGTGGTGGTTACTCCTGGAGCTGGATCCGGCAGCCACCAGGGAAGGGCCTGGAGTGGATTGGGTACATCTATCATAGTGGGAGCACCTACTACAACCCGTCCCTCAAGAGTCGAGTCACCATATCAGTAGACAGGTCCAAGAACCAGTTCTCCCTGAAGCTGAGCTCTGTTACCGCCGCGGACACGGCCGTGTATTACTGTGCCAGAGATCTTGGGACTGCGGGCGGTATGGACGTCTGGGGCCAAGGGACCACGGTCACCGTCTCCTCA	AVSGGSISSGGYSWSWIRQPPGKGLEWIGYIYHSGSTYYNPSLKSRVTISVDRSKNQFSLKLSSVTAADTAVYYCARDLGTAGGMDVWGQGTTVTVSS	0.0042735	1.97327e-06
	32	4th-32-150244	4th	IGHV3-11	IGHJ6	M	TGCAGCCTCTGGATTCACCTTCAGTGACTACTACATGAGCTGGATCCGCCAGGCTCCAGGGAAGGGGCTGGAGTGGGTTTCATACATTAGTAGTAGTGGTAGTACCATATACTACGCAGACTCTGTGAAGGGCCGATTCACCATCTCCAGGGACAACGCCAAGAACTCACTGTATCTGCAAATGAACAGCCTGAGAGCCGAGGACACGGCTGTGTATTACTGTGCGAGAGATCTACCGGAAGCGTTGGGTATGGACGTCTGGGGCCAAGGGACCACGGTCACCGTCTCCTCA	AASGFTFSDYYMSWIRQAPGKGLEWVSYISSSGSTIYYADSVKGRFTISRDNAKNSLYLQMNSLRAEDTAVYYCARDLPEALGMDVWGQGTTVTVSS	0	3.45479e-06
	32	5th-32-177801	5th	IGHV3-53	IGHJ6	G1	TGCAGCCTCTGGGGTCACCGTCAGTGCCAACTACATGATCTGGGTCCGCCAGGCTCCAGGGAAGGGGCTGGAGTGGGTCTCAATTCTTTATGCCGGTGGTAGCACATTCTACACAGACTCCGTGAAGGGCCGATTCATCATCTCCAGAGACAATTCCAAGAACACACTGTATCTTCAAATGAACAGCCTGAGAGTCGACGACACGGCCGTGTATTACTGTGCGAGAGATCTGGGTCCAGCTGGGGGTATGGACGTCTGGGGCCAAGGGACCACGGTCACCGTCTCCTCA	AASGVTVSANYMIWVRQAPGKGLEWVSILYAGGSTFYTDSVKGRFIISRDNSKNTLYLQMNSLRVDDTAVYYCARDLGPAGGMDVWGQGTTVTVSS	0.0614035	2.83154e-06
	32	5th-32-182215	5th	IGHV3-21	IGHJ6	M	TGCAGCCTCTGGATTCACCTTCAGTAGCTATAGCATGAACTGGGTCCGCCAGGCTCCAGGGAAGGGGCTGGAGTGGGTCTCATCCATTAGTAGTAGTAGTAGTTACATATACTACGCAGACTCAGTGAAGGGCCGATTCACCATCTCCAGAGACAACGCCAAGAACTCACTGTATCTGCAAATGAACAGCCTGAGAGCCGAGGACACGGCTGTGTATTACTGTGCGAGAGATTTAACAGCAGCTGGGGGTATGGACGTCTGGGGCCAAGGGACCACGGTCACCGTCTCCTCA	AASGFTFSSYSMNWVRQAPGKGLEWVSSISSSSSYIYYADSVKGRFTISRDNAKNSLYLQMNSLRAEDTAVYYCARDLTAAGGMDVWGQGTTVTVSS	0	2.83154e-06
	32	6th-32-90227	6th	IGHV3-7	IGHJ6	D	TGCAGCCTCTGGATTCACCTTTAGTAGCTATTGGATGAGCTGGGTCCGCCAGGCTCCAGGGAAGGGGCTGGAGTGGGTGGCCAACATAAAGCAAGATGGAAGTGAGAAATACTATGTGGACTCTGTGAAGGGCCGATTCACCATCTCCAGAGACAACGCCAAGAACTCACTGTATCTGCAAATGAACAGCCTGAGAGCCGAGGACACGGCTGTGTATTACTGTGCGAGAGATCTGGGGGAGTCGGGCGGTATGGACGTCTGGGGCCAAGGGACCACGGTCACCGTCTCCTCA	AASGFTFSSYWMSWVRQAPGKGLEWVANIKQDGSEKYYVDSVKGRFTISRDNAKNSLYLQMNSLRAEDTAVYYCARDLGESGGMDVWGQGTTVTVSS	0	1.84002e-06
	32	6th-32-268043	6th	IGHV3-53	IGHJ6	G2	TGCAGCCTCTGGGTTGACCGTCAGTAGCAATTACATGACCTGGGTCCGGCAGGCTCCAGGGAAGGGACTGGAGTGGGTCTCAGTTATTTATAGCGGTGGAAGCACATTCTACGCAGACTCCGTGAAGGGCCGATTCACCATCTCCAGAGACAATTCCAAGAACACACTGTATTTGCAAATGAATAGCCTGCGAGCCGAGGACACGGCCGTGTATTACTGTGCGAGAGATCTGGGTCCAGCTGGGGGTATGGACGTCTGGGGCCAAGGGACCACGGTCACCGTCTCCTCA	AASGLTVSSNYMTWVRQAPGKGLEWVSVIYSGGSTFYADSVKGRFTISRDNSKNTLYLQMNSLRAEDTAVYYCARDLGPAGGMDVWGQGTTVTVSS	0.0526316	1.84002e-06
	33	4th-33-61541	4th	IGHV4-59	IGHJ6	M	CACTGTCTCTGGTGGCTCCATCAGTAGTTACTACTGGAGCTGGATCCGGCAGCCCCCAGGGAAGGGACTGGAGTGGATTGGGTATATCTATTACAGTGGGAGCACCAACTACAACCCCTCCCTCAAGAGTCGAGTCACCATATCAGTAGACACGTCCAAGAACCAGTTCTCCCTGAAGCTGAGCTCTGTGACCGCTGCGGACACGGCCGTGTATTACTGTGCGAGAGATTTGCCCCTAGCGGGGGGTATGGACGTCTGGGGCCAAGGGACCACGGTCACCGTCTCCTCA	TVSGGSISSYYWSWIRQPPGKGLEWIGYIYYSGSTNYNPSLKSRVTISVDTSKNQFSLKLSSVTAADTAVYYCARDLPLAGGMDVWGQGTTVTVSS	0	5.09463e-06
	33	6th-33-72096	6th	IGHV3-53	IGHJ6	G1	TACAGCCTCTGGGGTCACCGTCAGTAGCAACTACATGAACTGGGTCCGCCAGGCTCCAGGGAAGGGGCTGGAGTGGGTCTCAGTTATGTATAGCGGTGGTACCACATATTACGCAGATTCCGTGAAGGGCCGATTCACCACCTCCAGACACAATTCCAAGAACACACTGTATCTTCAAATGAACAGCCTGAGAACTGAGGACACGGCCGTATATTTCTGTGCGAGAGATCTGCTAGAAGCTGGCGGTATGGACGTCTGGGGCCAAGGGACCACGGTCACCGTCTCCTCA	ASGVTVSSNYMNWVRQAPGKGLEWVSVMYSGGTTYYADSVKGRFTTSRHNSKNTLYLQMNSLRTEDTAVYFCARDLLEAGGMDVWGQGTTVTVSS	0.0486726	3.35681e-06
	34	3rd-34-29280	3rd	IGHV3-53	IGHJ6	G1	TGCAGCCTCTGGGCTCACCGTCAGTAGCAACTACATGAGCTGGGTCCGCCAGGCTCCAGGGAAGGGACTGGAGTGGGTCTCAGTTATTTATAGCGGTGGTAGCACATACTACGCAGACTCCGTGAAGGGCCGATTCACCATCTCCAGACACAATTCCAAGAACACGCTGTATCTTCAAATGAACAGCCTGAGACCTGAGGACACGGCCGTGTATTACTGTGCGAGAGATCTGGATACAGCTGGTGGTATGGACGTCTGGGGCCAAGGGACCACGGTCACCGTCTCCTCA	AASGLTVSSNYMSWVRQAPGKGLEWVSVIYSGGSTYYADSVKGRFTISRHNSKNTLYLQMNSLRPEDTAVYYCARDLDTAGGMDVWGQGTTVTVSS	0.0131579	7.04379e-06
	34	3rd-34-47734	3rd	IGHV3-53	IGHJ6	G1	TGCAGCCTCTGGGGTCACCGTCAGTAGCAACTACATGAGCTGGGTCCGCCAGGCTCCAGGGAAGGGGCTGGAGTGGGTCTCAGTTATTTATAGCGGTGGTAGCACATACTACGCAGACTCCGTGAAGGGCCGATTCACCATCTCCAGACACAATTCCAAGAACACGCTGTATCTTCAAATGAACAGCCTGAGAGCTGAGGACACGGCCGTGTATTACTGTGCGAGAGATCTGGATACAGCTGGTGGTATGGACGTCTGGGGCCAAGGGACCACGGTCACCGTCTCCTCA	AASGVTVSSNYMSWVRQAPGKGLEWVSVIYSGGSTYYADSVKGRFTISRHNSKNTLYLQMNSLRAEDTAVYYCARDLDTAGGMDVWGQGTTVTVSS	0.00438596	7.04379e-06
	34	3rd-34-125304	3rd	IGHV3-53	IGHJ6	G1	TGCAGCCTCTGGGCTCATCGTCAGTAGCAACTACATGAGCTGGGTCCGCCAGGCTCCAGGGAAGGGGCTGGAGTGGGTCTCAGTTATTTATAGCGGTGGTAGCACATACTACGCAGACTCCGTGAAGGGCCGATTCACCATCTCCAGACACAATTCCAAGAACACGCTGTATCTTCAAATGAACAGCCTGAGAGCTGAGGACACGGCCGTGTATTACTGTGCGAGAGATCTGGATACAGCTGGTGGTATGGACGTCTGGGGCCAAGGGACCACGGTCACCGTCTCCTCA	AASGLIVSSNYMSWVRQAPGKGLEWVSVIYSGGSTYYADSVKGRFTISRHNSKNTLYLQMNSLRAEDTAVYYCARDLDTAGGMDVWGQGTTVTVSS	0.00877193	3.5219e-06
	34	3rd-34-136126	3rd	IGHV3-53	IGHJ6	G1	TGCAGTCTCTGGGTTAACCGTCAGTAGCAACTACATGAGCTGGGTCCGCCAGGCTCCAGGGAAGGGGCTGGAGTGGGTCTCAGTTATTTATAGCGGTGGTAGTACATACTACGCAGACTCCGTGAAGGGCCGATTCACCATCTCCAGACACAATTCCAAGAACACGCTGTATCTTCAAATGAACAGCCTGAGAGCTGAAGACACGGCCGTGTATTACTGTGCGAGAGATCTGGATACAGCTGGTGGTATGGACGTCTGGGGCCAAGGGACCACGGTCACCGTCTCCTCA	AVSGLTVSSNYMSWVRQAPGKGLEWVSVIYSGGSTYYADSVKGRFTISRHNSKNTLYLQMNSLRAEDTAVYYCARDLDTAGGMDVWGQGTTVTVSS	0.0175439	3.5219e-06
	34	4th-34-61398	4th	IGHV3-21	IGHJ6	M	TGCAGCCTCTGGATTCACCTTCAGTAGCTATAGCATGAACTGGGTCCGCCAGGCTCCAGGGAAGGGGCTGGAGTGGGTCTCATCCATTAGTAGTAGTAGTAGTTACATATACTACGCAGACTCAGTGAAGGGCCGATTCACCATCTCCAGAGACAACGCCAAGAACTCACTGTATCTGCAAATGAACAGCCTGAGAGCCGAGGACACGGCTGTGTATTACTGTGCGAGAGATCTGGAGGCGGCTGGCGGTATGGACGTCTGGGGCCAAGGGACCACGGTCACCGTCTCCTCA	AASGFTFSSYSMNWVRQAPGKGLEWVSSISSSSSYIYYADSVKGRFTISRDNAKNSLYLQMNSLRAEDTAVYYCARDLEAAGGMDVWGQGTTVTVSS	0	5.14647e-06
	35	1st-35-93262	1st	IGHV3-66	IGHJ6	M	TGCAGCCTCTGGATTCACCGTCAGTAGCAACTACATGAGCTGGGTCCGCCAGGCTCCAGGGAAGGGGCTGGAGTGGGTCTCAGTTATTTATAGCGGTGGTACCACATACTACGCAGACTCCGTGAGGGGCAGAATCACCATCTCCAGAGACGATTCCAAGAACACGCTGTATCTTCAAATAAACAGCCTGGGAGCCGAAGACACGGCTGTATATTACTGTGCGAGAGATCTGGCAGCAGCTGGCGGTATGGACGTCTGGGGCCCAGGGACCACGGTCACCGTCTCCTCA	AASGFTVSSNYMSWVRQAPGKGLEWVSVIYSGGTTYYADSVRGRITISRDDSKNTLYLQINSLGAEDTAVYYCARDLAAAGGMDVWGPGTTVTVSS	0.0350877	6.06079e-06
	35	3rd-35-150	3rd	IGHV3-66	IGHJ6	G2	TGCAGCCTCTGGAGTCACCGTCAGTAGCAACTACATGAGCTGGGTCCGCCAGGCTCCAGGGAAGGGGCTGGAGTGGGTCTCAATTATTTATAGCGGTGGTAGCACATACTACGCAGACTCCGTGAAGGGCAGATTCATTATCTCCAGAGACAATTCCAAGAACACGCTGTATCTTCAAATGAACAGCCTGAGAGCCGAGGACACGGCTCTGTATTACTGTGCGAGAGATCTGGCAGCAGCTGGCGGTATGGACGTCTGGGGCCAAGGGACCACGGTCACCGTCTCCTCA	AASGVTVSSNYMSWVRQAPGKGLEWVSIIYSGGSTYYADSVKGRFIISRDNSKNTLYLQMNSLRAEDTALYYCARDLAAAGGMDVWGQGTTVTVSS	0.0219298	0.000302395
	35	3rd-35-75589	3rd	IGHV3-66	IGHJ6	G2	TGCAGCCTCTGGAGTCACCGTCAGTAGCAACTACATGAGCTGGGTCCGCCAGGCTCCAGGGAAGGGGCTGGAGTGGGTCTCAATTATTTATAGCGGTGGTAGCACATACTACGCAGACTCCGTGAAGGGCAGATTCATTATCTCCAGAGACAATTCCAAGAACACGCTGTATCTTCAAATGAACAGCCTGAGAACCGAGGACACGGCTCTGTATTACTGTGCGAGAGATCTGGCAGCAGCTGGCGGTATGGACGTCTGGGGCCAAGGGACCACGGTCACCGTCTCCTCA	AASGVTVSSNYMSWVRQAPGKGLEWVSIIYSGGSTYYADSVKGRFIISRDNSKNTLYLQMNSLRTEDTALYYCARDLAAAGGMDVWGQGTTVTVSS	0.0263158	2.39996e-06
	35	3rd-35-83163	3rd	IGHV3-66	IGHJ6	G2	TGCAGCCTCTGTAGTCACCGTCAGTAGCAACTACATGAGCTGGGTCCGCCAGGCTCCAGGGAAGGGGCTGGAGTGGGTCTCAATTATTTATAGCGGTGGTAGCACATACTACGCAGACTCCGTGAAGGGCAGATTCATTATCTCCAGAGACAATTCCAAGAACACGCTGTATCTTCAAATGAACAGCCTGAGAGCCGAGGACACGGCTCTGTATTACTGTGCGAGAGATCTGGCAGCAGCTGGCGGTATGGACGTCTGGGGCCAAGGGACCACGGTCACCGTCTCCTCA	AASVVTVSSNYMSWVRQAPGKGLEWVSIIYSGGSTYYADSVKGRFIISRDNSKNTLYLQMNSLRAEDTALYYCARDLAAAGGMDVWGQGTTVTVSS	0.0263158	2.39996e-06
	35	3rd-35-106687	3rd	IGHV3-66	IGHJ6	M	TGCAGCCTCTGGATTCACCGTCAGTAGCAACTACATGAGCTGGGTCCGCCAGGCTCCAGGGAAGGGGCTGGAGTGGGTCTCAGTTATTTATAGCGGTGGTACCACATACTACGCAGACTCCGTGAGGGGCAGAATCACCATCTCCAGAGACGATTCCAAGAACACTCTGTATCTTCAAATAAACAGCCTGGGAGCCGAAGACACGGCTGTCTATTACTGTGCGAGAGATCTGGCAGCAGCTGGCGGTATGGACGTCTGGGGCCCAGGGACCACGGTCACCGTCTCCTCA	AASGFTVSSNYMSWVRQAPGKGLEWVSVIYSGGTTYYADSVRGRITISRDDSKNTLYLQINSLGAEDTAVYYCARDLAAAGGMDVWGPGTTVTVSS	0.0394737	2.39996e-06
	35	3rd-35-116662	3rd	IGHV3-66	IGHJ6	G2	TGCAGCCTCTGGATTCACCTTCAGTAGCTATAGCATGAACTGGGTCCGCCAGGCTCCAGGGAAGGGGCTGGAGTGGGTCTCAATTATTTATAGCGGTGGTAGCACATACTACGCAGACTCCGTGAAGGGCAGATTCATTATCTCCAGAGACAATTCCAAGAACACGCTGTATCTTCAAATGAACAGCCTGAGAGCCGAGGACACGGCTCTGTATTACTGTGCGAGAGATCTGGCAGCAGCTGGCGGTATGGACGTCTGGGGCCAAGGGACCACGGTCACCGTCTCCTCA	AASGFTFSSYSMNWVRQAPGKGLEWVSIIYSGGSTYYADSVKGRFIISRDNSKNTLYLQMNSLRAEDTALYYCARDLAAAGGMDVWGQGTTVTVSS	0.0438596	2.39996e-06
	35	3rd-35-119998	3rd	IGHV3-66	IGHJ6	G2	TGCAGCCTCTGGATTCACCTTTAGCGGCTTTGCCATGAACTGGGTCCGCCAGGCTCCAGGGAAGGGGCTGGACTGGGTCTCAATTATTTATAGCGGTGGTAGCACATACTACGCAGACTCCGTGAAGGGCAGATTCATTATCTCCAGAGACAATTCCAAGAACACGCTGTATCTTCAAATGAACAGCCTGAGAGCCGAGGACACGGCTCTGTATTACTGTGCGAGAGATCTGGCAGCAGCTGGCGGTATGGACGTCTGGGGCCAAGGGACCACGGTCACCGTCTCCTCA	AASGFTFSGFAMNWVRQAPGKGLDWVSIIYSGGSTYYADSVKGRFIISRDNSKNTLYLQMNSLRAEDTALYYCARDLAAAGGMDVWGQGTTVTVSS	0.0657895	2.39996e-06
	35	3rd-35-128585	3rd	IGHV3-66	IGHJ6	G2	TGCAGCCTCTGGAGTCACCGTCAGTAGCAACTACATGAGCTGGGTCCGCCAGGCTCCAGGGAAGGGGCTGGAGTGGGTCTCAATTATTTATAGCGGTGGTAGCACATACTACGCAGACTCCGTGAAGGGCAGATTCATTATCTCCAGAGACAATTCCAAGAACACGCTGTATCTTCAAATGAACAGCCTGAGAGCCGAGGACACGGCTCTGTATTACTGTGCGAGAGATCTGGCAGCAGCTGGCGGTATGGACGTCTGGGGCCAAGGGACCACGGTCACCGTCTCCTAA	AASGVTVSSNYMSWVRQAPGKGLEWVSIIYSGGSTYYADSVKGRFIISRDNSKNTLYLQMNSLRAEDTALYYCARDLAAAGGMDVWGQGTTVTVS	0.0219298	2.39996e-06
	35	3rd-35-129592	3rd	IGHV3-66	IGHJ6	G2	TGCAGCCTCTGGAGTCACCGTCAGTAGCAACTACATGAGCTGGGTCCGCCAGGCTCCAGGGAAGGGGCTGGAGTGGGTCTCAATTATTTATAGCGGTGGTAGCACATACTACGCAGACTCCGTGAAGGGCAGATTCATTATCTCCAGAGACAATTCCAAGAACACGCTGTATCTTCAAATGAACAGCCTGAGAGCCGAGGACACGGCTCTGTATTACTGTGCGAGAGATCTGGCAGCAGCTGGCGGTATGGACGTCTGGGGCCAAGGGACCACGGTCACCGTCTCCTCC	AASGVTVSSNYMSWVRQAPGKGLEWVSIIYSGGSTYYADSVKGRFIISRDNSKNTLYLQMNSLRAEDTALYYCARDLAAAGGMDVWGQGTTVTVSS	0.0219298	2.39996e-06
	35	3rd-35-134777	3rd	IGHV3-66	IGHJ6	G2	TGCAGCCTCTGGAGTCACCGTCAGTAGCAACTACATGAGCTGGGTCCGCCAGGCTCAAGGGAAGGGGCTGGAGTGGGTCTCAATTATTTATAGCGGTGGTAGCACATACTACGCAGACTCCGTGAAGGGCAGATTCATTATCTCCAGAGACAATTCCAAGAACACGCTGTATCTTCAAATGAACAGCCTGAGAGCCGAGGACACGGCTCTGTATTACTGTGCGAGAGATCTGGCAGCAGCTGGCGGTATGGACGTCTGGGGCCAAGGGACCACGGTCACCGTCTCCTCA	AASGVTVSSNYMSWVRQAQGKGLEWVSIIYSGGSTYYADSVKGRFIISRDNSKNTLYLQMNSLRAEDTALYYCARDLAAAGGMDVWGQGTTVTVSS	0.0263158	2.39996e-06
	35	3rd-35-147957	3rd	IGHV3-66	IGHJ6	G2	TGCAGCCTCTGGAGTCACCGTCAGTAGCAACTACATGAGCTGGGTCTGCCAGGCTCCAGGGAAGGGGCTGGAGTGGGTCTCAATTATTTATAGCGGTGGTAGCACATACTACGCAGACTCCGTGAAGGGCAGATTCATTATCTCCAGAGACAATTCCAAGAACACGCTGTATCTTCAAATGAACAGCCTGAGAGCCGAGGACACGGCTCTGTATTACTGTGCGAGAGATCTGGCAGCAGCTGGCGGTATGGACGTCTGGGGCCAAGGGACCACGGTCACCGTCTCCTCA	AASGVTVSSNYMSWVCQAPGKGLEWVSIIYSGGSTYYADSVKGRFIISRDNSKNTLYLQMNSLRAEDTALYYCARDLAAAGGMDVWGQGTTVTVSS	0.0263158	2.39996e-06
	35	3rd-35-175381	3rd	IGHV3-66	IGHJ6	G2	TGCAGCCTCTGGAGTCACCGTCAGTAGCAACTACATGAGCTGGATCCGCCAGGCTCCAGGGAAGGGGCTGGAGTGGGTCTCAATTATTTATAGCGGTGGTAGCACATACTACGCAGACTCCGTGAAGGGCAGATTCATTATCTCCAGAGACAATTCCAAGAACACGCTGTATCTTCAAATGAACAGCCTGAGAGCCGAGGACACGGCTCTGTATTACTGTGCGAGAGATCTGGCAGCAGCTGGCGGTATGGACGTCTGGGGCCAAGGGACCACGGTCACCGTCTCCTCA	AASGVTVSSNYMSWIRQAPGKGLEWVSIIYSGGSTYYADSVKGRFIISRDNSKNTLYLQMNSLRAEDTALYYCARDLAAAGGMDVWGQGTTVTVSS	0.0263158	2.39996e-06
	35	3rd-35-192518	3rd	IGHV3-66	IGHJ6	G2	TGCAGCCTCTGGAGTCACCGTCAGTAGCAACTACATGAGCTGGGTCCGCCAGGCTCCAGGGAAGGGGCTGGAGTGGGTCTCAATTATTTATAGCGGTGGTAGCACATACTACGCAGACTCCGTGAAGGGCAGATTCATTATCTACAGAGACAATTCCAAGAACACGCTGTATCTTCAAATGAACAGCCTGAGAGCCGAGGACACGGCTCTGTATTACTGTGCGAGAGATCTGGCAGCAGCTGGCGGTATGGACGTCTGGGGCCAAGGGACCACGGTCACCGTCTCCTCA	AASGVTVSSNYMSWVRQAPGKGLEWVSIIYSGGSTYYADSVKGRFIIYRDNSKNTLYLQMNSLRAEDTALYYCARDLAAAGGMDVWGQGTTVTVSS	0.0263158	2.39996e-06
	35	5th-35-36526	5th	IGHV3-66	IGHJ6	G2	TGCAGCCTCTGGAGTCACCGTCAGCAGCAACTACATGAGCTGGGTCCGCCAGGCTCCAGGGAAGGGGCTGGAGTGGGTCTCAATGATTTACGCCGGAGGTAGCACATTCTACGCAGACTCCGTGAAGGGCAGATTCATTATCTCCAGAGACACCTCCAAGAACACACTGTATCTTCAAATGAACAGCCTGAGAGCCGAGGACACGGCTCTGTATTACTGTGCGAGAGATCTGGCAGAAGCTGGCGGTATGGACGTCTGGGGCCAAGGGACCACGGTCACCGTCTCCTCA	AASGVTVSSNYMSWVRQAPGKGLEWVSMIYAGGSTFYADSVKGRFIISRDTSKNTLYLQMNSLRAEDTALYYCARDLAEAGGMDVWGQGTTVTVSS	0.0657895	5.38906e-06
	35	5th-35-178339	5th	IGHV3-66	IGHJ6	G1	TGCAGCCTCTGGAGTCACCGTCAGTAGCAACTACATGAACTGGGTCCGCCAGGCTCCAGGGAAGGGGCTGGAGTGGGTCTCAGTTCTTTATAGCGGTGGTAGCACATTCTACGCAGACTCCGTGAAGGGCAGATTCATTATCTCCAGAGACAATTCCAAGAACACGCTGTATCTTCAAATGAATAGCCTGAGAGCCGAGGACACGGGTATTTATTACTGTGCGAGAGATCTGGAAGCAGCTGGCGGTATGGACGTCTGGGGCCAAGGGACCACGGTCACCGTCTCCTCA	AASGVTVSSNYMNWVRQAPGKGLEWVSVLYSGGSTFYADSVKGRFIISRDNSKNTLYLQMNSLRAEDTGIYYCARDLEAAGGMDVWGQGTTVTVSS	0.0438596	2.69453e-06
	35	5th-35-213916	5th	IGHV3-66	IGHJ6	G1	TGCAGCCTCTGGACTTACCGTCAGTAGCAACTACATGAACTGGGTCCGCCAGGCTCCAGGGAAGGGGCTTGAGTGGGTCTCACTTATTTATAGCGGTGGTAGCACATACTACGCAGACTCCGTGAAGGGCAGATTCACCATCTCCAGAGACATTTCCAAGAACACGCTGTATCTTCAAATGAACAGCCTGAGAGCCGACGACACGGCTGTGTATTACTGTGCGAGAGATCTACTGGAGGCTGGCGGTATGGACGTCTGGGGCCAAGGGACCACGGTCACCGTCTCCTCA	AASGLTVSSNYMNWVRQAPGKGLEWVSLIYSGGSTYYADSVKGRFTISRDISKNTLYLQMNSLRADDTAVYYCARDLLEAGGMDVWGQGTTVTVSS	0.0307018	2.69453e-06
	35	6th-35-372	6th	IGHV3-66	IGHJ6	G2	TGCAGCCTCTGGAGTCACCGTCAGCAGGAACTATATGACTTGGGTCCGCCAGACTCCAGAGAAGGGGCTGGAGTGGGTCTCAACTATCTATGCCGGTGGTAGCACATTCTATGCAGACTCCGTGAAGGGCAGATTCATTATCTCCAGAGACAATTCCAAGAACACCCTATATCTTCAAATGAATAGCCTGAGAGCCGAGGACACGGCTCTGTATTACTGTGCGAGAGATCTGCAAGAAGCTGGCGGTATGGACGTCTGGGGCCAAGGGACCACGGTCACCGTCTCTTCA	AASGVTVSRNYMTWVRQTPEKGLEWVSTIYAGGSTFYADSVKGRFIISRDNSKNTLYLQMNSLRAEDTALYYCARDLQEAGGMDVWGQGTTVTVSS	0.0921053	0.00012679
	35	6th-35-671	6th	IGHV3-66	IGHJ6	G2	TGCAGCCTCTGGAGTCACCGTCAGTAGCAATTACATGAGTTGGGTCCGCCAGGCTCCAGGGAAGGGGCTGGAGTGGGTCTCAATTATTTATCCTGGTGGTACCACATACTACGCAGACTCCGTGAAGGGCAGATTCATTATCTCCAGAGACAATTCCAAGAACACGCTGTATCTTCAAATGAACAGTCTGAGAGCCGAGGACACGGCTCTCTATTACTGTGCGAGAGATCTGGCAGCAGCTGGCGGTATGGACGTCTGGGGCCAAGGGACCACGGTCACCGTCTCCTCA	AASGVTVSSNYMSWVRQAPGKGLEWVSIIYPGGTTYYADSVKGRFIISRDNSKNTLYLQMNSLRAEDTALYYCARDLAAAGGMDVWGQGTTVTVSS	0.0570175	8.73444e-05
	35	6th-35-1581	6th	IGHV3-66	IGHJ6	G2	TGCAGCCTCTGGAGTGACCGTCAGTAGGAACTACATGAACTGGGTCCGCCAGGCTCCAGGGAAGGGGCTGGAGTGGGTCTCAGTTATTTATAGCGGTGGTAGCACATTCTACGCAGACTCCGTGAAGGGCAGATTCATTATCTCCAGAGACAATTCCAAGAACACGCTGTATCTTCAAATGAACAGCCTGAGAGCCGAGGACACGGCTGTGTATTACTGTGCGAGAGATCTGGAAGCAGCTGGCGGTATGGACGTCTGGGGCCAAGGGACCACGGTCACCGTCTCCTCA	AASGVTVSRNYMNWVRQAPGKGLEWVSVIYSGGSTFYADSVKGRFIISRDNSKNTLYLQMNSLRAEDTAVYYCARDLEAAGGMDVWGQGTTVTVSS	0.0307018	3.66283e-05
	35	6th-35-1774	6th	IGHV3-66	IGHJ6	G2	TGCAGCCTCTGGAGTCACCGTCAGTAGCAACTACATGAACTGGGTCCGCCAGGCTCCAGGGAAGGGGCTGGAGTGGGTCTCAACTCTTTATGCCGGTGGTAGTACATTCTACGCAGACTCCGTCAAGGGCAGATTCGTTATCTCCAGAGACAATTCCAAGAACACGGTCTATCTTCAAATGAACAGCCTGAGAGCCGAGGACACGGCTCTCTATTACTGTGCGAGAGATCTGGCAGCAGCTGGCGGTATGGACGTCTGGGGCCAAGGGACCACGGTCACCGTCTCCTCA	AASGVTVSSNYMNWVRQAPGKGLEWVSTLYAGGSTFYADSVKGRFVISRDNSKNTVYLQMNSLRAEDTALYYCARDLAAAGGMDVWGQGTTVTVSS	0.0745614	3.38107e-05
	35	6th-35-4811	6th	IGHV3-66	IGHJ6	G2	TGCAGCCTCTGGAGTCACCGTCAGTAGCAATTACATGAATTGGGTCCGCCAGGCTCCAGGGAAGGGGCTGGAGTGGGTCTCAATTATTTATAGTGGTGGTACCACATACTACGCAGACTCCGTGAAGGGCAGATTCATTATCTCCAGAGACAATTCCAAGAACACTCTGTATCTTCAAATGAACAGTCTAAGAGCCGAGGACACGGCTCTGTATTACTGTGCGAGAGATCTGGCAGCAGCTGGCGGTATGGACGTCTGGGGCCAAGGGACCACGGTCACCGTCTCCTCA	AASGVTVSSNYMNWVRQAPGKGLEWVSIIYSGGTTYYADSVKGRFIISRDNSKNTLYLQMNSLRAEDTALYYCARDLAAAGGMDVWGQGTTVTVSS	0.0570175	1.12702e-05
	35	6th-35-6682	6th	IGHV3-66	IGHJ6	G2	TGTAGCCTCTGAAGTCACCGTCAGTAGCAACTACATGAACTGGGTCCGCCAGGCTCCAGGAAAGGGGCTGGAGTGGGTCTCACTTATTTATGCCGGTGGTAGCACATTCTACGCAGACTCCGTGAAGGGCAGATTCGTTATCTCCAGAGACAATTCCAAGAACACGTTGTATCTTCAAATGAACAGCCTGAGAGTCGAGGACACGGCTCTCTATTACTGTGCGAGAGATCTGGCAGCTGCTGGCGGCATGGACGTCTGGGGCCAAGGGACCACGGTCACCGTCTCCTCA	VASEVTVSSNYMNWVRQAPGKGLEWVSLIYAGGSTFYADSVKGRFVISRDNSKNTLYLQMNSLRVEDTALYYCARDLAAAGGMDVWGQGTTVTVSS	0.0701754	8.45268e-06
	35	6th-35-7178	6th	IGHV3-66	IGHJ6	G2	TGCAGCCTCTGGAGTCACCGTCAGTAGCAACTACATGAACTGGGTCCGCCAGGCTCCAGGGAAGGGGCTGGAGTGGGTCTCAACTATGTACAGTGGTGGTAGCACATTCTACGCGGACTCCGTGAAGGGCAGATTCATTATCTCCAGAGACAATTCCAAGAACACACTGTATCTTCAAATGAACAGCCTGAGAGCCGAGGACACGGCTCTATATTACTGTGCGAGAGATCTGGAAGCAGCTGGCGGTATGGACGTCTGGGGCCAAGGGACCACGGTCACCGTCTCCTCA	AASGVTVSSNYMNWVRQAPGKGLEWVSTMYSGGSTFYADSVKGRFIISRDNSKNTLYLQMNSLRAEDTALYYCARDLEAAGGMDVWGQGTTVTVSS	0.0614035	8.45268e-06
	35	6th-35-8480	6th	IGHV3-66	IGHJ6	G4	TGCAGCCTCTGGACTCACCGTCAGTAGCAACTACATGAACTGGGTCCGCCAGGCTCCAGGGAAGGGGCTGGAGTGGGTCTCAGTTATGTATAGCGGTGGTAGCACATTCTACGCAGACTCCGTGAAGGGCAGATTCACCATCTCCAGAGACAATTCCAAGAACACGCTGTTTCTTCAAATGAACAACCTGAGAGCCGAGGACACGGCTCTCTATTACTGTGCGAGAGATCTATTGGAGGCTGGCGGTATGGACGTCTGGGGCCAAGGGACCACGGTCACCGTCTCCTCA	AASGLTVSSNYMNWVRQAPGKGLEWVSVMYSGGSTFYADSVKGRFTISRDNSKNTLFLQMNNLRAEDTALYYCARDLLEAGGMDVWGQGTTVTVSS	0.0350877	8.45268e-06
	35	6th-35-18685	6th	IGHV3-66	IGHJ6	G2	TGCAGCCTCTGGAGTCACCGTCAGTAGGAACTACATGAACTGGGTCCGCCAGGCTCCAGGGAAGGGGCTGGAGTGGGTCTCAGTTATTTATAGCGGTGGTAGCACATTCTACGCAGACTCCGTGAAGGGCAGATTCATTATCTCCAGAGACAATTCCAAGAACACGCTGTTTCTTCAAATGAACAGCCTGAGAGCCGAGGACACGGCTGTGTATTACTGTGCGAGAGATCTGGAAGCAGCCGGCGGTATGGACGTCTGGGGCCAAGGGACCACGGTCACCGTCTCCTCA	AASGVTVSRNYMNWVRQAPGKGLEWVSVIYSGGSTFYADSVKGRFIISRDNSKNTLFLQMNSLRAEDTAVYYCARDLEAAGGMDVWGQGTTVTVSS	0.0307018	5.63512e-06
	35	6th-35-24010	6th	IGHV3-66	IGHJ6	G2	TGCAGCCTCTGGAGTCACCGTCAGTAGGAATTATATGAGTTGGGTCCGCCAGGCTCCAGGGAAGGGGCTGGAGTGGGTCTCAATTATCTATAGTGGTGGTACCACATTCTACGCTGACTCCGTGAAGGGCAGATTCATTATCTCCAGAGACAATTCCAAGAACACGCTGTATCTTCAAATGAACAGTCTGAGAGCCGAGGACACGGCTCTGTATTACTGTGCGAGAGATCTGGCAGCAGCTGGCGGTATGGACGTCTGGGGCCAAGGGACCACGGTCACCGTCTCCTCA	AASGVTVSRNYMSWVRQAPGKGLEWVSIIYSGGTTFYADSVKGRFIISRDNSKNTLYLQMNSLRAEDTALYYCARDLAAAGGMDVWGQGTTVTVSS	0.0657895	5.63512e-06
	35	6th-35-28954	6th	IGHV3-66	IGHJ6	G2	TGCAGCCTCTGGAGTCACCGTCATTAGCAACTACATGAACTGGGTCCGCCAGGCTCCAGGGAAGGGGCTGGAGTGGGTCTCAACTGTTTATAGCGGTGGTAGTACATTCTACGCAGACTCCGTGAAGGGCAGATTCATTATCTCCAGAGACAATTCCAAGAATACGCTGTATCTTCAAATGAACAACCTGAGAGCCGAGGACACGGCTCTGTATTACTGTGCGAGAGATTTGGCAGCAGCTGGCGGTATGGACGTCTGGGGCCAAGGGACCACGGTCACCGTCTCCTCA	AASGVTVISNYMNWVRQAPGKGLEWVSTVYSGGSTFYADSVKGRFIISRDNSKNTLYLQMNNLRAEDTALYYCARDLAAAGGMDVWGQGTTVTVSS	0.0570175	5.63512e-06
	35	6th-35-29249	6th	IGHV3-66	IGHJ6	G2	TGCAGCCTCTGGAGTCACCGTCAGTAGCAACTACATGAATTGGGTCCGCCAGGCTCCAGGGAGGGGGCTGGAGTGGGTCTCAACGATTTATAGCGGTGGTTCCACATTCTACGCAGACTCCGTGAAGGGCAGATTCATTATCTCCAGAGACAATTCCAAGAACACGATGTATCTTCAAATGAACAGCCTGAGAGCCGAGGACACGGCTCTGTATTACTGTGCGAGAGATCTGGCAGAAGCTGGCGGTATGGACGTCTGGGGCCAAGGGACCACGGTCACCGTCTCCTCA	AASGVTVSSNYMNWVRQAPGRGLEWVSTIYSGGSTFYADSVKGRFIISRDNSKNTMYLQMNSLRAEDTALYYCARDLAEAGGMDVWGQGTTVTVSS	0.0614035	5.63512e-06
	35	6th-35-54161	6th	IGHV3-66	IGHJ6	G2	TGCAGCCTCTGGAGTCACCGTCAGCAGTAACTACATGAGTTGGGTCCGCCAGGCTCCAGGGAAGGGGCTGGAATGGGTCTCAACTCTATATGCCGGTGGTAGCACATTCTACGCAGACTCCGTGAAGGGCAGATTCATTATCTCCAGAGACAATTCCAAGAACACGCTATATCTTCAAATGAATAGCCTGAGAGCCGAGGACACGGCTCTGTATTACTGTGCGAGAGATCTGGCAGAAGCTGGCGGTATGGACGTCTGGGGCCAAGGGACCACGGTCACCGTCTCCTCA	AASGVTVSSNYMSWVRQAPGKGLEWVSTLYAGGSTFYADSVKGRFIISRDNSKNTLYLQMNSLRAEDTALYYCARDLAEAGGMDVWGQGTTVTVSS	0.0745614	2.81756e-06
	35	6th-35-55995	6th	IGHV3-66	IGHJ6	G2	TGCAGCCTCTGGAGTCACCGTCAGCAGGAACTATATGACTTGGGTCCGCCAGACTCCAGAGAAGGGGCTGGAGTGGGTCTCAACTATCTATGCCGGTGGTAGCACATTCTATGCAGACTCCGTGAAGGGCAGATTCATTATCTCCAGAGACAATTCCAAGAACACCCTATATCTTCAAATGAATAGCCTGAGAGCCGAGGACACGGCTCTGTATTACTGTGCGAGAGATCTGCAAGAAGCTGGCGGTATGGACGTCTGGGGCCAAGGAACCACGGTCACCGTCTCTTCA	AASGVTVSRNYMTWVRQTPEKGLEWVSTIYAGGSTFYADSVKGRFIISRDNSKNTLYLQMNSLRAEDTALYYCARDLQEAGGMDVWGQGTTVTVSS	0.0921053	2.81756e-06
	35	6th-35-56935	6th	IGHV3-66	IGHJ6	G2	TGCAGCCTCTGGAGTCACCGTCAGTAGCAACTACATGAACTGGGTCCGCCAGGCTCCAGGGAAGGGGCTGGAGTGGGTCTCAGTTATTTATAGCGGTGGTAGCACATTCTACGCAGACTCCGTGAAGGGCAGATTCATTATCTCCAGAGACAATTCCAAGAACACACTGTTTCTTCAAATGAACAGCCTGAGAGCCGAGGACACGGCTCGGTATTACTGTGCGAGAGACCTGGAAGCAGCTGGCGGTATGGACGTCTGGGGCCAAGGGACCACGGTCACCGTCTCCTCA	AASGVTVSSNYMNWVRQAPGKGLEWVSVIYSGGSTFYADSVKGRFIISRDNSKNTLFLQMNSLRAEDTARYYCARDLEAAGGMDVWGQGTTVTVSS	0.0394737	2.81756e-06
	35	6th-35-59621	6th	IGHV3-66	IGHJ6	G2	TGCAGCCTCTGGAGTCATCGTCAGTAGGAACTACATGACCTGGGTCCGCCAGGCTCCAGGGAAGGGGCTGGAGTGGGTCTCAACTCTTTATAGTGGTGGTAGCACATTCTACGCAGACTCCGTGAAGGGCAGATTCATTATCTCCAGAGACAATTCCAGGAACACACTGTATCTTCAAATGAACAGCCTGAGAGTCGAGGACACGGCTCTGTATTTCTGTGCGAGAGATCTGGAAGCAGCTGGCGGTATGGACGTCTGGGGCCATGGGACCACGGTCACCGTCTCCTCA	AASGVIVSRNYMTWVRQAPGKGLEWVSTLYSGGSTFYADSVKGRFIISRDNSRNTLYLQMNSLRVEDTALYFCARDLEAAGGMDVWGHGTTVTVSS	0.0701754	2.81756e-06
	35	6th-35-59896	6th	IGHV3-66	IGHJ6	G1	TGCAGCCTCTGGAGTCACCGTCAGTAGTAACTACATGAGTTGGGTCCGCCAGGCTCCAGGGAAGGGGCTGGAGTGGGTCTCAATTCTTTATCCCGGTGGTACTACATACTACGCAGACTCCGTGAAGGGCAGATTCATTATCTCCAGAGACAGTTCCAAGAACACGCTGTATCTTCAAATGAACACCCTGAGAGCCGAGGACACGGCTCTCTATTACTGTGCGAGAGATCTGGCAGCAGCTGGCGGTATGGACGTCTGGGGCCAAGGGACCACGGTCACCGTCTCCTCA	AASGVTVSSNYMSWVRQAPGKGLEWVSILYPGGTTYYADSVKGRFIISRDSSKNTLYLQMNTLRAEDTALYYCARDLAAAGGMDVWGQGTTVTVSS	0.0657895	2.81756e-06
	35	6th-35-66256	6th	IGHV3-66	IGHJ6	G2	TGCAGCCTCTGGAGTCATCGTCAATAGGAACTACATGAATTGGGTCCGCCAGGCTCCAGGGAAGGGGCTGGAGTGGGTCTCAACTATTTATGCCGGTGGTAGTACATTCTACGCAGACTCCGTGAAGGGCAGATTCATTATCTCCAGAGACAATTCCAAGAACACGTTGTTTCTTCAAATGAACAGCCTGAGAGCCGAGGACACGGCTCTGTATTACTGTGCGAGAGATCTGGCAGCAGCTGGCGGTATGGACGTCTGGGGCCAAGGGACCACGGTCACCGTCTCCTCA	AASGVIVNRNYMNWVRQAPGKGLEWVSTIYAGGSTFYADSVKGRFIISRDNSKNTLFLQMNSLRAEDTALYYCARDLAAAGGMDVWGQGTTVTVSS	0.0745614	2.81756e-06
	35	6th-35-72858	6th	IGHV3-66	IGHJ6	G2	TGCAGCCTCTGGAGTCACCGTCAATAGGAACTACATGAATTGGGTCCGCCAGGCTCCAGGGAAGGGGCTGGAGTGGGTCTCAACTATTTATGCCGGTGGTAGCACATTCTACGCAGACTCCGTGAAGGGCAGATTCATTATCTCCAGAGACAATTCCAAGAACACGTTGTTTCTTCAAATGAACAGCCTGAGAGCCGAGGACACGGCTCTGTATTACTGTGCGAGAGATCTGGCAGCAGCTGGCGGTATGGACGTCTGGGGCCAAGGGACCACGGTCACCGTCTCCTCA	AASGVTVNRNYMNWVRQAPGKGLEWVSTIYAGGSTFYADSVKGRFIISRDNSKNTLFLQMNSLRAEDTALYYCARDLAAAGGMDVWGQGTTVTVSS	0.0657895	2.81756e-06
	35	6th-35-79980	6th	IGHV3-66	IGHJ6	G2	TGCAGCCTCTGGAGTCACCGTCAGTAGCAACTACATGAACTGGGTCCGCCAGGCTCCAGGGAAGGGGCTGGAGTGGGTCTCAACTATTTATAGCGGTGGTAGTACATTCTACGCAGACTCCGTGAAGGGCAGATTCATTATCTCCAGAGACAATTCCAAGAATACGCTGTATCTTCAAATGAACAACCTGAGAGCCGAGGACACGGCTCTGTATTACTGTGCGAGAGATTTGGCAGCAGCTGGCGGTATGGACGTCTGGGGCCAAGGGACCACGGTCACCGTCTCCTCA	AASGVTVSSNYMNWVRQAPGKGLEWVSTIYSGGSTFYADSVKGRFIISRDNSKNTLYLQMNNLRAEDTALYYCARDLAAAGGMDVWGQGTTVTVSS	0.0482456	2.81756e-06
	35	6th-35-80750	6th	IGHV3-66	IGHJ6	G2	TGCAGCCTCTGGAGTCACCGTCAGTAGCAACTACATGAGCTGGGTCCGCCAGGCTCCAGGGAAGGGGCTGGAGTGGGTCTCAATGATTTATAGCGGTGGTAGTACATACTACGCAGACTCCGTGAGGGGCAGATTCATTATCTCCAGAGACAATTCCAAGAACACGCTGTATCTTCAAATGAACAGCCTGAGAGCCGAGGACACGGCTCTCTATTTCTGTGCGAGAGATCTGGCAGAAGCTGGCGCTATGGACGTCTGGGGCCAAGGGACCACGGTCACCGTCTCCTCA	AASGVTVSSNYMSWVRQAPGKGLEWVSMIYSGGSTYYADSVRGRFIISRDNSKNTLYLQMNSLRAEDTALYFCARDLAEAGAMDVWGQGTTVTVSS	0.0438596	2.81756e-06
	35	6th-35-82199	6th	IGHV3-66	IGHJ6	G2	TGCAGCCTCTGGAGTCACCGTCAGTAGCAACTACATGAGTTGGGTCCGCCAGGCTCCAGGGAAGGGGCTGGAGTGGGTCTCAATTCTTTATAGCGGTGGTACCACATACTACGCAGACTCCGTGAAGGGCAGATTCATTATCTCCAGAGACAATTCCAAGAACACGCTGTATCTTCAAATGAACAGCCTGAGAGCCGAGGACACGGCTCTGTATTACTGTGCGAGAGATCTGGCAGCAGCTGGCGGTATGGACGTCTGGGGCCAAGGGACCACGGTCACCGTCTCCTCA	AASGVTVSSNYMSWVRQAPGKGLEWVSILYSGGTTYYADSVKGRFIISRDNSKNTLYLQMNSLRAEDTALYYCARDLAAAGGMDVWGQGTTVTVSS	0.0350877	2.81756e-06
	35	6th-35-88473	6th	IGHV3-66	IGHJ6	G2	TGCAGCCTCTGGAGTCACCGTCAGTAGCAACTACATGAACTGGGTCCGCCAGGCTCCAGGGAAGGGGCTGGAGTGGGTCTCACTTATTTATAGCGGTGGTAGCACATTCTACGCAGACTCCGTGAAGGGCAGATTCATTATCTCCAGAGACAATTCCAAGAACACGCTGTATCTTCAAATGAACAGCCTGAGAGCCGAGGACACGGCTCTGTATTACTGTGCGAGAGATCTGGCAGAAGCTGGCGGTATGGACGTCTGGGGCCAAGGGACCACGGTCATCGTCTCCTCA	AASGVTVSSNYMNWVRQAPGKGLEWVSLIYSGGSTFYADSVKGRFIISRDNSKNTLYLQMNSLRAEDTALYYCARDLAEAGGMDVWGQGTTVIVSS	0.0307018	2.81756e-06
	35	6th-35-91188	6th	IGHV3-66	IGHJ6	M	TGCAGCCTCTGGAGTCACCGTCAGCAGGAACTATATGACTTGGGTCCGCCAGACTCCAGAGAAGGGGCTGGAGTGGGTCTCAACTATCTATGCCGGTGGTAGCACATTCTATGCAGACTCCGTGAAGGGCAGATTCATTATCTCCAGAGACAATTCCAAGAACACCCTATATCTTCAAATGAATAGCCTGAGAGCCGAGGACACGGCTCTGTATTACTGTGCGAGAGATCTGCAAGAAGCTGGCGGTATGGACGTCTGGGGCCAAGGGACCACGGTCACCGTCTCCTCA	AASGVTVSRNYMTWVRQTPEKGLEWVSTIYAGGSTFYADSVKGRFIISRDNSKNTLYLQMNSLRAEDTALYYCARDLQEAGGMDVWGQGTTVTVSS	0.0921053	2.81756e-06
	35	6th-35-96323	6th	IGHV3-66	IGHJ6	G2	TGCAGCCTCTGGAGTCACCGTCAGCAGGAACTATATGACTTGGGTCCGCCAGACTCCAGAAAAGGGGCTGGAGTGGGTCTCAACTATCTATGCCGGTGGTAGCACATTCTATGCAGACTCCGTGAAGGGCAGATTCATTATCTCCAGAGACAATTCCAAGAACACCCTATATCTTCAAATGAATAGCCTGAGAGCCGAGGACACGGCTCTGTATTACTGTGCGAGAGATCTGCAAGAAGCTGGCGGTATGGACGTCTGGGGCCAAGGGACCACGGTCACCGTCTCTTCA	AASGVTVSRNYMTWVRQTPEKGLEWVSTIYAGGSTFYADSVKGRFIISRDNSKNTLYLQMNSLRAEDTALYYCARDLQEAGGMDVWGQGTTVTVSS	0.0964912	2.81756e-06
	35	6th-35-100935	6th	IGHV3-66	IGHJ6	G2	TGCAGCCTCTGGAGTCACCGTCAGTAGCAACTACATGAACTGGGTCCGCCAGGCTCCAGGGAAGGGGCTGGAGTGGGTCTCAACTATTTATGCCGGTGGTAGCACATTCTACGCAGACTCCGTGAAGGGCAGATTCCTTATCTCCAGAGACAATTCCAAGAACACGTTATATCTTCAAATGAACAGTCTGAGGGTCGAGGACACGGCTCTGTATTACTGTGCGAGAGATCTGGAAGCTGCTGGCGGTATGGACGTCTGGGGCCACGGCACCACGGTCACCGTCTCCTCA	AASGVTVSSNYMNWVRQAPGKGLEWVSTIYAGGSTFYADSVKGRFLISRDNSKNTLYLQMNSLRVEDTALYYCARDLEAAGGMDVWGHGTTVTVSS	0.0701754	2.81756e-06
	35	6th-35-113111	6th	IGHV3-66	IGHJ6	G1	TGCAGCCTCTGAAGTCGTCGTCAGTTACAACTACATGAGCTGGGTCCGCCAGGCTCCAGGGAAGGGGCTGGAGTGGGTCTCAATTATTTATCCCGGTGGTAGCACGTTCTACGCAGACTCCGTGAAGGCCAGATTCATTATCTCTAGAGACAATTCCAAGAACACGCTGTATCTTCACATGAACAGCCTGAGAGCCGAGGACACGGCAGTGTATTACTGTGCGAGAGATCTGCAGGAAGCTGGCGGAATGGACGTCTGGGGCCAAGGGACCACGGTCACCGTCTCCTCA	AASEVVVSYNYMSWVRQAPGKGLEWVSIIYPGGSTFYADSVKARFIISRDNSKNTLYLHMNSLRAEDTAVYYCARDLQEAGGMDVWGQGTTVTVSS	0.0745614	2.81756e-06
	35	6th-35-115435	6th	IGHV3-66	IGHJ6	G2	TGCAGCCTCTGGAATCACCGTCAGTCGCAACTACATGAGCTGGGTCCGCCAGCCTCCAGGGAAGGGGCTGGAGTGGGTCTCAATGATTTATAGCGGTGGTAGCACATTCTACGCAGACTCCGTGAAGGGCAGATTCAGCATCTCCAGAGACAATTCCAAGAACACGCTGTATCTTCAAATGAACAGCCTGAGAGCCGAAGACACGGCTCTGTATTATTGTGCGAGAGATCTGGCAGAAACTGGCGGTATGGACGTCTGGGGCCAAGGGACCACGGTCACCGTCTCCTCA	AASGITVSRNYMSWVRQPPGKGLEWVSMIYSGGSTFYADSVKGRFSISRDNSKNTLYLQMNSLRAEDTALYYCARDLAETGGMDVWGQGTTVTVSS	0.0438596	2.81756e-06
	35	6th-35-116414	6th	IGHV3-66	IGHJ6	G2	TGCAGCCTCTGGAGTCACCGTCAGTAGCAACTACATGAGCTGGGTCCGCCAGGCTCCAGGGAAGGGGCTGGAGTGGGTCTCAACTCTTTATGCCGGTGGTAGCAAATTCTACGCAGACTCCGTGAAGGGCAGATTCGTTATCTCCAGAGACAATTCCAAGAACACGCTCTATCTTCAAATGAACAGCCTGAGAGCCGAGGACACGGCTCTGTATTACTGTGCGAGAGATCTGGCAGCAGCTGGCGGGATGGACGTCTGGGGCCAAGGGACCACGGTCTCCGTCTCCTCA	AASGVTVSSNYMSWVRQAPGKGLEWVSTLYAGGSKFYADSVKGRFVISRDNSKNTLYLQMNSLRAEDTALYYCARDLAAAGGMDVWGQGTTVSVSS	0.0570175	2.81756e-06
	35	6th-35-121841	6th	IGHV3-66	IGHJ6	G2	TGCAGCCTCTGGAGTCACCGTCAGTAGCAATTACATGAATTGGGTCCGCCAGGCTCCAGGGAAGGGGCTGGAGTGGGTCTCAATTATTTATAGTGGTGGTACCACATACTACGCAGACTCCGTGAAGGGCAGATTCATTATCTCCAGAGAAAATTCCAAGAACACTCTGTATCTTCAAATGAACAGTCTAAGAGCCGAGGACACGGCTCTGTATTACTGTGCGAGAGATCTGGCAGCAGCTGGCGGTATGGACGTCTGGGGCCAAGGGACCACGGTCACCGTCTCCTCA	AASGVTVSSNYMNWVRQAPGKGLEWVSIIYSGGTTYYADSVKGRFIISRENSKNTLYLQMNSLRAEDTALYYCARDLAAAGGMDVWGQGTTVTVSS	0.0614035	2.81756e-06
	35	6th-35-125659	6th	IGHV3-66	IGHJ6	G2	TGCAGCCTCTGGAGTCACCGTCAGCAGTAACTATATGAATTGGGTCCGCCAGGCTCCAGGGAAGGGGCTGGAGTGGGTCTCAACTATATATGCCGGTGGTAGCACATTCTACGCAGACTCCGTGAAGGGCAGATTCCTTATCTCCAGAGACAATTCCAAGAACACACTATATCTTCAAATGAATAGCCTGAGAGCCGAGGACACGGCTCTGTATTACTGTGCGAGAGATCTGGCAGAAGCTGGCGGTATGGACGTCTGGGGCCAAGGGACCACGGTCACCGTCTCCTCA	AASGVTVSSNYMNWVRQAPGKGLEWVSTIYAGGSTFYADSVKGRFLISRDNSKNTLYLQMNSLRAEDTALYYCARDLAEAGGMDVWGQGTTVTVSS	0.0833333	2.81756e-06
	35	6th-35-129258	6th	IGHV3-66	IGHJ6	G2	TGCAGCCTCTGGAGTCATCGTCAGCAGGAACTATATGACTTGGGTCCGCCAGACTCCAGGGAAGGGGCTGGAGTGGGTCTCAACTATCTATGCCGGTGGTAGTACATTCTACGCAGACTCCGTGAAGGGCAGATTCATTATCTCCAGAGACAATTCCAAGAACACACTATATCTTCAAATGAATAGCCTGAGAGCCGAGGACACGGCTCTGTATTACTGTGCGAGAGATCTGGCAGAAGCTGGCGGTATGGACGTCTGGGGCCAAGGGACCACGGTCACCGTCTCTTCA	AASGVIVSRNYMTWVRQTPGKGLEWVSTIYAGGSTFYADSVKGRFIISRDNSKNTLYLQMNSLRAEDTALYYCARDLAEAGGMDVWGQGTTVTVSS	0.0921053	2.81756e-06
	35	6th-35-131492	6th	IGHV3-66	IGHJ6	G2	TGCAGCCTCTGGAGTCACCGTCAGTAGCAATTACATGAGTTGGGTCCGCCAGGCTCCAGGGAAGGGGCTGGAGTGGGTCTCAATTATTTATCCTGGTGGTACCACATACTACGCAGACTCCGTGAAGGGCAGATTCATTATCTCCAGAGACAATTCCAAGAACACACTGTATCTTCAAATGAACAGGCTGAGAGCCGAGGACACGGCTCTCTATTACTGTGCGAGAGATCTGGCAGCAGCTGGCGGTATGGACGTCTGGGGCCAAGGGACCACGGTCACCGTCTCCTCA	AASGVTVSSNYMSWVRQAPGKGLEWVSIIYPGGTTYYADSVKGRFIISRDNSKNTLYLQMNRLRAEDTALYYCARDLAAAGGMDVWGQGTTVTVSS	0.0614035	2.81756e-06
	35	6th-35-135404	6th	IGHV3-66	IGHJ6	G2	TGCAGCCTCTGGAGTCACCGTCAGTAGCAACTACATGAACTGGGTCCGCCAGGCTCCAGGGAAGGGGCTGGAGTGGGTCTCAACTATGTATGCCGGTGGTAGTACATTCTACACAGACTCCGTGAAGGGCAGATTCATTATCTCCAGAGACAATTCCAAGAATACGTTGTATCTTCAAATGAACAACTTGAGAGCCGAGGACACGGCTCTGTATTACTGTGCGAGAGATTTGGCAGCAGCTGGCGGCATGGACGTCTGGGGCCAAGGGACCACGGTCACCGTCTCCTCA	AASGVTVSSNYMNWVRQAPGKGLEWVSTMYAGGSTFYTDSVKGRFIISRDNSKNTLYLQMNNLRAEDTALYYCARDLAAAGGMDVWGQGTTVTVSS	0.0745614	2.81756e-06
	35	6th-35-137420	6th	IGHV3-66	IGHJ6	G2	TGCAGCCTCTGGAGTCACCGTCAGTAGAAACTACATGAGTTGGGTCCGCCAGGCTCCAGGGCAGGGGCTGGAGTGGGTCTCGATGATTTATAGCGGTGGTAGCACATTCTACGCAGACTCCGTGAAGGGCAGATTCATCATCTCCAGAGACAATTCCAAGAACACGCTGTATCTTCAAATGAACAGCCTGAGAGCCGAGGACACGGCTCACTATTACTGTGCGAGAGATCTGGCAGAAGCTGGCGGTATGGACGTCTGGGGCCAAGGGACCACGGTCACCGTCTCCTCA	AASGVTVSRNYMSWVRQAPGQGLEWVSMIYSGGSTFYADSVKGRFIISRDNSKNTLYLQMNSLRAEDTAHYYCARDLAEAGGMDVWGQGTTVTVSS	0.0526316	2.81756e-06
	35	6th-35-139437	6th	IGHV3-66	IGHJ6	G2	TGCAGCCTCTGGAGTCACCGTCAGTAGCAATTACATGAGTTGGGTCCGCCAGGCTCCAGAGAAGGGGCTGGAGTGGGTCTCAATTATTTATCCTGGTGGTACCACATACTACGCAGACTCCGTGAAGGGCAGATTCATTATCTCCAGAGACAATTCCAAGAACACGCTGTATCTTCAAATGAACAGTCTGAGAGCCGAGGACACGGCTCTCTATTACTGTGCGAGAGATCTGGCAGCAGCTGGCGGTATGGACGTCTGGGGCCAAGGGACCACGGTCACCGTCTCCTCA	AASGVTVSSNYMSWVRQAPEKGLEWVSIIYPGGTTYYADSVKGRFIISRDNSKNTLYLQMNSLRAEDTALYYCARDLAAAGGMDVWGQGTTVTVSS	0.0614035	2.81756e-06
	35	6th-35-141331	6th	IGHV3-66	IGHJ6	G2	TGCAGCCTCTGGAGTCACCGTCAGTAGCAACTACATGAACTGGGTCCGCCAGGCTCCAGGGAAGGGGCTGGAGTGGGTCTCAGTTATGTATAGTGGTGGGAGCACATTCTACGCAGACTCCGTGAAGGGCAGATTCATTATCTCCAGAGACAATTCCAAGAACACGCTGTATCTTCAAATGAACAGTCTGAGAGTCGAGGACACGGCTCTGTATTACTGTGCGAGAGATCTGGCAGAAGCTGGCGGTATGGACGTCTGGGGCCTAGGGACCACGGTCACCGTCTCCTCA	AASGVTVSSNYMNWVRQAPGKGLEWVSVMYSGGSTFYADSVKGRFIISRDNSKNTLYLQMNSLRVEDTALYYCARDLAEAGGMDVWGLGTTVTVSS	0.0482456	2.81756e-06
	35	6th-35-145528	6th	IGHV3-66	IGHJ6	G2	TGCAGCCTCTGGAGTCACCGTCAGTAGCAACTACATGAGTTGGGTCCGCCAGGCTCCAGGGAAGGGGCTGGAGTGGGTCTCAATTATTTATCCCGGTGGTAGCACATTCTACGCAGAGTCCGTGAAGGGCAGATTCATTATCTCCAGAGACAATTCGAAGAACACGCTGTATCTTCACTTAAATAGTCTGAGAGCCGAGGACACGGCTCTGTATTACTGTGCGAGAGATCTGGCAGAGGCTGGCGGTATGGACGTCTGGGGCCAAGGGACCACGGTCACCGTCTCCTCA	AASGVTVSSNYMSWVRQAPGKGLEWVSIIYPGGSTFYAESVKGRFIISRDNSKNTLYLHLNSLRAEDTALYYCARDLAEAGGMDVWGQGTTVTVSS	0.0701754	2.81756e-06
	35	6th-35-147071	6th	IGHV3-66	IGHJ6	G2	TGCAGCCTCTGGAGTCACCGTCAGTAGCAATTACATGAGTTGGGTCCGCCAGGCTCCAGGGAAGGGGCTGGAGTGGGTCTCAATTATTTATCCTGGCGGTACCACATACTACGCAGACTCCGTGAAGGGCAGATTCATTATCTCCAGAGACAGTTCCAAGAACACGCTGTATCTTCAAATGAACAGTCTGAGAGCCGAGGACACGGCTCTCTATTACTGTGCGAGAGATCTGGCAGCAGCTGGCGGTATGGACGTCTGGGGCCAAGGGACCACGGTCACCGTCTCGTCC	AASGVTVSSNYMSWVRQAPGKGLEWVSIIYPGGTTYYADSVKGRFIISRDSSKNTLYLQMNSLRAEDTALYYCARDLAAAGGMDVWGQGTTVTVS	0.0657895	2.81756e-06
	35	6th-35-149117	6th	IGHV3-66	IGHJ6	G2	TGCAGCCTCTGGAGTCACCGTCAGCAGCAACTACATGAACTGGGTCCGCCAGGCTCCAGGGAAGGGGCTGGAGTGGGTCTCAACTATTTATAGCGGTGGTAGCACATTCTACGCAGACTCCGTGAAGGGCAGATTCATTATCTCCAGAGACAATTCCAAGAACACGCTGTATCTTCAAATGAACAGCCTGAGAGCCGAGGACACGGCTCTGTATTACTGTGCGAGAGATCTGGCAGAAGCCGGCGGTATGGACGTCTGGGGCCAAGGGACCACGGTCACCGTCTCCTCA	AASGVTVSSNYMNWVRQAPGKGLEWVSTIYSGGSTFYADSVKGRFIISRDNSKNTLYLQMNSLRAEDTALYYCARDLAEAGGMDVWGQGTTVTVSS	0.0394737	2.81756e-06
	35	6th-35-150105	6th	IGHV3-66	IGHJ6	G2	TGCAGCCTCTGGAGTCACCGTCAGTAGGAACTACATGAATTGGGTCCGCCAGGCTCCAGGGAAGGGGCTGGAGTGGGTCTCAACTATTTATGCCGGTGGTAGCACATTCTACGCAGACTCCGTGAAGGGCAGATTCATTATCTCCAGAGACAATTCCAAGAACACATTGTATCTTCAAATGAACAGCCTGAGAGCCGAGGACACGGCTCTGTATTACTGTGCGAGAGATCTGGCAGCAGCTGGCGGTATGGACGTCTGGGGCCAAGGGACCACGGTCACCGTCTCCTCA	AASGVTVSRNYMNWVRQAPGKGLEWVSTIYAGGSTFYADSVKGRFIISRDNSKNTLYLQMNSLRAEDTALYYCARDLAAAGGMDVWGQGTTVTVSS	0.0614035	2.81756e-06
	35	6th-35-150436	6th	IGHV3-66	IGHJ6	G2	TGCAGCCTCTGGAGTCACCGTCAGCAGGAACTATATGACCTGGGTCCGCCAGACTCCAGGGAAGGGGCTGGAGTGGGTCTCAACTATCTATGCCGGTGGTAGCACATTCTACGCAGACTCCGTGAAGGGCAGATTCATTATCTCCAGAGACAATTCCAAGAACACCCTATATCTTCAAATGAATAGCCTGAGAGCCGAGGACACGGCTCTGTATTACTGTGCGAGAGATCTGCAAGAAGCTGGCGGTATGGACGTCTGGGGCCAAGGGACCACGGTCACCGTCTCTTCA	AASGVTVSRNYMTWVRQTPGKGLEWVSTIYAGGSTFYADSVKGRFIISRDNSKNTLYLQMNSLRAEDTALYYCARDLQEAGGMDVWGQGTTVTVSS	0.0789474	2.81756e-06
	35	6th-35-152794	6th	IGHV3-53	IGHJ6	G1	TGCAGCCTCTGGGCTCATCGTCAGCAGCAACTACATGAACTGGGTCCGCCAGGCTCCAGGGAAGGGGCTGGAGTGGGTCTCAGTTCTTTATGCCGGTGGTTCTACATTCTACGCAGACTCCGTGAAGGGCCGATTCACCATCTCCAGACTCGAGTCCAAGAACACCCTGTATCTTCAAATGAACAGCCTGAGACCTGAGGACACGGCCGTGTATTACTGTGCGAGAGATTTGGAGATGGCTGGGGGTATGGACGTCTGGGGCCAAGGGACCACGGTTACCGTCTCGTCA	AASGLIVSSNYMNWVRQAPGKGLEWVSVLYAGGSTFYADSVKGRFTISRLESKNTLYLQMNSLRPEDTAVYYCARDLEMAGGMDVWGQGTTVTVSS	0.0701754	2.81756e-06
	35	6th-35-153344	6th	IGHV3-66	IGHJ6	G2	TGCAGCCTCTGGAGTCACCGTCAGCAGGAACTATATGACTTGGGTCCGCCAGACTCCAGGGAAGGGGCTGGAGTGGGTCTCAACCATCTATGCCGGTGGTAGCACATTCTACGCAGACTCCGTGAAGGGCAGATTCATTATCTCCAGAGACAATTCCAAGAACACTTTATATCTTCAAATGAATAGCCTGAGAGCCGAGGACACGGCTCTGTATTACTGTGCGAGAGATCTGCAAGAAGCTGGCGGTATGGACGTCTGGGGCCAAGGGACCACGGTCACCGTCTCTTCA	AASGVTVSRNYMTWVRQTPGKGLEWVSTIYAGGSTFYADSVKGRFIISRDNSKNTLYLQMNSLRAEDTALYYCARDLQEAGGMDVWGQGTTVTVSS	0.0921053	2.81756e-06
	35	6th-35-153732	6th	IGHV3-66	IGHJ6	G2	TGCAGCCTCTGGAGTCACCGTCAGTTACAACTACATGAACTGGGTCCGCCAGGCTCCAGGGAAGGGGCTGGAGTGGGTCTCAACTATTTATAGCGGTGGTAGCACATTCTACGCAGACTCCGTGAAGGGCAGATTCATTATCTCCAGAGACAATTCCAAGAACACGCTGTATCTTCAAATGAACAGCCTGAGAGCCGAGGACACTGCTCTCTATTACTGTGCGAGAGATCTGGAAGTAGCTGGCGGTATGGACGTCTGGGGCCAAGGGACCACGGTCACCGTCTCCTCA	AASGVTVSYNYMNWVRQAPGKGLEWVSTIYSGGSTFYADSVKGRFIISRDNSKNTLYLQMNSLRAEDTALYYCARDLEVAGGMDVWGQGTTVTVSS	0.0526316	2.81756e-06
	35	6th-35-157745	6th	IGHV3-66	IGHJ6	G2	TGCAGCCTCTGGAGTCCCCGTCAGTAGCAACTACATGAACTGGGTCCGCCAGGCTCCAGGGAAGGGGCTAGAGTGGGTCTCAACTATTTATGCCGGTGGTAGCACATTCTACGCAGACTCCGTGAAGGGCAGATTCATTATCTCCAGAGACGATTCCAAGAACACGCTGTTTCTTCAAATGAACAGCCTGAGAGCCGAGGACACGGCTCTGTATTACTGTGCGAGAGATCTGGCAGAAGCTGGCGGTATGGACGTCTGGGGCCGAGGGACCACGGTCACCGTCTCCTCA	AASGVPVSSNYMNWVRQAPGKGLEWVSTIYAGGSTFYADSVKGRFIISRDDSKNTLFLQMNSLRAEDTALYYCARDLAEAGGMDVWGRGTTVTVSS	0.0614035	2.81756e-06
	35	6th-35-160681	6th	IGHV3-53	IGHJ6	G1	TGCAGCCTCTGGGCTCACCGTCAGTGCCAACTACATGAGATGGGTCCGCCAGGCTCCAGGGAAGGGGCTGGAGTGGGTCTCAGATATTTATGCCGGTGGGAGCACATTTTACGCAGACTCCGTGAAGGGCCGATTCACCATCTCGAGACATAATTCCAAGAACACAGTGTATCTTCAAATGGACAGCCTGAGACCTGAGGACACGGCCGTGTATTACTGTGCGAGAGATTTAGAGATGGCTGGGGGTATGGACGTCTGGGGCCAAGGGACCACGGTCACCGTCTCCTCA	AASGLTVSANYMRWVRQAPGKGLEWVSDIYAGGSTFYADSVKGRFTISRHNSKNTVYLQMDSLRPEDTAVYYCARDLEMAGGMDVWGQGTTVTVSS	0.0701754	2.81756e-06
	35	6th-35-165927	6th	IGHV3-66	IGHJ6	G2	TGCAGCCTCTGGAGTCATCGTCAGTCGCAACTACATGAACTGGGTCCGCCAGGCCCCAGGGAAGGGGCTGGAGTGGGTCTCAACTCTGTATGCCGGTGGTAGCACATTCTACGCAGACTCCGTGAAGGGCAGATTCATTATCTCCAGAGACAATTCCAAGAACACGCTGTATCTTCAAATGAACAGGCTGCGAGCCGAGGACACGGCTCTGTATTACTGTGCGAGAGATCTGGCAGCAGCTGGCGGTATGGACGTCTGGGGCCAAGGGACCACGGTCACCGTCTCCTCA	AASGVIVSRNYMNWVRQAPGKGLEWVSTLYAGGSTFYADSVKGRFIISRDNSKNTLYLQMNRLRAEDTALYYCARDLAAAGGMDVWGQGTTVTVSS	0.0745614	2.81756e-06
	35	6th-35-168592	6th	IGHV3-66	IGHJ6	G1	TGCAGCCTCTGGAGTCACCGTCAGTAGCAACTACATGACCTGGGTCCGCCAGACTCCAGGGAAGGGGCTGGAGTGGGTCTCAATAATTTATCCTGGTGGTAGCGCATTCTACGCAGACTCCGTGAAGGGCAGATTCATTCTCTCCAGAGACAGTTCCAAGAACACGCTGTATCTTCAAATGAACAGTCTGCGAGCCGAGGACACGGCTCTCTATTACTGTGCGAGAGATCTGCAAGAAGTTGGCGGTATGGACGTCTGGGGCCAAGGGACCACGGTCACCGTCTCCTCA	AASGVTVSSNYMTWVRQTPGKGLEWVSIIYPGGSAFYADSVKGRFILSRDSSKNTLYLQMNSLRAEDTALYYCARDLQEVGGMDVWGQGTTVTVSS	0.0789474	2.81756e-06
	35	6th-35-176331	6th	IGHV3-66	IGHJ6	G2	TGCAGCCTCTGGAGTCACCGTCAGTAGGAACTACATGAACTGGGTCCGCCAGGCTCCAGGGAAGGGGCTGGAGTGGGTCTCAGTTATTTATCCCGGTGGTAGCACGTTCTACGCAGACTCCGTGAAGGCCAGATTCATTATCTCCAGAGACAATTCCAAGAACACGCTGTATCTTCAAATGAACAGCCTGAGAGCCGAGGACACGGCTGTGTATTACTGTGCGAGAGATCTGGAAGCAGCCGGCGGTATGGACGTCTGGGGCCAAGGGACCACGGTCACCGTCTCCTCA	AASGVTVSRNYMNWVRQAPGKGLEWVSVIYPGGSTFYADSVKARFIISRDNSKNTLYLQMNSLRAEDTAVYYCARDLEAAGGMDVWGQGTTVTVSS	0.0438596	2.81756e-06
	35	6th-35-177019	6th	IGHV3-66	IGHJ6	G2	TGCAGCCTCTGGAGTCACCGTCAGTAGGAACTACATGAACTGGGTCCGCCAGGCTCCAGGGAAGGGGCTGGAGTGGGTCTCAGTTATTTATCCCGGTGGTAGCACGTTCTACGCAGACTCCGTGAAGGCCAGATTCATTATCTCCAGAGACAATTCCAAGAACACGCTGTATCTTCAAATGAACAGCCTGAGAGCCGAGGACACGGCTGTGTATTACTGGGCGAGAGATCTGGAAGCAGCCGGCGGTATGGACGTCTGGGGCCAAGGGACCACGGTCACCGTCTCCTCA	AASGVTVSRNYMNWVRQAPGKGLEWVSVIYPGGSTFYADSVKARFIISRDNSKNTLYLQMNSLRAEDTAVYYWARDLEAAGGMDVWGQGTTVTVSS	0.0482456	2.81756e-06
	35	6th-35-178307	6th	IGHV3-66	IGHJ6	G2	TGCCGCCTCTGGAGTCACCGTCAGCAGGAACTATATGACTTGGGTCCGCCAAACTCCAGAGAAGGGGCTGGAGTGGGTCTCAACTATCTTTGCCGGTGGTAGCACATTCTACGCAGACTCCGTGAAGGGCAGATTCATTATCTCCAGAGACAATTCCAAGAACACCCTTTATCTTCAAATGAATAGCCTGAGAGCCGAGGACACGGCTGTGTATTACTGTGCGAGAGATCTGCAAGAGGCTGGCGCTATGGACGTCTGGGGCCTAGGGACCACGGTCACCGTCTCTTCG	AASGVTVSRNYMTWVRQTPEKGLEWVSTIFAGGSTFYADSVKGRFIISRDNSKNTLYLQMNSLRAEDTAVYYCARDLQEAGAMDVWGLGTTVTVS	0.0964912	2.81756e-06
	35	6th-35-179274	6th	IGHV3-66	IGHJ6	G2	TGCAGCCTCTGGAGTCACCGTCAGTAGCAATTACATGAGTTGGGTCCGCCAGGCTCCAGGGAAGGGGCTGGAGTGGGTCTCAATTATTTATCCTGGTGGTACCACATACTACGCAGACTCCGTGAAGGGCAGATTCATTATCTCCAGAGACAATCCCAAGAACACGCTGTATCTTCAAATGAACAGTCTGAGAGCCGAGGACACGGCTCTCTATTACTGTGCGAGAGATCTGGCAGCAGCTGGCGGTATGGACGTCTGGGGCCAAGGGACCACGGTCACCGTCTCCTCA	AASGVTVSSNYMSWVRQAPGKGLEWVSIIYPGGTTYYADSVKGRFIISRDNPKNTLYLQMNSLRAEDTALYYCARDLAAAGGMDVWGQGTTVTVSS	0.0614035	2.81756e-06
	35	6th-35-179526	6th	IGHV3-66	IGHJ6	G2	TGCAGCCTCTGGAGTCACCGTCAATAGGAACTACATGAATTGGGTCCGCCAGGCTCCAGGGAAGGGGCTGGAGTGGGTCTCAACTATTTATGCCGGTGGTAGCACATTCTACGCAGACTCCGTGAAGGGCAGATTCATTATCTCCAGAGACAATTCCAAGAACACGTTGTTTCTTCAAATGAACAGCCTGAGAGCCGAGGACACGGCTCTCTATTACTGTGCGAGAGATCTGGCAGCAGCTGGCGGTATGGACGTCTGGGGCCAAGGGACCACGGTCACCGTCTCCTCA	AASGVTVNRNYMNWVRQAPGKGLEWVSTIYAGGSTFYADSVKGRFIISRDNSKNTLFLQMNSLRAEDTALYYCARDLAAAGGMDVWGQGTTVTVSS	0.0701754	2.81756e-06
	35	6th-35-180933	6th	IGHV3-66	IGHJ6	G1	TGCAGCCTCTGAAGTCGTCGTCAGTTACAACTACATGAGCTGGGTCCGCCAGGCTCCAGGGAAGGGGCTGGAGTGGGTCTCAATTATTTATCCCGGTGGTAGCACGTTCTACGCAGACTCCGTGAAGGCCAGATTCATTATCTCCAGAGACAATTCCAAGAACACACTGTATCTTCACATGAACAGCCTGAGAGCCGAGGACACGGCAGTGTATTACTGTGCGAGAGATCTGCAAGAAGCTGGCGGAATGGACGTCTGGGGCCAAGGGACCACGGTCACCGTCTCCTCA	AASEVVVSYNYMSWVRQAPGKGLEWVSIIYPGGSTFYADSVKARFIISRDNSKNTLYLHMNSLRAEDTAVYYCARDLQEAGGMDVWGQGTTVTVSS	0.0745614	2.81756e-06
	35	6th-35-181863	6th	IGHV3-66	IGHJ6	G2	TGCAGCCTCTGGAGTCACCGTCAGTCGTAATTACATGAGTTGGGTCCGCCAGGCTCCAGGGAAGGGGCTGGAGTGGGTCTCAATTATTTATAGTGGTGGTACCACATACTACGCAGACTCCGTGAAGGGCAGATTCATTATCTCCAGAGACAATTCCAAGAACACGCTGTATCTTCAAATGAACAGTCTGAGAGCCGAGGACACGGCTCTGTATTACTGTGCGAGAGATCTGGCAGCAGCTGGCGGTATGGACGTCTGGGGCCAAGGGACCACGGTCACCGTCTCCTCA	AASGVTVSRNYMSWVRQAPGKGLEWVSIIYSGGTTYYADSVKGRFIISRDNSKNTLYLQMNSLRAEDTALYYCARDLAAAGGMDVWGQGTTVTVSS	0.0526316	2.81756e-06
	35	6th-35-184294	6th	IGHV3-53	IGHJ6	G1	TGCAGCCTCTGGGATCACCGTCAGTAGCAACTACATGAACTGGGTCCGCCAGGCTCCAGGGAAGGGGCTGGAGTGGGTCTCAGTTATTTATAGCGGTGGTAGCACATTCTACGCAGACTCCGTGAAGGGCCGATTCACCATCTCCAGACACAATTCCAAGAACACGCTCTTTCTTCAAATGAACAGCCTGAGAGCTGAGGACACGGCCGTGTATTACTGTGCGAGAGATTTAGAGATGGCTGGGGGTATGGACGTCTGGGGCCAAGGGACCACGGTCACCGTCTCCTCA	AASGITVSSNYMNWVRQAPGKGLEWVSVIYSGGSTFYADSVKGRFTISRHNSKNTLFLQMNSLRAEDTAVYYCARDLEMAGGMDVWGQGTTVTVSS	0.0219298	2.81756e-06
	35	6th-35-196268	6th	IGHV3-66	IGHJ6	G2	TGCAGCCTCTGGAGTCACCGTCAGTAGCAATTACATGAACTGGGTCCGCCAGGCTCCAGGGAAGGGGCTGGAGTGGGTCTCAACTATTTATAGCGGTGGTAGCACATACTACGCAGACTCCGTGAAGGGCAGATTCATTATCTCCAGAGACAATTCCAAGAACACGCTGTATCTTCAGATGAACAGCCTGAGAGCCGAGGACACGGCTCTGTATTACTGTGCGAGAGATCTGGCAGAAGCTGGCGGTATGGACGTCTGGGGCCAAGGGACCACGGTCACCGTCTCCTCA	AASGVTVSSNYMNWVRQAPGKGLEWVSTIYSGGSTYYADSVKGRFIISRDNSKNTLYLQMNSLRAEDTALYYCARDLAEAGGMDVWGQGTTVTVSS	0.0394737	2.81756e-06
	35	6th-35-204924	6th	IGHV3-66	IGHJ6	G2	TGCAGCCTCTGGAGTCACCGTCAGTAGCAACTACATGAACTGGGTCCGCCAGGCTCCAGGGAAGGGGCTGGAGTGGGTCTCAACTATTTATGCCGGTGGTAGCACATTCTACGCAGACTCCGTGAAGGGCAGATTCATTATCTCCAGAGACGATTCCAAGAACACGTTGTTTCTTCAAATGAACAGCCTGAGAGCCGAGGACACGGCTCTGTATTACTGTGCGAGAGATCTGGCAGAAGCTGGCGGTATGGACGTCTGGGGCCAAGGGACCACGGTCACCGTCTCCTCA	AASGVTVSSNYMNWVRQAPGKGLEWVSTIYAGGSTFYADSVKGRFIISRDDSKNTLFLQMNSLRAEDTALYYCARDLAEAGGMDVWGQGTTVTVSS	0.0570175	2.81756e-06
	35	6th-35-224856	6th	IGHV3-66	IGHJ6	G2	TGCAGCCTCTGGAGTCATCGTCAGTAGGAACTACATGAGCTGGGTCCGCCAGGCTCCAGGGAAGGGGCTGGAGTGGGTCTCAATTATTTATAGCGGTGGTAGCACATTCTACGCAGACTCCGTGAAGGGCAGATTCATTATCTCCAGAGACAATTCCAAGAACACGCTGTATCTTCAAATGAACAGCCTGAGAGCCGAGGACACGGCTCTGTATTACTGTGCGAGAGATCTGGCAGCAGCTGGCGGTATGGACGTCTGGGGCCAAGGGACCACGGTCACCGTCTCCTCA	AASGVIVSRNYMSWVRQAPGKGLEWVSIIYSGGSTFYADSVKGRFIISRDNSKNTLYLQMNSLRAEDTALYYCARDLAAAGGMDVWGQGTTVTVSS	0.0350877	2.81756e-06
	35	6th-35-225651	6th	IGHV3-66	IGHJ6	G2	TGCAGCCTCTGGAGTCACCGTCAGTAGCAACTACATGAACTGGGTCCGCCAGGCTCCAGGGAAGGGGCTGGAGTGGGTCTCAGTTATTTATAGCGGTGGTAGCACATTCTACGCAGACTCCGTGAAGGGCAGATTCATTATCTCCAGAGACAATTCCAAGAACACGCTGTATCTTCAAATGAACAGCCTGAGAGCCGAGGACACGGCTCTGTATTACTGTGCGAGAGATCTGGAAGCAGCTGGCGGTATGGACGTCTGGGGCCAAGGGACCACGGTCACCGTCTCCTCA	AASGVTVSSNYMNWVRQAPGKGLEWVSVIYSGGSTFYADSVKGRFIISRDNSKNTLYLQMNSLRAEDTALYYCARDLEAAGGMDVWGQGTTVTVSS	0.0263158	2.81756e-06
	35	6th-35-231282	6th	IGHV3-66	IGHJ6	G2	TGCAGCCTCTGGAGTCACCGTCAGCAGGAACTATATGACTTGGGTCCGCCAGACTCCAGAGAAGGGGCTGGAGTGGGTCTCAACTATCTATGCCGGTGGTAGCACATTCTATGCAGACTCCGTGAAGGGCAGATTCATTATCTCCAGAGACAATTCCAAGAACACCCTATATCTTCAAATGAATAGCCTGAGAGCCGAGGACACGGCTCTGTATTACTGTGCGAGAGATCTGCAAGAAGCTGGCGGTATGGACGTCTGGGGCCAAGGGACCACGGTAACCGTCTCTTCA	AASGVTVSRNYMTWVRQTPEKGLEWVSTIYAGGSTFYADSVKGRFIISRDNSKNTLYLQMNSLRAEDTALYYCARDLQEAGGMDVWGQGTTVTVSS	0.0921053	2.81756e-06
	35	6th-35-233656	6th	IGHV3-66	IGHJ6	G2	TGCAGCCTCTGGATTCACCTTCAGTAGCTATAGCATGAACTGGGTCCGCCAGGCTCCAGGGAAGGGGCTGGAGTGGGTCTCAACTATTTATAGCGGTGGTAGCACATTCTACGCAGACTCCGTGAAGGGCAGATTCATTATCTCCAGAGACAATTCCAAGAACACGCTGTATCTTCAAATGAACAGCCTGAGAGCCGAGGACACTGCTCTCTATTACTGTGCGAGAGATCTGGAAGTAGCTGGCGGTATGGACGTCTGGGGCCAAGGGACCACGGTCACCGTCTCCTCA	AASGFTFSSYSMNWVRQAPGKGLEWVSTIYSGGSTFYADSVKGRFIISRDNSKNTLYLQMNSLRAEDTALYYCARDLEVAGGMDVWGQGTTVTVSS	0.0614035	2.81756e-06
	35	6th-35-234172	6th	IGHV3-66	IGHJ6	G2	TGCAGCCTCTGGAGTGACCGTCAGTAGCAACTACATGAACTGGGTCCGCCAGGCTCCAGGGAAGGGGCTGGAATGGGTCTCAGTTATTTATAGCGGTGGTAGCACCTTCTACGCAGACTCCGTGAAGGGCAGATTCATTATCTCCAGAGACAATTCCAAGAACACGCTGTATCTTCAAATGAACAGCCTGAGAGCCGAGGACACGGCTGTGTATTACTGTGCGAGAGATCTGGAAGCAGCTGGCGGTATGGACGTCTGGGGCCAAGGGACCACGGTCACCGTCTCCTCA	AASGVTVSSNYMNWVRQAPGKGLEWVSVIYSGGSTFYADSVKGRFIISRDNSKNTLYLQMNSLRAEDTAVYYCARDLEAAGGMDVWGQGTTVTVSS	0.0350877	2.81756e-06
	35	6th-35-234771	6th	IGHV3-66	IGHJ6	G2	TGCAGCCTCTGGAGTCACCGTCAGTAGCAACTACATGAGCTGGGTCCGCCAGGCTCCAGGGAAGGGGCTGGAGTGGGTCTCAATTATTTATCCCGGTGGTACCACTTACTACGCAGACCCCGTGAAGGGAAGATTCATTATCTCCAGAGACAATTCCAAGAACACGCTGTATCTTCAAATGAACAGCCTGAGAGCCGCGGACACGGCTCTGTATTACTGTGCGAGAGATCTGGCAGAAGCTGGCGGTATGGACGTCTGGGGCCAAGGGACCACGGTCACCGTCTCCTCA	AASGVTVSSNYMSWVRQAPGKGLEWVSIIYPGGTTYYADPVKGRFIISRDNSKNTLYLQMNSLRAADTALYYCARDLAEAGGMDVWGQGTTVTVSS	0.0526316	2.81756e-06
	35	6th-35-235118	6th	IGHV3-66	IGHJ6	G2	TGCAGCCTCTGGAGTCACCGTCACTAGGAATTACATGAACTGGGTCCGTCAGGCTCCAGGGAAGGGGCTGGAGTGGGTCTCAGTTATTTATCCCGGTGGTACCACTTTCTACGCTGACTCCGTGAAGGGCAGATTCATTATCTCCAGAGACAATTCCAAGAACACGCTGTATCTTCAAATGCACAGCCTGAGAGCCGAGGACACGGCTGTATATTACTGTGCGCGAGATCTGGAAGCAGCCGGCGGTATGGACGTCTGGGGCCAAGGGACCACGGTCACCGTCTCCTCA	AASGVTVTRNYMNWVRQAPGKGLEWVSVIYPGGTTFYADSVKGRFIISRDNSKNTLYLQMHSLRAEDTAVYYCARDLEAAGGMDVWGQGTTVTVSS	0.0745614	2.81756e-06
	36	2nd-36-157	2nd	IGHV3-53	IGHJ6	G1	TGCAGCCTCTGGGTTCACCGTCAGTAGCAACTACATGAGCTGGGTCCGCCAGGCTCCAGGGAAGGGGCTGGAGTGGGTCTCAGTTATTTATAGCGGTGGTAGCACATACTACGCAGACTCCGTGAAGGGCCGATTCACCATCTCCAGAGACAATTCCAAGAACACGCTGTATCTTCAAATGAACAGCCTGAGAGCCGAGGACACGGCCGTGTATTACTGTGCGAGAGATTTACAGGAGATGGGAGGTATGGACGTCTGGGGCCAAGGGACCACGGTCACCGTCTCCTCA	AASGFTVSSNYMSWVRQAPGKGLEWVSVIYSGGSTYYADSVKGRFTISRDNSKNTLYLQMNSLRAEDTAVYYCARDLQEMGGMDVWGQGTTVTVSS	0	0.000326509
	36	2nd-36-76079	2nd	IGHV3-53	IGHJ6	G1	TGCAGCCTCTGGGTTCACCGTCAGTAGCAACTACATGAGCTGGGTCCGCCAGGCTCCAGGGAAGGGGCTGGAGTGGGTCTCAGTTATTTATAGCGGTGGTAGCACATACTACGCAGACTCCGTGAAGGGCCGATTCACCATCCCCAGAGACAATTCCAAGAACACGCTGTATCTTCAAATGAACAGCCTGAGAGCCGAGGACACGGCCGTGTATTACTGTGCGAGAGATTTACAGGAGATGGGAGGTATGGACGTCTGGGGCCAAGGGACCACGGTCACCGTCTCCTCA	AASGFTVSSNYMSWVRQAPGKGLEWVSVIYSGGSTYYADSVKGRFTIPRDNSKNTLYLQMNSLRAEDTAVYYCARDLQEMGGMDVWGQGTTVTVSS	0.00438596	3.26509e-06
	36	2nd-36-146095	2nd	IGHV3-53	IGHJ6	G1	TGCAGCCTCTGGGTTCACCGTCAGTAGCAACTACATGAGCTGGGTCCGCCAGGCTCCAGGGAAGGGGCTGGAGTGGGTCTCAGTTATTTATAGCGGTGGTAGCACATACTACGCAGACTCCGTGAAGGGCCGATTCACCATCTCCAGAGACAATTCCAAGAACACGCTGTATCTTCAAATGAACAGCCTGAGAGCCGAGGACACGGCCGTGTATTACTGTGCGAGAGATTTACAGGAGATGGGAGGTATGGACGTCTGGAGCCAAGGGACCACGGTCACCGTCTCCTCA	AASGFTVSSNYMSWVRQAPGKGLEWVSVIYSGGSTYYADSVKGRFTISRDNSKNTLYLQMNSLRAEDTAVYYCARDLQEMGGMDVWSQGTTVTVSS	0	3.26509e-06
	36	5th-36-96904	5th	IGHV3-21	IGHJ6	M	TGCAGCCTCTGGATTCACCTTCAGTAGCTATAGCATGAACTGGGTCCGCCAGGCTCCAGGGAAGGGGCTGGAGTGGGTCTCATCCATTAGTAGTAGTAGTAGTTACATATACTACGCAGACTCAGTGAAGGGCCGATTCACCATCTCCAGAGACAACGCCAAGAACTCACTGTATCTGCAAATGAACAGCCTGAGAGCCGAGGACACGGCTGTGTATTACTGTGCGAGAGATCTGTGGGGGGCGGGCGGTATGGACGTCTGGGGCCAAGGGACCACGGTCACCGTCTCCTCA	AASGFTFSSYSMNWVRQAPGKGLEWVSSISSSSSYIYYADSVKGRFTISRDNAKNSLYLQMNSLRAEDTAVYYCARDLWGAGGMDVWGQGTTVTVSS	0	3.64527e-06
	37	3rd-37-1480	3rd	IGHV3-53	IGHJ6	G1	TGCAGCCTCTGGGCTCACCGTCAGTAGCAACTACATGACCTGGGTCCGCCAGGCTCCAGGGAAGGGGCTGGAGTGGGTCTCAGTTATTTATAGCGGTGGCAGTACATTCTACGCAGCCTCCGTGAAGGGCCGATTCACCATCTCCAGAGACAGTTCCAAGAACACGCTGTATCTTCAAATGAACAGCCTGAGAGCCGAGGACACGGCCGTGTATTACTGTGCGAGAGATCTTGGAGAACGAGGCGGTATGGACGTCTGGGGCCAAGGGACCACGGTCACCGTCTCCTCA	AASGLTVSSNYMTWVRQAPGKGLEWVSVIYSGGSTFYAASVKGRFTISRDSSKNTLYLQMNSLRAEDTAVYYCARDLGERGGMDVWGQGTTVTVSS	0.0307018	2.08353e-05
	37	3rd-37-155033	3rd	IGHV3-53	IGHJ6	G1	TGCAGCCTCAGGGATCATCGTCAGTAGCAACTACATGAGCTGGGTCCGCCAGGCTCCAGGGAAGGGGCTGGAGTGGGTCTCAGTTATTTATAGCGGTGGTAGCACATACTACGCAGACTCCGTGAAGGGCCGATTCACCATCTCCAGAGACAAATCCAAGAACACGCTGTATCTTCAAATGAACAGCCTGAGAGCCGAGGACACGGCCGTGTATTACTGTGCGAGAGATCTGGTGGAGCGGGGCGGTATGGACGTCTGGGGCCAAGGGACCACGGTCACCGTCTCCTCA	AASGIIVSSNYMSWVRQAPGKGLEWVSVIYSGGSTYYADSVKGRFTISRDKSKNTLYLQMNSLRAEDTAVYYCARDLVERGGMDVWGQGTTVTVSS	0.0175439	2.97647e-06
	38	3rd-38-48892	3rd	IGHV3-30	IGHJ6	M	TGCAGCCTCTGGATTCACCTTCAGTAGCTATGCTATGCACTGGGTCCGCCAGGCTCCAGGCAAGGGGCTGGAGTGGGTGGCAGTTATATCATATGATGGAAGTAATAAATACTACGCAGACTCCGTGAAGGGCCGATTCACCATCTCCAGAGACAATTCCAAGAACACGCTGTATCTGCAAATGAACAGCCTGAGAGCTGAGGACACGGCTGTGTATTACTGTGCGAGAGATTTAGTAGAGGAAGGGGGTATGGACGTCTGGGGCCAAGGGACCACGGTCACCGTCTCCTCA	AASGFTFSSYAMHWVRQAPGKGLEWVAVISYDGSNKYYADSVKGRFTISRDNSKNTLYLQMNSLRAEDTAVYYCARDLVEEGGMDVWGQGTTVTVSS	0	2.63582e-06
	38	6th-38-78229	6th	IGHV3-66	IGHJ6	G1	TGCAGCCTCTGAAATCACCGTCGGTCGCAACTACATGACCTGGGTCCGCCAGGCTCCAGGGAGGGGGCTGGAATGGGTCTCAACTATTTATAGTGGTGGTAGTACATTCTACGCAGACTCCGTGAGGGGCAGACTCACCATCTCTAGAGACAGTTCCAAGAATACGCTGTTTCTTCAAATGGACAGCCTGAGAGTCGAGGACACGGCTGTATATTACTGTGCGAGAGATCTGCTTGAGGCCGGTGGTATGGACGTCTGGGGCCTAGGGACCACGGTCATCGTCTCCTCA	AASEITVGRNYMTWVRQAPGRGLEWVSTIYSGGSTFYADSVRGRLTISRDSSKNTLFLQMDSLRVEDTAVYYCARDLLEAGGMDVWGLGTTVIVSS	0.0921053	2.63451e-06
	38	6th-38-282198	6th	IGHV3-53	IGHJ6	G1	TGCAGCCTCTGGGATCATCGTCAGTAGGAATTACATGAGCTGGGTCCGCCAGGCTCCAGGGAAGGGGCTGGAGTGGCTGTCAGTCATTTATAGTGGTGGTAGTACATATTACGCAGACTCCGTGAAGGGCCGATTCACCATCTCCAGAGACAATTCCAAGAATACACTGTATATTCAAATGAACAACCTGAAATCTGAGGACACGGCCGTTTACTACTGTGCGAGAGACCTAGATGTAGCCGGCGGTATGGACGTCTGGGGCCAAGGGACCACGGTCACCGTCTCGTCA	AASGIIVSRNYMSWVRQAPGKGLEWLSVIYSGGSTYYADSVKGRFTISRDNSKNTLYIQMNNLKSEDTAVYYCARDLDVAGGMDVWGQGTTVTVSS	0.0833333	2.63451e-06
	38	6th-38-306282	6th	IGHV3-53	IGHJ6	G1	TGCAGCCTCTGGGATCACCGTCAGTAGCAATTACATGAGCTGGGTCCGCCAGGCTCCAGGGAAGGGGCTGGAGTGGGTCTCGATTATTTATAGTGGTGGTAGTAGATTTTACGCAGACTCCGTGAAGGGCCGATTCACCATCTCCAGACACAATTCCAACAATACACTGTATCTTCAAATGAACAGCCTGAGAAGTGAGGACACGGCCGTGTATTACTGTGCGAGAGACCTAGATGTCGCCGGCGGCATGGACGTCTGGGGCCAAGGGACCACGGTCACCGTCTCCTCA	AASGITVSSNYMSWVRQAPGKGLEWVSIIYSGGSRFYADSVKGRFTISRHNSNNTLYLQMNSLRSEDTAVYYCARDLDVAGGMDVWGQGTTVTVSS	0.0614035	2.63451e-06
	39	2nd-39-32367	2nd	IGHV3-53	IGHJ6	G1	TGCAGCCTCTGGGTTCACCGTCAGTAGCAACTACATGAGCTGGGTCCGCCAGGCTCCAGGGAAGGGGCTGGAGTGGGTCTCAGTTATTTATAGCGGTGGTAGCACATACTACGCAGACTCCGTGAAGGGCCGATTCACCATCTCCAGAGACAATTCCAAGAACACGCTGTATCTTCAAATGAACAGCCTGAGAGCCGAGGACACGGCCGTGTATTACTGTGCGAGAGATTTAGATGTAGCGGGCGGTATGGACGTCTGGGGCCAAGGGACCACGGTCACCGTCTCCTCA	AASGFTVSSNYMSWVRQAPGKGLEWVSVIYSGGSTYYADSVKGRFTISRDNSKNTLYLQMNSLRAEDTAVYYCARDLDVAGGMDVWGQGTTVTVSS	0	5.63e-06
	39	6th-39-153	6th	IGHV3-66	IGHJ6	G1	TGCAGCCTCTGGAATCACCGTCAGTAGAAACTACATGACTTGGGTCCGCCAGGCTCCAGGGAAGGGCCTGGAGTGGGTCTCAGTTATTTATGCCGGTGGTAGCACATTCTACGCAGACTCCGTGAAGGACAGATTCACCCTCTCCAGAGACAATTCCAAGAACACGCTGTATCTTCAAATGAACAGCCTGACAACGGAGGACACGGCTGTGTATTACTGTGCGAGAGATCTTGAAATCGCCGGGGGTATGGACGTCTGGGGCCAAGGGACCACGGTCACCGTCTCCTCA	AASGITVSRNYMTWVRQAPGKGLEWVSVIYAGGSTFYADSVKDRFTLSRDNSKNTLYLQMNSLTTEDTAVYYCARDLEIAGGMDVWGQGTTVTVSS	0.0570175	0.000336302
	39	6th-39-11438	6th	IGHV3-66	IGHJ6	G1	TGCAGCCTCTGGAATCACCGTCAGTAGCAACTACATGAATTGGGTCCGCCAGGCTCCAGGGAAGGGGCTGGAATGGGTCTCAGTTATTTATAGCGGTGGTACCACATACTACGCAGACTCCGTGAAGGGCAGATTCACCATCTCCAGAGACAGTTCCAAGAACACGCTGTATCTTCAAATGAACAGCCTGAGAGCCGAGGACACGGCTGTGTATTACTGTGCGAGAGATCTTGAGATCGCCGGGGGTATGGACGTCTGGGGCCAAGGGACCACGGTCACCGTCTCCTCA	AASGITVSSNYMNWVRQAPGKGLEWVSVIYSGGTTYYADSVKGRFTISRDSSKNTLYLQMNSLRAEDTAVYYCARDLEIAGGMDVWGQGTTVTVSS	0.0263158	9.61e-06
	39	6th-39-5360	6th	IGHV3-66	IGHJ6	G1	TGCAGCCTCTGGAATCACCGTCAGTAGAAACTACATGACTTGGGTCCGCCAGGCTCCAGGGAAGGGCCTGGAGTGGGTCTCAGTTATTTATGCCGGTGGTAGCACATTCTACGCAGACTCCGTGAAGGACAGATTCACCCTCTCCAGAGACAATTCCAAGAACACGCTGTATCTTCAAATGAACAGCCTGACAACGGAGGACACGGATGTGTATTACTGTGCGAGAGATCTTGAAATCGCCGGGGGTATGGACGTCTGGGGCCAAGGGACCACGGTCACCGTCTCCTCA	AASGITVSRNYMTWVRQAPGKGLEWVSVIYAGGSTFYADSVKDRFTLSRDNSKNTLYLQMNSLTTEDTDVYYCARDLEIAGGMDVWGQGTTVTVSS	0.0614035	4.8e-06
	39	6th-39-14646	6th	IGHV3-66	IGHJ6	G1	TGCAGCCTCTGGAATCACCGTCAGTAGAAACTACATGACTTGGGTCCGCCAGGCTCCAGGGAAGGGCCTGGAGTGGGTCTCAGTTATTTATGCCGGTGGTAGCACATTCTACGCAAACTCCGTGAAGGACAGATTCACCCTCTCCAGAGACAATTCCAAGAACACGCTGTATCTTCAAATGAACAGCCTGACAACGGAGGACACGGCTGTGTATTACTGTGCGAGAGATCTTGAAATCGCCGGGGGTATGGACGTCTGGGGCCAAGGGACCACGGTCACCGTCTCCTCA	AASGITVSRNYMTWVRQAPGKGLEWVSVIYAGGSTFYANSVKDRFTLSRDNSKNTLYLQMNSLTTEDTAVYYCARDLEIAGGMDVWGQGTTVTVSS	0.0614035	4.8e-06
	39	6th-39-60106	6th	IGHV3-66	IGHJ6	G1	CAGCCTCTGGAATCACCGTCAGTAGAAACTACATGACTTGGGTCCGCCAGGCTCCAGGGAAGGGCCTGGAGTGGGTCTCAGTTATTTATGCCGGTGGTAGCACATTCTACGCAGACTCCGTGAAGGACAGATTCACCCTCTCCAGAGACAATTCCAAGAACACGCTGTATCTTCAAATGAACAGCCTGACAACGGAGGACACGGCTGTGTATTACTGTGCGAGAGATCTTGAAATCGCCGGGGGTATGGACGTCTGGGGCCAAGGGACCACGGTCACCGTCTCCTCA	ASGITVSRNYMTWVRQAPGKGLEWVSVIYAGGSTFYADSVKDRFTLSRDNSKNTLYLQMNSLTTEDTAVYYCARDLEIAGGMDVWGQGTTVTVSS	0.0575221	4.8e-06
	39	6th-39-73646	6th	IGHV3-53	IGHJ6	G1	TGCAGCCTCTGGGCTCATCGTCAGTTTCAACTACATGTGCTGGGTCCGACAGGCTCCAGGGAAGGGGCTGGAGTGGGTCTCGCTTATTTATCCCGGTGGTACCACATACTTCGCAGACTCCGTGAAGGGCCGCTTCACCATTTCCAGAGACACTTCCAGGAACACGCTGCATCTTCAAATGAACAGCCTGAGAGTCGAGGACACGGCCGTCTACTACTGTGCGCGAGATCTTCAGGAGCGGGGCGGAATGGACGTCTGGGGCCAAGGGACCACGGTCACCGTCTCCTCA	AASGLIVSFNYMCWVRQAPGKGLEWVSLIYPGGTTYFADSVKGRFTISRDTSRNTLHLQMNSLRVEDTAVYYCARDLQERGGMDVWGQGTTVTVSS	0.0921053	4.8e-06
	39	6th-39-78841	6th	IGHV3-53	IGHJ6	G1	TGCAGCCTCTGGGGTCATCGTCAACTACAACTACATGTGCTGGGTCCGCCAGGCTCCAGGGAAGGGGCTGGAGTGGGTCTCAATTATTTATCCCGGTGGTAGCACATATTATGCAGACTCCGTGAAGGGCCGATTCGCCATCTCCAGAGACAATTCCAAGAATACATTGTATCTTCAAATGAATAGCCTGAGAGTCGAGGACACGGCCGTGTATTACTGTGCGAGAGATCTTCAGGAACGGGGCGGTATGGACGTCTGGGGCCAAGGGACCACGGTCACCGTCTCCTCA	AASGVIVNYNYMCWVRQAPGKGLEWVSIIYPGGSTYYADSVKGRFAISRDNSKNTLYLQMNSLRVEDTAVYYCARDLQERGGMDVWGQGTTVTVSS	0.0789474	4.8e-06
	39	6th-39-101756	6th	IGHV3-53	IGHJ6	G1	TGCAGCCTCTGGGGTCATCGTCAGTCGCAACTACATGAGCTGGGTCCGCCAGGCTCCAGGGAAGGGGCTGGAGTGGGTCTCGTTTCTATATGCCGGTGGTAGCACATACTACGCAGAGTCCGTGAAGGGCCGATTCACCATCTCCAGAGACAATTCCAAGAACACACTATATCTTCAAATGAACAGCCTGAGAGCCGAGGACACGGCCGTGTATTTCTGTGCGAGAGATCTTCAGGAACGGGGCGGAATGGACGTCTGGGGCCAAGGGACCACGGTCACCGTCTCCTCA	AASGVIVSRNYMSWVRQAPGKGLEWVSFLYAGGSTYYAESVKGRFTISRDNSKNTLYLQMNSLRAEDTAVYFCARDLQERGGMDVWGQGTTVTVSS	0.0570175	4.8e-06
	39	6th-39-113619	6th	IGHV3-53	IGHJ6	G1	TGCAGCCTCTGGGATCACCGTCAGCAGCAACTACATGAACTGGGTCCGCCAGGCTCCAGGGAAGGGGCTGGAGTGGGTCTCAGTAATTTATAGCGGTGGTAGCACATTCTACGCAGACTCCGTTAAGGGCCGATTCACCATCTCCAGAGACAATTCCAAGAACACGCTGTATCTTCAAATGAACAGCCTGAGAGCCGAGGACACGGCCGTGTATTACTGTGCGAGAGATTTAGATGTAGCGGGCGGTATGGACGTCTGGGGCCAAGGGACCACGGTCACCGTCTCCTCA	AASGITVSSNYMNWVRQAPGKGLEWVSVIYSGGSTFYADSVKGRFTISRDNSKNTLYLQMNSLRAEDTAVYYCARDLDVAGGMDVWGQGTTVTVSS	0.0263158	4.8e-06
	40	3rd-40-3239	3rd	IGHV3-66	IGHJ6	M	TGCAGCCTCTGGATTCACCGTCAGTAGCAACTACATGAGCTGGGTCCGCCAGGCTCCAGGGAAGGGGCTGGAGTGGGTCTCAGTTATTTATAGCGGTGGTAGCACATACTACGCAGACTCCGTGAAGGGCAGATTCACCATCTCCAGAGACAATTCCAAGAACACGCTGTATCTTCAAATGAACAGCCTGAGAGCCGAGGACACGGCTGTGTATTACTGTGCGAGAGAACTCTACGAGGCTGGTGGTATGGACGTCTGGGGCCAAGGGACCACGGTCACCGTCTCCTCA	AASGFTVSSNYMSWVRQAPGKGLEWVSVIYSGGSTYYADSVKGRFTISRDNSKNTLYLQMNSLRAEDTAVYYCARELYEAGGMDVWGQGTTVTVSS	0	2.25e-05
	40	6th-40-2256	6th	IGHV3-53	IGHJ6	G1	TGCAGCCTCTGGACTCACCGTCAGTAGCAACTACATGACCTGGGTCCGCCAGGCTCCAGGGAAGGGGCTGGAGTGGGTTGCAGTTATTTATGCAGGTGGTACCACATTCTACGCAGACTCCGTGAAGGGCCGATTCACCATCTCCAGAGACAATTCCAAGAACAGTCTGTATCTTCAAATGAGCAGCCTGAGAGCCGACGACACGGCCGTCTATTTCTGTGCGAGAGATCTGGAGCAGGCGGGGGGCATGGACGTCTGGGGCCAAGGGACCACGGTCACCGTCTCCTCA	AASGLTVSSNYMTWVRQAPGKGLEWVAVIYAGGTTFYADSVKGRFTISRDNSKNSLYLQMSSLRADDTAVYFCARDLEQAGGMDVWGQGTTVTVSS	0.0701754	9.79e-05
	40	6th-40-17421	6th	IGHV3-53	IGHJ6	G1	GCAGCCTCTGGACTCACCGTCAGTAGCAACTACATGACCTGGGTCCGCCAGGCTCCAGGGAAGGGGCTGGAGTGGGTTGCAGTTATTTATGCAGGTGGTACCACATTCTACGCAGACTCCGTGAAGGGCCGATTCACCATCTCCAGAGACAATTCCAAGAACAGTCTGTATCTTCAAATGAGCAGCCTGAGAGCCGACGACACGGCCGTCTATTTCTGTGCGAGAGATCTGGAGCAGGCGGGGGGCATGGACGTCTGGGGCCAAGGGACCACGGTCACCGTCTCCTCA	AASGLTVSSNYMTWVRQAPGKGLEWVAVIYAGGTTFYADSVKGRFTISRDNSKNSLYLQMSSLRADDTAVYFCARDLEQAGGMDVWGQGTTVTVSS	0.0704846	8.9e-06
	40	6th-40-60820	6th	IGHV3-53	IGHJ6	G1	TATAGCCTCTGGACTCACCGTCAGTGCCAACTACATGACCTGGGTCCGCCAGGCTCCAGGGAAGGGGCTGGAGTGGGTCTCAGTTATTTATGCCGGTGGTAGCACATTCTACGCAGACTCCGTAAAGGGCCGATTCACCATCTCCAGAGACTCTTCGAAGAACACACTATACCTTGATATGCACAGCCTGAGAGCCGAGGACACGGCCGTTTATTACTGTGCGAGAGATCTGGAGATTGCGGGCGGCATGGACGTCTGGGGCCAAGGGACCACGGTCACCGTCTCCTCA	ASGLTVSANYMTWVRQAPGKGLEWVSVIYAGGSTFYADSVKGRFTISRDSSKNTLYLDMHSLRAEDTAVYYCARDLEIAGGMDVWGQGTTVTVSS	0.0844444	8.9e-06
	40	6th-40-64334	6th	IGHV3-53	IGHJ6	G1	TGCAGCCTCTGGAATCACCGTCAGTCGCAACTACATGAGCTGGGTCCGCCAGGCTCCAGGGAAGGGGCTGGAGTGGGTCTCAGTTATTTATGCCGGTGGAAGTACATTCTCCGCAGACTCCGTGAAGGGCCGATTCATCATCTCCAGAGACAAGTCCAAGAACACACTGTATCTTCAAATGAACTCCCTGAGAGTCGAGGACACGGCCGTGTATTATTGTGCGAGAGACCTCTTAGAGGCGGGCGGTATGGACGTCTGGGGCCAAGGGACCATGGTCACCGTCTCCTCA	AASGITVSRNYMSWVRQAPGKGLEWVSVIYAGGSTFSADSVKGRFIISRDKSKNTLYLQMNSLRVEDTAVYYCARDLLEAGGMDVWGQGTMVTVSS	0.0701754	8.9e-06
	42	3rd-42-105238	3rd	IGHV3-66	IGHJ6	G1	TGCAGCCTCTGGATTCACCGTCAGTAGCAACTACATGAGCTGGGTCCGCCAGGCTCCAGGGAAGGGGCTGGAGTGGGTCTCAGTTATTTATAGTGGTGGTAGCACATACTACGCAGACTCCGTGAAGGGCAGATTCACCATCTCCAGAGACAATTCCAAGAACACGCTGTATCTTCAAATGAACAGCCTGAGAGCCGAGGACACGGCTGTGTATTACTGTGCGAGAGATCTCGATATCGCGGGCGGTATGGACGTCTGGGGCCAAGGGACCACGGTCACCGTCTCCTCA	AASGFTVSSNYMSWVRQAPGKGLEWVSVIYSGGSTYYADSVKGRFTISRDNSKNTLYLQMNSLRAEDTAVYYCARDLDIAGGMDVWGQGTTVTVSS	0.00438596	3.38884e-06
	43	6th-43-134	6th	IGHV3-53	IGHJ6	G1	TGTAGCCTCAGGGGTCACCGTCAGTAGCAACTACATGAACTGGGTCCGGCAGGCTCCAGGGAAGGGGCTGGAGTGGGTCTCAGTCATTTATAGTGGAGGTAGCACATTCTACGCAGACTCCGTGAAGGGCCGATTCACCATCTCCAGACACAATTCTAAGAACACGTTGTATCTTCAAATGAACAGCCTGAGACCTGAGGACACGGCCGTGTATTTCTGTGCGAGAGATCTTTTGGCAGCGGGGGGAATGGACGTCTGGGGCCAAGGGACCACGGTCACCGTCTCCTCA	VASGVTVSSNYMNWVRQAPGKGLEWVSVIYSGGSTFYADSVKGRFTISRHNSKNTLYLQMNSLRPEDTAVYFCARDLLAAGGMDVWGQGTTVTVSS	0.0570175	0.000302048
	43	6th-43-508	6th	IGHV3-53	IGHJ6	G1	TGCAGCCTCTGGACTCACCGTCAGTAGTAATTACATGAACTGGGTCCGCCAGGCTCCAGGGAAGGGGCTGGAGTGGGTCTCAGTTGTTTATAGCGGTGGTAGCACATTCTACGCAGACTCCGTGAAGGGCCGATTCACCATCTCCAGACACAATTCCAAGAACATTCTGTTTCTTCAAATGAACAGCCTGAGAGCTGAGGACACGGCCGTTTATTACTGTGCGAGAGATCTTTTGGCAGCTGGGGGGATGGACGTCTGGGGCCAAGGGACCACGGTCACCGTCTCCTCA	AASGLTVSSNYMNWVRQAPGKGLEWVSVVYSGGSTFYADSVKGRFTISRHNSKNILFLQMNSLRAEDTAVYYCARDLLAAGGMDVWGQGTTVTVSS	0.0482456	0.000152683
	43	6th-43-683	6th	IGHV3-53	IGHJ6	G1	TGCAGCCTCTGGACTCACCATCAGTAGCAACTACATGAACTGGGTCCGCCAGGCTCCAGGGAAGGGGCTGGAGTGGGTCTCAGTTGTTTATAGCGGTGGTAGCACATTCTACGCAGACTCCGTGAAGGGCCGATTCACCATCTCCAGACACAATTCCAAGAACACTCTGTTTCTTGAAATGAACAGCCTGAGACCTGAGGACACGGCCGTATATTACTGTGCGAGAGATCTTTTGGCAGCTGGGGGGATGGACGTCTGGGGCCAAGGGACCACGGTCACCGTCTCTTCA	AASGLTISSNYMNWVRQAPGKGLEWVSVVYSGGSTFYADSVKGRFTISRHNSKNTLFLEMNSLRPEDTAVYYCARDLLAAGGMDVWGQGTTVTVSS	0.0482456	0.00012613
	43	6th-43-1465	6th	IGHV3-53	IGHJ6	G1	TGCAGCCTCTGGGCTCACCGTCAGTCGCAACTACATGAACTGGGTCCGCCAGGCTCCAGGGAAGGGGCTGGAGTGGGTCTCAGTCATTTATAGCGGTGGTAGCACTTTCTACGCAGACTCCGTGAAGGGCCGGTTCACCATCTCCAGACACAATTCCAACAACACGCTGTTTCTTGAAATGAACAGCCTGAGAGCTGAGGACACGGCCGTATATTACTGTGCGAGAGATCTTTTGGCTGCTGGGGGGATGGACGTCTGGGGCCAAGGGACCGCGGTCACCGTCTCCTCA	AASGLTVSRNYMNWVRQAPGKGLEWVSVIYSGGSTFYADSVKGRFTISRHNSNNTLFLEMNSLRAEDTAVYYCARDLLAAGGMDVWGQGTAVTVSS	0.0482456	4.64689e-05
	43	6th-43-5024	6th	IGHV3-53	IGHJ6	G1	TGCAGCCTCTGGGATCACCGTCAGTAGTAATTACATGAATTGGGTCCGCCAGGCTCCAGGGAAGGGGCTGGAGTGGGTCTCAGTTATTTATAGCGGTGGTAGCACATTCTACGCAGACTCCGTGAAGGGCCGATTCACCGTCTCCAGACACAATTCCAAGAACACGCTGTATCTTCAAATGAACAGCCTGAGAGCTGAGGACACGGCCGTGTATTATTGTGCGAGAGATCTACTGGAGGCAGGCGGTATGGACGTCTGGGGCCAAGGGACCACGGTCAGCGTCTCCTCA	AASGITVSSNYMNWVRQAPGKGLEWVSVIYSGGSTFYADSVKGRFTVSRHNSKNTLYLQMNSLRAEDTAVYYCARDLLEAGGMDVWGQGTTVSVSS	0.0350877	1.32768e-05
	43	6th-43-9896	6th	IGHV3-53	IGHJ6	G1	TGCAGCCTCTGGACTCACCGTCAGTAGCAACTACATGAACTGGGTCCGCCAGGCTCCAGGGAAGGGGCTGGAGTGGGTCTCAGTTGTTTATAGCGGTGGTAGCACATTCTACGCAGACTCCGTGAAGGGCCGATTCACCATCTCCAGACACAATTCCAAGAACACGCTGTTTCTTGAAATGAACAGCCTGAGAGCTGAGGACACGGCCGTATATTACTGTGCGAGAGATCTTTTGGCAGCTGGGGGGATGGACGTCTGGGGCCAAGGGACCACGGTCACCGTCTCCTCC	AASGLTVSSNYMNWVRQAPGKGLEWVSVVYSGGSTFYADSVKGRFTISRHNSKNTLFLEMNSLRAEDTAVYYCARDLLAAGGMDVWGQGTTVTVSS	0.0350877	9.95761e-06
	43	6th-43-69823	6th	IGHV3-53	IGHJ6	G1	TAGCCTCAGGGGTCACCGTCAGTAGCAACTACATGAACTGGGTCCGGCAGGCTCCAGGGAAGGGGCTGGAGTGGGTCTCAGTCATTTATAGTGGAGGTAGCACATTCTACGCAGACTCCGTGAAGGGCCGATTCACCATCTCCAGACACAATTCTAAGAACACGTTGTATCTTCAAATGAACAGCCTGAGACCTGAGGACACGGCCGTGTATTTCTGTGCGAGAGATCTTTTGGCAGCGGGGGGAATGGACGTCTGGGGCCAAGGGACCACGGTCACCGTCTCCTCA	ASGVTVSSNYMNWVRQAPGKGLEWVSVIYSGGSTFYADSVKGRFTISRHNSKNTLYLQMNSLRPEDTAVYFCARDLLAAGGMDVWGQGTTVTVSS	0.0533333	3.3192e-06
	43	6th-43-77857	6th	IGHV3-66	IGHJ6	G1	TGCAGCCTCTGGAATCACCGTCAGTAGCAACTACATGACCTGGGTCCGCCAGGCTCCAGGGAAGGGGCTGGAGTGGGTCTCACACATTTATAGCGGTGGTAGCACATTCTACGCAGACTCCGTGAAGGGCAGATTCACCATCTCCAGAGACGATTCCAAGAACACGCTATATATTCAAATGAACAGCCTGAGAGCCGAGGACACGGCTGTCTATTACTGTGCGAGAGACCTCTGGGAGGTTGGCGGTATGGACGTCTGGGGCCAAGGGACCACGGTCACCGTCTCCTCA	AASGITVSSNYMTWVRQAPGKGLEWVSHIYSGGSTFYADSVKGRFTISRDDSKNTLYIQMNSLRAEDTAVYYCARDLWEVGGMDVWGQGTTVTVSS	0.0438596	3.3192e-06
	43	6th-43-92998	6th	IGHV3-53	IGHJ6	G1	TGCAGCCTCTGGGCTCACCGTCAGTCACAACTACATGAACTGGGTCCGCCAGGCTCCAGGGAAGGGGCTGGAGTGGGTCTCAGTCATTTATAGCGGTGGTAGCACTTTCTACGCAGACTCCGTGAAGGGCCGGTTCACCATCTCCAGACACAATTCCAACAACACGCTGTTTCTTGAAATGAACAGCCTGAGAGCTGAGGACACGGCCGTATATTACTGTGCGAGAGATCTTTTGGCTGCTGGGGGGATGGACGTCTGGGGCCAAGGGACCGCGGTCACCGTCTCCTCA	AASGLTVSHNYMNWVRQAPGKGLEWVSVIYSGGSTFYADSVKGRFTISRHNSNNTLFLEMNSLRAEDTAVYYCARDLLAAGGMDVWGQGTAVTVSS	0.0526316	3.3192e-06
	43	6th-43-93218	6th	IGHV3-53	IGHJ6	G1	TGTAGCCTCAGGGGTCACCGTCAGTAGCAACTACATGAACTGGGTCCGGCAGGCTCCAGGGAAGGGGCTGGAGTGGGTCTCAGTCATTTATAGTGGAGGTAGCACTTTCTACGCAGACTCCGTGAAGGGCCGATTCACCATCTCCAGACACAATTCTAAGAACACGTTGTATCTTCAAATGAACAGCCTGAGACCTGAGGACACGGCCGTGTATTTCTGTGCGAGAGATCTTTTGGCAGCGGGGGGAATGGACGTCTGGGGCCAAGGGACCACGGTCACCGTCTCCTCA	VASGVTVSSNYMNWVRQAPGKGLEWVSVIYSGGSTFYADSVKGRFTISRHNSKNTLYLQMNSLRPEDTAVYFCARDLLAAGGMDVWGQGTTVTVSS	0.0614035	3.3192e-06
	43	6th-43-95752	6th	IGHV3-53	IGHJ6	G1	TGCAGCCTCTGGACTCACCGTCAGTAGTAATTACATGAACTGGGTCCGCCAGGCTCCAGGGAAGGGGCTGGGGTGGGTCTCAGTTGTTTATAGCGGTGGTAGCACATTCTACGCAGACTCCGTGAAGGGCCGATTCACCATCTCCAGACACAATTCCAAGAACATTCTGTTTCTTCAAATGAACAGCCTGAGAGCTGAGGACACGGCCGTTTATTACTGTGCGAGAGATCTTTTGGCAGCTGGGGGGATGGACGTCTGGGGCCAAGGGACCACGGTCACCGTCTCCTCA	AASGLTVSSNYMNWVRQAPGKGLGWVSVVYSGGSTFYADSVKGRFTISRHNSKNILFLQMNSLRAEDTAVYYCARDLLAAGGMDVWGQGTTVTVSS	0.0526316	3.3192e-06
	43	6th-43-96887	6th	IGHV3-66	IGHJ6	G1	TGCAGCCTCTGGAATCACCGTCAGTAGCAACTACATGACCTGGGTCCGCCAGGCTCCAGGGAAGGGGCTGGAGTGGGTCTCACACATTTATAGCGGTGGTAGCACATTCTACGCAGACTCCGTGAAGGGCAGATTCACCATCTCCAGAGACGATTCCAAGAACACGCTATATATTCAAATGAACAGCCTGAGAGCCGAGGACACGGCTGTCTATTACTGTGCGAGAGACCTCTGGGAAGTTGGCGGTATGGACGTCTGGGGCCAAGGGACCACGGTCACCGTCTCCTCA	AASGITVSSNYMTWVRQAPGKGLEWVSHIYSGGSTFYADSVKGRFTISRDDSKNTLYIQMNSLRAEDTAVYYCARDLWEVGGMDVWGQGTTVTVSS	0.0438596	3.3192e-06
	43	6th-43-101656	6th	IGHV3-53	IGHJ6	G1	TGTAGCCTCAGGGGTCACCGTCAGTAGCAACTACATGAACTGGGTCTGGCAGGCTCCAGGGAAGGGGCTGGAGTGGGTCTCAGTCATTTATAGTGGAGGTAGCACATTCTACGCAGACTCCGTGAAGGGCCGATTCACCATCTCCAGACACAATTCTAAGAACACGTTGTATCTTCAAATGAACAGCCTGAGACCTGAGGACACGGCCGTGTATTTCTGTGCGAGAGATCTTTTGGCAGCGGGGGGAATGGACGTCTGGGGCCAAGGGACCACGGTCACCGTCTCCTCA	VASGVTVSSNYMNWVWQAPGKGLEWVSVIYSGGSTFYADSVKGRFTISRHNSKNTLYLQMNSLRPEDTAVYFCARDLLAAGGMDVWGQGTTVTVSS	0.0614035	3.3192e-06
	43	6th-43-106690	6th	IGHV3-53	IGHJ6	G1	TGTAGCCTCAGGGGTCACCGTCAGTAGCAACTACATGAACTGGGTCCGGCAGGCTCCAGGGAAGGGGCTGGAGTGGGTCTCAGTCATTTATAGTGGAGGTAGCACATTCTACGCAGACTCCGTGAAGGGCCGATTCACCATCTCCAGACACAATTCTAAGAACACGTTGTATCTTCAAATGAACAGCCTGAGACCTGAGGACACGGCCGTGTATTTCTGGGCGAGAGATCTTTTGGCAGCGGGGGGAATGGACGTCTGGGGCCAAGGGACCACGGTCACCGTCTCCTCA	VASGVTVSSNYMNWVRQAPGKGLEWVSVIYSGGSTFYADSVKGRFTISRHNSKNTLYLQMNSLRPEDTAVYFWARDLLAAGGMDVWGQGTTVTVSS	0.0614035	3.3192e-06
	43	6th-43-126356	6th	IGHV3-53	IGHJ6	G1	TGCAGCCTCTGGACTCACCGTCAGTAGTAATTACATGAACTGGGTCCGCCAGGCTCCAGGGAAGGGGCTGGAGTGGGTCTCAGTTGTTTATAGCGGTGGTAGCACATTCTACGCAGACTCCGTGAAGGGCCGATTCACCATCTCCAAACACAATTCCAAGAACATTCTGTTTCTTCAAATGAACAGCCTGAGAGCTGAGGACACGGCCGTTTATTACTGTGCGAGAGATCTTTTGGCAGCTGGGGGGATGGACGTCTGGGGCCAAGGGACCACGGTCACCGTCTCCTCA	AASGLTVSSNYMNWVRQAPGKGLEWVSVVYSGGSTFYADSVKGRFTISKHNSKNILFLQMNSLRAEDTAVYYCARDLLAAGGMDVWGQGTTVTVSS	0.0526316	3.3192e-06
	43	6th-43-152820	6th	IGHV3-53	IGHJ6	G1	TGCAGCCTCTGGACTCACCGTCAGTAGTAATTACATGAACTGGGTCCGCCAGGCTCCAGGGAAGGGGCTGGAGTGGGTCTCAGTTGTTTATAGCGGTGGTAGCACATTCTACGCAGACTCCGTGAAGGGCCGATTCACCATCTCCAGACACAATTCCAAGAACATTCTGTTTCTTCAAATGAACAGCCTGAGAGCTGAGGACACGGCCGTTTACTGTGCGAGAGATCTTTTGGCAGCTGGGGGGATGGACGTCTGGGGCCAAGGGACCACGGTCACCGTCTCCTCA	AASGLTVSSNYMNWVRQAPGKGLEWVSVVYSGGSTFYADSVKGRFTISRHNSKNILFLQMNSLRAEDTAVYCARDLLAAGGMDVWGQGTTVTVSS	0.0570175	3.3192e-06
	43	6th-43-160666	6th	IGHV3-53	IGHJ6	G1	TGTAGCCTCAGGGGTCATCGTCAGTAGCAACTACATGAACTGGGTCCGGCAGGCTCCAGGGAAGGGGCTGGAGTGGGTCTCAGTCATTTATAGTGGAGGTAGCACATTCTACGCAGACTCCGTGAAGGGCCGATTCACCATCTCCAGACACAATTCTAAGAACACGTTGTATCTTGAAATGAACAGCCTGAGACCTGAGGACACGGCCGTGTATTACTGTGCGAGAGATCTTTTGGCAGCGGGGGGAATGGACGTCTGGGGCCAAGGGACCACGGTCACCGTCTCCTCA	VASGVIVSSNYMNWVRQAPGKGLEWVSVIYSGGSTFYADSVKGRFTISRHNSKNTLYLEMNSLRPEDTAVYYCARDLLAAGGMDVWGQGTTVTVSS	0.0614035	3.3192e-06
	43	6th-43-162270	6th	IGHV3-53	IGHJ6	G1	TGCAGCCTCTGGACTCACCGTCAGTAGTAATTACATGAACTGGGTCCGCCAGGCTCCAGGGAAGGGGCTGGAGTGGGTCTCAGTTGTTTATAGCGGTGGTAGCACATTCTACGCAGACTCCGTGAAGGGCCGATTCACCATCTCCAGACACAATTCCAAGAACATTCTGTTTCTTCAAATGAACAGCCTGAGAGCTGAGGACACGGCCGTTTATTACTGTGCGAGAGATCTTTTGGCAGCTGGGGGGATGGACGTCTGGGGCCAAGGGACCACGGTCACCGTCTCCCCA	AASGLTVSSNYMNWVRQAPGKGLEWVSVVYSGGSTFYADSVKGRFTISRHNSKNILFLQMNSLRAEDTAVYYCARDLLAAGGMDVWGQGTTVTVS	0.0482456	3.3192e-06
	44	2nd-44-68058	2nd	IGHV1-2	IGHJ6	M	GCTTCTGGATACACCTTCACCGGCTACTATATGCACTGGATGCGACAGGCCCCTGGACAGGGGCTTGAGTGGATGGGATGGATCAACCCTAACAGTGGTGACACAAACTATGCACAGAAGTTTCAGGGCAGGGTCACCATGACCAGGGACACGTCCATCAGCACAGCCTACATGGAGCTGAGCAGGCTGAGATCTGACGACACGGCCGTGTATTACTGTGCGAGAGATTTAATAGCAGCTGGGGGTATGGACGTCTGGGGCCAAGGGACCACGGTCACCGTCTCCTCA	ASGYTFTGYYMHWMRQAPGQGLEWMGWINPNSGDTNYAQKFQGRVTMTRDTSISTAYMELSRLRSDDTAVYYCARDLIAAGGMDVWGQGTTVTVSS	0.0132159	2.72239e-06
	44	3rd-44-133954	3rd	IGHV4-59	IGHJ6	M	CACTGTCTCTGGTGGCTCCATCAGTAGTTACTACTGGAGCTGGATCCGGCAGCCCCCAGGGAAGGGACTGGAGTGGATTGGGTATATCTATTACAGTGGGAGCACCAACTACAACCCCTCCCTCAAGAGTCGAGTCACCATATCAGTAGACACGTCCAAGAACCAGTTCTCCCTGAAGCTGAGCTCTGTGACCGCTGCGGACACGGCCGTGTATTACTGTGCGAGAGATCTCGGGGAGATCGGCGGTATGGACGTCTGGGGCCAAGGGACCACGGTCACCGTCTCCTCA	TVSGGSISSYYWSWIRQPPGKGLEWIGYIYYSGSTNYNPSLKSRVTISVDTSKNQFSLKLSSVTAADTAVYYCARDLGEIGGMDVWGQGTTVTVSS	0	2.02108e-06
	45	2nd-45-25500	2nd	IGHV3-7	IGHJ6	M	TGCAGCCTCTGGATTCACCTTTAGTAGCTATTGGATGAGCTGGGTCCGCCAGGCTCCAGGGAAGGGGCTGGAGTGGGTGGCCAACATAAAGCAAGATGGAAGTGAGAAATACTATGTGGACTCTGTGAAGGGCCGATTCACCATCTCCAGAGACAACGCCAAGAACTCACTGTATCTGCAAATGAACAGCCTGAGAGCCGAGGACACGGCCGTGTATTACTGTGCGAGAGATTTAGGGGCCGCGGGCGGTATGGACGTCTGGGGCCAAGGGACCACGGTCACCGTCTCCTCA	AASGFTFSSYWMSWVRQAPGKGLEWVANIKQDGSEKYYVDSVKGRFTISRDNAKNSLYLQMNSLRAEDTAVYYCARDLGAAGGMDVWGQGTTVTVSS	0	4.6391e-06
	45	3rd-45-85625	3rd	IGHV3-21	IGHJ6	M	TGCAGCCTCTGGATTCACCTTCAGTAGCTATAGCATGAACTGGGTCCGCCAGGCTCCAGGGAAGGGGCTGGAGTGGGTCTCATCCATTAGTAGTAGTAGTAGTTACATATACTACGCAGACTCAGTGAAGGGCCGATTCACCATCTCCAGAGACAACGCCAAGAACTCACTGTATCTGCAAATGAACAGCCTGAGAGCCGAGGACACGGCTGTGTATTACTGTGCGAGAGACTTATACGAAAATGGGGGTATGGACGTCTGGGGCCAAGGGACCACGGTCACCGTCTCCTCA	AASGFTFSSYSMNWVRQAPGKGLEWVSSISSSSSYIYYADSVKGRFTISRDNAKNSLYLQMNSLRAEDTAVYYCARDLYENGGMDVWGQGTTVTVSS	0	3.82085e-06
	45	6th-45-32714	6th	IGHV3-66	IGHJ6	G4	TGCAGCCTCTGGAGTCATCGTCAGCAGTAACTACATGAACTGGGTCCGCCTGGCTCCAGGGAAGGGGCTGGAGTGGGTCTCAGTTCTTTTTAGCGGTGGTACTACATTCTACGCAGACTCCGTGAAGGGCAGATTCACCATCTCCAGAGACAATTCCAAGAACACGCTGTATCTTCAAATGAACAGCCTGAGAGCCGAAGACACGGCTGTGTATTACTGTGCGAGAGATTTAGACTCCGCTGGCGGTATGGACGTCTGGGGCCAAGGGACCACGGTCACCGTCTCCTCA	AASGVIVSSNYMNWVRLAPGKGLEWVSVLFSGGTTFYADSVKGRFTISRDNSKNTLYLQMNSLRAEDTAVYYCARDLDSAGGMDVWGQGTTVTVSS	0.0526316	7.63073e-06
	46	3rd-46-404	3rd	IGHV3-53	IGHJ6	G1	TGCAGCCTCTGAGTTGACCGTCAGTAACAACTACATGAACTGGGTCCGCCAGGCTCCAGGGAAGGGGCTGGAGTGGGTCTCAGTTATTTATAGCGGTGGTAGCACATACTACGCAGACTCCGTGAAGGGCCGATTCACCATCTCCAGAGACAATTCCAAGAACACGCTGTATCTTCAAATGAACAGCCTGAGAGCCGAGGACACGGCCGTGTATTACTGTGCGAGAGATTTAGAAGTGGCGGGCGGTATGGACGTCTGGGGCCAAGGGACCACGGTCACCGTCTCCTCA	AASELTVSNNYMNWVRQAPGKGLEWVSVIYSGGSTYYADSVKGRFTISRDNSKNTLYLQMNSLRAEDTAVYYCARDLEVAGGMDVWGQGTTVTVSS	0.0175439	7.86959e-05
	46	3rd-46-738	3rd	IGHV3-53	IGHJ6	G1	TGCAGCCTCTGGGTTGACCGTCAGTAGCAACTACATGAGCTGGGTCCGCCAGGCTCCAGGGAAGGGGCTGGAGTGGGTCTCAATTCTTTATAGCGGTGGTAGCACATACTACGCAGACTCCGTGAAGGGCCGATTCACCATCTCCAGAGACAATTCCAAGAACACGCTGTTTCTTCAAATGAACAGCCTGAGAGCCGAGGACACGGCCGTGTATTACTGTGCGAGAGATTTAGAAGTGGCGGGCGGTATGGACGTCTGGGGCCAAGGGACCACGGTCACCGTCTCCTCA	AASGLTVSSNYMSWVRQAPGKGLEWVSILYSGGSTYYADSVKGRFTISRDNSKNTLFLQMNSLRAEDTAVYYCARDLEVAGGMDVWGQGTTVTVSS	0.0175439	5.02314e-05
	46	3rd-46-147327	3rd	IGHV3-7	IGHJ6	G1	TGCAGCCTCTGGATTCACCTTTAGTAGTTATTGGATGAGCTGGGTCCGCCAGGGTCCAGGGAAGGGGCTGGAGTGGGTGGCCAACATAAAGCAAGATGGAAGTGAGAAATACTATGTGGACTCTGTGAAGGGCCGATTCACCATCTCCAGAGACAACGCCAAGAACTCACTGTATCTGCAAATGAACAGCCTGAGAGCCGAGGACACGGCCGTGTATTACTGTGCGAGAGATTTAGAAGTGGCGGGCGGTATGGACGTCTGGGGCCAAGGGACCACGGTCACCGTCTCCTCA	AASGFTFSSYWMSWVRQGPGKGLEWVANIKQDGSEKYYVDSVKGRFTISRDNAKNSLYLQMNSLRAEDTAVYYCARDLEVAGGMDVWGQGTTVTVSS	0.00865801	1.67438e-06
	46	3rd-46-150838	3rd	IGHV3-53	IGHJ6	G1	TGCAGCCTCTGGGTTGACCGTCAGTAGCAACTACATGAGCTGGGTCCGCCAGGCTCCAGGGAAGGGGCTGGAGTGGGTCTCAATTCTTTATAGCGGTGGTAGCACATACTACGCAGACTCCGTGAAGGGCCGATTCACCATCTCCAGAGACAATTCCAAGAACACGCTGTTTCTTCAAATGAACAGCCTGAGAGCCGAGGACACGGCCGTGTATTACTGTGCGAGAGATTTAGAAGTGGCGGGCGGTATGGACGTCTGGGGCAAAGGGACCACGGTCACCGTCTCCTCA	AASGLTVSSNYMSWVRQAPGKGLEWVSILYSGGSTYYADSVKGRFTISRDNSKNTLFLQMNSLRAEDTAVYYCARDLEVAGGMDVWGKGTTVTVSS	0.0175439	1.67438e-06
	46	3rd-46-154685	3rd	IGHV3-53	IGHJ6	G1	TGCAGCCTCTGGGTTGACCGTCAGTAGCAACTACATGAGCTGGGTCCGCCAGGCTCCAGGGAAGGGGCTGGAGTGGGTCTCAATTCTTTATAGCGGTGGTAGCACATACTACGCAGACTCCGTGAAGGGCCGATTCACCATCTCCAGAGACAATTCCAAGAACACGCTGTTTCTTCAAATGAACAGCCTGAGAGCCGAGGACACGGCCGTGTATTACTGTGCGAGAGATTTAGAAGTGGCGGGAGGTATGGACGTCTGGGGCCAAGGGACCACGGTCACCGTCTCCTCA	AASGLTVSSNYMSWVRQAPGKGLEWVSILYSGGSTYYADSVKGRFTISRDNSKNTLFLQMNSLRAEDTAVYYCARDLEVAGGMDVWGQGTTVTVSS	0.0175439	1.67438e-06
	46	3rd-46-211507	3rd	IGHV3-53	IGHJ6	D	TGCAGCCTCTGAGTTGACCGTCAGTAACAACTACATGAACTGGGTCCGCCAGGCTCCAGGGAAGGGGCTGGAGTGGGTCTCAGTTATTTATAGCGGTGGTAGCACATACTACGCAGACTCCGTGAAGGGCCGATTCACCATCTCCAGAGACAATTCCAAGAACACGCTGTATCTTCAAATGAACAGCCTGAGAGCCGAGGACACGGCCGTGTATTACTGTGCGAGAGATTTAGAAGTGGCGGGCGGTATGGACGTCTGGGGCCAAGGGACCACGGTCACCGTCTCCTCA	AASELTVSNNYMNWVRQAPGKGLEWVSVIYSGGSTYYADSVKGRFTISRDNSKNTLYLQMNSLRAEDTAVYYCARDLEVAGGMDVWGQGTTVTVSS	0.0175439	1.67438e-06
	46	3rd-46-242399	3rd	IGHV3-13	IGHJ6	M	TGCAGCCTCTGGATTCACCTTCAGTAGCTACGACATGCACTGGGTCCGCCAAGCTACAGGAAAAGGTCTGGAGTGGGTCTCAGCTATTGGTACTGCTGGTGACACATACTATCCAGGCTCCGTGAAGGGCCGATTCACCATCTCCAGAGAAAATGCCAAGAACTCCTTGTATCTTCAAATGAACAGCCTGAGAGCCGGGGACACGGCTGTGTATTACTGTGCAAGAGATGGAAATGAGGCCGGCGGTATGGACGTCTGGGGCCAAGGGACCACGGTCACCGTCTCCTCA	AASGFTFSSYDMHWVRQATGKGLEWVSAIGTAGDTYYPGSVKGRFTISRENAKNSLYLQMNSLRAGDTAVYYCARDGNEAGGMDVWGQGTTVTVSS	0	1.67438e-06
	46	3rd-46-246490	3rd	IGHV3-53	IGHJ6	G1	TGCAGCCTCTGGGTTGACCGTCAGTAGCAACTACATGAGCTGGGTCCGCCAGGCTCCAGGGAAGGGGCTGGAGTGGGTCTCAATTCTTTATAGCGGTGGTAGCACATACTACGCAGACTCCGTGAAGGGCCGATTCACCATCTCCAGAGACAATTCCAAGAACACGCTGTTTCTTCAAATGAACAGCCTGAGAGCCGAGGACACGGCCGTGTATTACTGTGCGAGAGATTTAGAAGTGGCGGGCGGTATGGACGTCTGGGGCCAAGGGACCACGGTCACCGTCTCCTCA	AASGLTVSSNYMSWVRQAPGKGLEWVSILYSGGSTYYADSVKGRFTISRDNSKNTLFLQMNSLRAEDTAVYYCARDLEVAGGMDVWGQGTTVTVSS	0.0175439	1.67438e-06
	46	3rd-46-247480	3rd	IGHV3-53	IGHJ6	G1	TGCAGCCTCTGGGTTGACCGTCAGTAGCAACTACATGAGCTGGGTCCGCCAGGCTCCAGGGAAGGGGCTGGAGTGGGTCTCAATTCTTTATAGCGGTGGTAGCACATACTACGCAGACTCCGTGAAGGGCCGATTCACCATCTCCAGAGACAATTCCAAGAACACGCTGTTTCTTCAAATGAACAGCCTGAGAGCCGAGGAAACGGCCGTGTATTACTGTGCGAGAGATTTAGAAGTGGCGGGCGGTATGGACGTCTGGGGCCAAGGGACCACGGTCACCGTCTCCTCA	AASGLTVSSNYMSWVRQAPGKGLEWVSILYSGGSTYYADSVKGRFTISRDNSKNTLFLQMNSLRAEETAVYYCARDLEVAGGMDVWGQGTTVTVSS	0.0219298	1.67438e-06
	46	3rd-46-252980	3rd	IGHV3-53	IGHJ6	G1	TGCAGCCTCTGAGTTGACCGTCAGTAACAACTACATGAACTGGGTCCGCCAGGCTCAAGGGAAGGGGCTGGAGTGGGTCTCAGTTATTTATAGCGGTGGTAGCACATACTACGCAGACTCCGTGAAGGGCCGATTCACCATCTCCAGAGACAATTCCAAGAACACGCTGTATCTTCAAATGAACAGCCTGAGAGCCGAGGACACGGCCGTGTATTACTGTGCGAGAGATTTAGAAGTGGCGGGCGGTATGGACGTCTGGGGCCAAGGGACCACGGTCACCGTCTCCTCA	AASELTVSNNYMNWVRQAQGKGLEWVSVIYSGGSTYYADSVKGRFTISRDNSKNTLYLQMNSLRAEDTAVYYCARDLEVAGGMDVWGQGTTVTVSS	0.0219298	1.67438e-06
	46	3rd-46-285983	3rd	IGHV3-53	IGHJ6	G1	TGCAGCCTCTGGGTTGACCGTCAGTAGCAACTACATGAGCTGGGTCCGCCAGGCTCCAGGGAAGGGGCTGGAGTGGGTCTCAATTCTTTATAGCGGTGGTAGCACATACTACGCAGACTCCGTGAAGGGCCGATTCACCATCTCCAGAGACAATTCCAAGAACACGCTGTTTCTTCAAATGAACAGCCTGAGAGCCGAGGACACGGCCGTGTATTACTGTGCGAGAGATTTAGAAGTGGCGGGCGGTATGGACGTCTGGGGCCAAGGGACCACGATCACCGTCTCCTCA	AASGLTVSSNYMSWVRQAPGKGLEWVSILYSGGSTYYADSVKGRFTISRDNSKNTLFLQMNSLRAEDTAVYYCARDLEVAGGMDVWGQGTTITVSS	0.0175439	1.67438e-06
	46	3rd-46-345216	3rd	IGHV3-53	IGHJ6	G1	TGCAGCCTCTGAGTTGACCGTCAGTAACAACTACATGAACTGGGTCCGCCAGGCTCCAGGGAAGGGGCTGGAGTGGGTCTCAGTTATTTATAGCGGTGGTAGCACATACTACGCAGACTCCGTGAAGGGACGATTCACCATCTCCAGAGACAATTCCAAGAACACGCTGTATCTTCAAATGAACAGCCTGAGAGCCGAGGACACGGCCGTGTATTACTGTGCGAGAGATTTAGAAGTGGCGGGCGGTATGGACGTCTGGGGCCAAGGGACCACGGTCACCGTCTCCTCA	AASELTVSNNYMNWVRQAPGKGLEWVSVIYSGGSTYYADSVKGRFTISRDNSKNTLYLQMNSLRAEDTAVYYCARDLEVAGGMDVWGQGTTVTVSS	0.0219298	1.67438e-06
	46	3rd-46-373003	3rd	IGHV3-53	IGHJ6	G1	TGCAGCCTCTGAGTTGACCGTCAGTAACAACTACATGAACTGGGTCAGCCAGGCTCCAGGGAAGGGGCTGGAGTGGGTCTCAGTTATTTATAGCGGTGGTAGCACATACTACGCAGACTCCGTGAAGGGCCGATTCACCATCTCCAGAGACAATTCCAAGAACACGCTGTATCTTCAAATGAACAGCCTGAGAGCCGAGGACACGGCCGTGTATTACTGTGCGAGAGATTTAGAAGTGGCGGGCGGTATGGACGTCTGGGGCCAAGGGACCACGGTCACCGTCTCCTCA	AASELTVSNNYMNWVSQAPGKGLEWVSVIYSGGSTYYADSVKGRFTISRDNSKNTLYLQMNSLRAEDTAVYYCARDLEVAGGMDVWGQGTTVTVSS	0.0219298	1.67438e-06
	46	3rd-46-394426	3rd	IGHV3-53	IGHJ6	G1	TGCAGCCTCTGAGTTGACCGTCAGTAACAACTACATGAACTGGGTCCGCCAGGCTCCAGGGAAGGGGCTGGAGTGGGTATCAGTTATTTATAGCGGTGGTAGCACATACTACGCAGACTCCGTGAAGGGCCGATTCACCATCTCCAGAGACAATTCCAAGAACACGCTGTATCTTCAAATGAACAGCCTGAGAGCCGAGGACACGGCCGTGTATTACTGTGCGAGAGATTTAGAAGTGGCGGGCGGTATGGACGTCTGGGGCCAAGGGACCACGGTCACCGTCTCCTCA	AASELTVSNNYMNWVRQAPGKGLEWVSVIYSGGSTYYADSVKGRFTISRDNSKNTLYLQMNSLRAEDTAVYYCARDLEVAGGMDVWGQGTTVTVSS	0.0219298	1.67438e-06
	46	3rd-46-413109	3rd	IGHV3-53	IGHJ6	G1	TGCAGCCTCTGGGTTGACCGTCAGTAGCAACTACATGAGCTGGGTCCGCCAGGCTCCAGGGAAGGGACTGGAGTGGGTCTCAATTCTTTATAGCGGTGGTAGCACATACTACGCAGACTCCGTGAAGGGCCGATTCACCATCTCCAGAGACAATTCCAAGAACACGCTGTTTCTTCAAATGAACAGCCTGAGAGCCGAGGACACGGCCGTGTATTACTGTGCGAGAGATTTAGAAGTGGCGGGCGGTATGGACGTCTGGGGCCAAGGGACCACGGTCACCGTCTCCTCA	AASGLTVSSNYMSWVRQAPGKGLEWVSILYSGGSTYYADSVKGRFTISRDNSKNTLFLQMNSLRAEDTAVYYCARDLEVAGGMDVWGQGTTVTVSS	0.0219298	1.67438e-06
	46	3rd-46-423434	3rd	IGHV3-43	IGHJ6	G1	TGCAGCCTCTGGATTCACCTTTGATGATTATGCCATGCACTGGGTCCGTCAAGCTCCAGGGAAGGGTCTGGAGTGGGTCTCTCTTATTAGTGGGGATGGTGGTAGCACATACTACGCAGACTCCGTGAAGGGCCGATTCACCATCTCCAGAGACAATTCCAAGAACACGCTGTATCTTCAAATGAACAGCCTGAGAGCCGAGGACACGGCCGTGTATTACTGTGCGAGAGATTTAGAAGTGGCGGGCGGTATGGACGTCTGGGGCCAAGGGACCACGGTCACCGTCTCCTCA	AASGFTFDDYAMHWVRQAPGKGLEWVSLISGDGGSTYYADSVKGRFTISRDNSKNTLYLQMNSLRAEDTAVYYCARDLEVAGGMDVWGQGTTVTVSS	0.0689655	1.67438e-06
	48	2nd-48-26966	2nd	IGHV3-11	IGHJ6	M	TGCAGCCTCTGGATTCACCTTCAGTGACTACTACATGAGCTGGATCCGCCAGGCTCCAGGGAAGGGGCTGGAGTGGGTTTCATACATTAGTAGTAGTGGTAGTACCATATACTACGCAGACTCTGTGAAGGGCCGATTCACCATCTCCAGGGACAACGCCAAGAACTCACTGTATCTGCAAATGAACAGCCTGAGAGCCGAGGACACGGCCGTGTATTACTGTGCGAGAGATCTAGTGGGAGCGGGTGGTATGGACGTCTGGGGCCAAGGGACCACGGTCACCGTCTCCTCA	AASGFTFSDYYMSWIRQAPGKGLEWVSYISSSGSTIYYADSVKGRFTISRDNAKNSLYLQMNSLRAEDTAVYYCARDLVGAGGMDVWGQGTTVTVSS	0	7.27299e-06
	48	2nd-48-75617	2nd	IGHV3-11	IGHJ6	D	TGCAGCCTCTGGATTCACCTTCAGTGACTACTACATGAGCTGGATCCGCCAGGCTCCAGGGAAGGGGCTGGAGTGGGTTTCATACATTAGTAGTAGTGGTAGTACCATATACTACGCAGACTCTGTGAAGGGCCGATTCACCATCTCCAGGGACAACGCCAAGAACTCACTGTATCTGCAAATGAACAGCCTGAGAGCCGAGGACACGGCCGTGTATTACTGTGCGAGAGATCTAGTGGGAGCGGGTGGTATGGACGTCTGGGGCCAAGGGACCACGGTCACCGTCTCCTCA	AASGFTFSDYYMSWIRQAPGKGLEWVSYISSSGSTIYYADSVKGRFTISRDNAKNSLYLQMNSLRAEDTAVYYCARDLVGAGGMDVWGQGTTVTVSS	0	3.6365e-06
	48	2nd-48-109692	2nd	IGHV1-46	IGHJ6	D	GCATCTGGATACACCTTCACCAGCTACTATATGCACTGGGTGCGACAGGCCCCTGGACAAGGGCTTGAGTGGATGGGAATAATCAACCCTAGTGGTGGTAGCACAAGCTACGCACAGAAGTTCCAGGGCAGAGTCACCATGACCAGGGACACGTCCACGAGCACAGTCTACATGGAGCTGAGCAGCCTGAGATCTGAGGACACGGCCGTGTATTACTGTGCTAGAGATGAAATGGTGGCTGGTGGTATGGACGTCTGGGGCCAAGGGACCACGGTCACCGTCTCCTCA	ASGYTFTSYYMHWVRQAPGQGLEWMGIINPSGGSTSYAQKFQGRVTMTRDTSTSTVYMELSSLRSEDTAVYYCARDEMVAGGMDVWGQGTTVTVSS	0	3.6365e-06
	48	3rd-48-177553	3rd	IGHV3-53	IGHJ6	D	TGCAGCCTCTGGGTTCACCGTCAGTAGCAACTACATGAGCTGGGTCCGCCAGGCTCCAGGGAAGGGGCTGGAGTGGGTCTCAGTTATTTATAGCGGTGGTAGCACATACTACGCAGACTCCGTGAAGGGCCGATTCACCATCTCCAGACACAATTCCAAGAACACGCTGTATCTTCAAATGAACAGCCTGAGAGCTGAGGACACGGCCGTGTATTACTGTGCGAGAGACCTAGCAGCAGCGGGGGGTATGGACGTCTGGGGCCAAGGGACCACGGTCACCGTCTCGTCA	AASGFTVSSNYMSWVRQAPGKGLEWVSVIYSGGSTYYADSVKGRFTISRHNSKNTLYLQMNSLRAEDTAVYYCARDLAAAGGMDVWGQGTTVTVSS	0	3.78308e-06
	49	2nd-49-21578	2nd	IGHV3-21	IGHJ6	M	TGCAGCCTCTGGATTCACCTTCAGTAGCTATAGCATGAACTGGGTCCGCCAGGCTCCAGGGAAGGGGCTGGAGTGGGTCTCATCCATTAGTAGTAGTAGTAGTTACATATACTACGCAGACTCAGTGAAGGGCCGATTCACCATCTCCAGAGACAACGCCAAGAACTCACTGTATCTGCAAATGAACAGCCTGAGAGCCGAGGACACGGCTGTGTATTACTGTGCGAGAGATTTGGTTCGGGCGGGCGGTATGGACGTCTGGGGCCAAGGGACCACGGTCACCGTCTCCTCA	AASGFTFSSYSMNWVRQAPGKGLEWVSSISSSSSYIYYADSVKGRFTISRDNAKNSLYLQMNSLRAEDTAVYYCARDLVRAGGMDVWGQGTTVTVSS	0	7.88404e-06
	52	3rd-52-91347	3rd	IGHV3-53	IGHJ6	G1	TGCAGCCTCTGGGTTAACTGTCAGTAGCAACTACATGAGCTGGGTCCGCCAGGCTCCAGGGAAGGGGATGGAGTGGGTCTCAGTTATTTATAGCGGTGGTAGCACATACTACGCAGACTCCGTGAAGGGCCGATTCACCATCTCCAGAGACAATTCCAAGAACACGCTGTATCTTCAAATGAACAGCCTGAGAGCCGAGGACACGGCCGTGTATTACTGTGCGAGAGATCTCGATGAGGCGGGCGGTATGGACGTCTGGGGCCAAGGGACCACGGTCACCGTCTCCTCA	AASGLTVSSNYMSWVRQAPGKGMEWVSVIYSGGSTYYADSVKGRFTISRDNSKNTLYLQMNSLRAEDTAVYYCARDLDEAGGMDVWGQGTTVTVSS	0.0131579	2.26594e-06
	52	3rd-52-158255	3rd	IGHV3-53	IGHJ6	G1	TGCAGCCTCTGGGATCACCGTCAGTAGCAACTACATGAGCTGGGTCCGCCAGGCTCCAGGGAAGGGGCTGGAGTGGGTCTCAGTTATTTATAGCGGTGGTAGCACATACTACGCAGACTCCGTGAAGGGCCGATTCACCATCTCCAGAGACAATTCCAAGAACACGCTGTATCTTCAAATGAACAGCCTGAGAGCCGAGGACACGGCCGTGTATTACTGTGCGAGAGATCTCGATGAGGCGGGCGGTATGGACGTCTGGGGCCAAGGGACCACGGTCACCGTCTCCTCA	AASGITVSSNYMSWVRQAPGKGLEWVSVIYSGGSTYYADSVKGRFTISRDNSKNTLYLQMNSLRAEDTAVYYCARDLDEAGGMDVWGQGTTVTVSS	0.00438596	2.26594e-06
	52	3rd-52-194570	3rd	IGHV3-53	IGHJ6	G1	TGCAGCCTCTGGGTTCACCGTCAGTAGCAACTACATGAGCTGGGTCCGCCAGGCTCCAGGGAAGGGGCTGGAGTGGGTCTCACTTATTTATAGCGGTGGTAGCACATACTACGCAGACTCCGTGAAGGGCCGATTCACCATCTCCAGAGACAATTCCAAGAACACGCTGTATCTTCAAATGAACAGCCTGAGAGCCGAGGACACGGCCGTGTATTACTGTGCGAGAGATCTCGATGAGGCGGGCGGTATGGACGTCTGGGGCCAAGGGACCACGGTCACCGTCTCCTCA	AASGFTVSSNYMSWVRQAPGKGLEWVSLIYSGGSTYYADSVKGRFTISRDNSKNTLYLQMNSLRAEDTAVYYCARDLDEAGGMDVWGQGTTVTVSS	0.00438596	2.26594e-06
	52	3rd-52-280326	3rd	IGHV3-53	IGHJ6	G1	TGCAGCCTCTGGGTTAACTGTCAGTAGCAACTACATGAGCTGGGTCCGCCAGGCTCCAGGGAAGGGGCTGGAGTGGGTCTCAGTTATTTATAGCGGTGGTAGCACATACTACGCAGACTCCGTGAAGGGCCGATTCACCATCTCCAGAGACAATTCCAAGAACACGCTGTATCTTCAAATGAACAGCCTGAGAGCCGAGGACACGGCCGTGTATTACTGTGCGAGAGATCTCGATGAGGCGGGCGGTATGGACGTCTGGGGCCAAGGGACCACGGTCACCGTCTCCTCA	AASGLTVSSNYMSWVRQAPGKGLEWVSVIYSGGSTYYADSVKGRFTISRDNSKNTLYLQMNSLRAEDTAVYYCARDLDEAGGMDVWGQGTTVTVSS	0.00877193	2.26594e-06
	52	4th-52-21008	4th	IGHV3-33	IGHJ6	M	TGCAGCGTCTGGATTCACCTTCAGTAGCTATGGCATGCACTGGGTCCGCCAGGCTCCAGGCAAGGGGCTGGAGTGGGTGGCAGTTATATGGTATGATGGAAGTAATAAATACTATGCAGACTCCGTGAAGGGCCGATTCACCATCTCCAGAGACAATTCCAAGAACACGCTGTATCTGCAAATGAACAGCCTGAGAGCCGAGGACACGGCTGTGTATTACTGTGCGAGAGATTTAGCTATCGCGGGCGGTATGGACGTCTGGGGCCAAGGGACCACGGTCACCGTCTCCTCA	AASGFTFSSYGMHWVRQAPGKGLEWVAVIWYDGSNKYYADSVKGRFTISRDNSKNTLYLQMNSLRAEDTAVYYCARDLAIAGGMDVWGQGTTVTVSS	0	9.9263e-06
	52	6th-52-99330	6th	IGHV3-53	IGHJ6	G1	TACTGCCTCTGAAATACTTGTCAGTAGGAACTACATGAACTGGGTCCGCCAGGCTCCAGGGAAGGGGCTGGAGTGGGTCTCAGTTATTTATCCCGGTGGTAGCACATTCTACGCAGACTCCGTGAAGGGCCGATTCACCATCTCCAGAGACAATTCCAAGAACAGTCTGTATCTTCAAATGAACAGCCTGAGAGCCGAGGACACGGCCGTGTATTACTGTGCGAGAGATCTCATTGAGGCGGGCGGTATGGACGTCTGGGGCCAAGGGACCACGGTCACCGTCTCCTCA	ASEILVSRNYMNWVRQAPGKGLEWVSVIYPGGSTFYADSVKGRFTISRDNSKNSLYLQMNSLRAEDTAVYYCARDLIEAGGMDVWGQGTTVTVSS	0.0625	3.61371e-06
	52	6th-52-113303	6th	IGHV3-53	IGHJ6	G2	TGCAGCCTCTGGCTTAATTGTCAGCAGCAACTACATGACTTGGGTCCGCCAGGCTCCAGGGAAGGGGCTGGAGTGGGTCTCAGTGATTTATAGCGGTGGTAGCACATTCTACGCAGACTCCGTGAAGGGCCGATTCACCATGTCGAGAGACAATACCAAGAACACGCTGTATATTCAATTGAACAACCTGAGAGCCGAGGACACGGCCGTTTATTACTGTGCGAGAGATCTCGCTGAGGCGGGCGGTCTGGACGTCTGGGGCCAAGGGACCACGGTCACCGTCTCCTCA	AASGLIVSSNYMTWVRQAPGKGLEWVSVIYSGGSTFYADSVKGRFTMSRDNTKNTLYIQLNNLRAEDTAVYYCARDLAEAGGLDVWGQGTTVTVSS	0.0701754	3.61371e-06
35-8	32	6th-32-141251	6th	IGHV1-69	IGHJ4	G1	GCTTCTGGAGGCCCCTTCAGCACCTATGGTCTCACCTGGGTGCGACAGGCCCCTGGACAAGGGCTTGAGTGGATGGGGAAAATCCTCCCTATCCTTGGTACAGTAAACGACGCACAGAAGTTCCAGGGCAGAGTCACGATTACCGCGGACAAATCCACGAACACAGCCTACATGGAACTGAACAACCTGAGATCTGAGGACACGGCCATGTATTATTGTGCGAGAGAAATGGGTTACTCTGGTTCGGGGAGTGCCTACTACTTTGACTACTGGGGCCAGGGAACCCTGGTCACCGTCTCCTCA	ASGGPFSTYGLTWVRQAPGQGLEWMGKILPILGTVNDAQKFQGRVTITADKSTNTAYMELNNLRSEDTAMYYCAREMGYSGSGSAYYFDYWGQGTLVTVSS	0.0792952	1.84002e-06
	32	6th-32-253632	6th	IGHV1-69	IGHJ4	G4	GCTTCTGGAGGCACCTTCAGCAGCTATCCTATCAGCTGGGTGCGACAGGCCCCTGGACAAGGACTTGAGTGGATGGGACGAATCATCCCTATCTTAGGTTCCACAGACTATGCACAGAAGTTCCAGGGCAGAGTCACGATCACCGCGGACAAATCAACGAACATAGTCTACATGGAGATGAGCAGCCTGAGATCTGACGACACGGCCGTGTATCACTGTGCGAGAGAAATGGGTTACTCTGGTTCGGGGAGTGCCTACTACTTTGACCACTGGGGCCAGGGAACCCTGGTCACCGTCTCCTCA	ASGGTFSSYPISWVRQAPGQGLEWMGRIIPILGSTDYAQKFQGRVTITADKSTNIVYMEMSSLRSDDTAVYHCAREMGYSGSGSAYYFDHWGQGTLVTVSS	0.0792952	1.84002e-06
	32	6th-32-295781	6th	IGHV1-69	IGHJ4	G1	GCTTCTGGAGGCAGCTTCAGCAACTATTTTATCAGCTGGGTGCGGCAGGCCCCTGGACAAGGGCTTCAATGGATGGGAGGAATCCTCCCTATCCTTGGTACAACAAACTACGCACAGAAGTTCCAGGGCAGAGTCAGGATTGCCGCGGACAAATCCACGACCACAGCCTACATGGAGCTGAGCAGCCTGAGATCTGAAGACACGGCCGTGTATTACTGCGCGAGAGAAATGGGTTACTCTGGTTCGGGGAGTGCCTCCTACTTTGACTCCTGGGGCCAGGGAACCCTGGTCACCGTCTCCTCA	ASGGSFSNYFISWVRQAPGQGLQWMGGILPILGTTNYAQKFQGRVRIAADKSTTTAYMELSSLRSEDTAVYYCAREMGYSGSGSASYFDSWGQGTLVTVSS	0.0704846	1.84002e-06
	43	6th-43-233	6th	IGHV1-69	IGHJ5	G1	GCTTCTGGAGGCCCCTTCAGTAGTTATGTTTTCACCTGGGTGCGACAGGCCCCTGGACAAGGGCTTGAGTGGATGGGAGGGATCATCCCTGCCCTTGGTGTAGCGACCTACGCACAGAACTTCCAGGGCAGACTTACGATAACCGCGGACAAATCCACGAATACGGCCTACATGGAAGTGAGCAGTCTGAGATCTGAAGACACGGCCGTGTATTATTGTGCGAGAGAAATCGGTTATTCTGCTTCGGGGAGCGCAAAGTATTTCGACCCCTGGGGCCAGGGAACCCTGGTCACCGTCTCTTCA	ASGGPFSSYVFTWVRQAPGQGLEWMGGIIPALGVATYAQNFQGRLTITADKSTNTAYMEVSSLRSEDTAVYYCAREIGYSASGSAKYFDPWGQGTLVTVSS	0.101322	0.000242302
	43	6th-43-400	6th	IGHV1-69	IGHJ5	G1	GGCTTCTGGAGGCACCTTCAGCAGCTATTCTATCACCTGGGTGCGACAGGCCCCTGGACAAGGGCTTGAGTGGATGGGAGGGATCATCCCTATCCTTGGTGTAACAGACTACGCACAGACGTTCCAGGGCAGAGTCACCATTACCGCGGACAAATCCACGAGCACAGCGTACATGGAGCTGAACAGGCTGAGACCTGAGGACACGGCCGTTTATTACTGTGCGAGAGAAATCGGTTACTCTGGGTCGGGGAGTGCTAAGTATTTCGACCCCTGGGGCCAGGGAACCCTGGTCACCGTCTCCTCA	ASGGTFSSYSITWVRQAPGQGLEWMGGIIPILGVTDYAQTFQGRVTITADKSTSTAYMELNRLRPEDTAVYYCAREIGYSGSGSAKYFDPWGQGTLVTVSS	0.0526316	0.000175918
	43	6th-43-1172	6th	IGHV1-69	IGHJ5	G1	GCTTCTGGAGGCACCTTCAGCAGCTATGGTGTCAGCTGGGTGCGACAGGCCCCTGGACAAGGGCTTGAGTGGATGGGAGCGATCTTCCCTATCATTGGTATAGCAAACTACGCAGAGAAGTTCCAGGGCAGAGTCACGATTGCCGCGGACAAATCCACGGGCACGGCCTACATGGACCTGAGCAGCCTGAGATCCGACGATACGGCCGTGTATTACTGTGCGAGAGAAATCGGTTACTCTGGTTCGGGTAGCGCAAAGTACTTCGACCCCTGGGGCCAGGGAACCCTGGTCACCGTCTCCTCA	ASGGTFSSYGVSWVRQAPGQGLEWMGAIFPIIGIANYAEKFQGRVTIAADKSTGTAYMDLSSLRSDDTAVYYCAREIGYSGSGSAKYFDPWGQGTLVTVSS	0.0572687	6.97033e-05
	43	6th-43-11596	6th	IGHV1-69	IGHJ5	G1	GCTTCTGGGGGCACCTTCAGCAGCTATGGTGTCAGCTGGGTGCGACAGGCCCCTGGACAAGGGCTTGAGTGGATGGGAGCGATCTTCCCTATCATTGGTATAGCAAACTACGCAGAGAAGTTCCAGGGCAGAGTCACGATTGCCGCGGACAAATCCACGGGCACGGCCTACATGGACCTGAGCAGCCTGAGATCCGACGATACGGCCGTGTATTATTGTGCGAGAGAAATCGGTTACTCTGGTTCGGGGAGCGCAAAGTACTTCGACCCCTGGGGCCAGGGAACCCTGGTCACCGTCTCCTCA	ASGGTFSSYGVSWVRQAPGQGLEWMGAIFPIIGIANYAEKFQGRVTIAADKSTGTAYMDLSSLRSDDTAVYYCAREIGYSGSGSAKYFDPWGQGTLVTVSS	0.0660793	9.95761e-06
	43	6th-43-25134	6th	IGHV1-69	IGHJ5	G1	GCTTCTGGAGGCACCTTCAGCAGCTATTCTATCAGCTGGGTGCGACAGGCCCCTGGACAAGGGCTTGAGTGGATGGGAGGGATCATGCCTATCCTTGGGATAGCAAACTACGCACAGAAGTTCCAGGACAGAGTCACGATTACAGCGGACAAATCCACGAGCACAGCCTACATGGAGCTGAGTAGCCTGAGATCTGAGGACACGGCCATATATTACTGTGCGAGAGAAATCGGTTACTCTGGTTCGGGGAGCGTGATCTGGTTCGACCCCTGGGGCCAGGGAACCCTGGTCACCGTCTCCTCA	ASGGTFSSYSISWVRQAPGQGLEWMGGIMPILGIANYAQKFQDRVTITADKSTSTAYMELSSLRSEDTAIYYCAREIGYSGSGSVIWFDPWGQGTLVTVSS	0.0352423	6.63841e-06
	43	6th-43-39909	6th	IGHV1-69	IGHJ5	G1	GCTTCTGGAGGCCCCTTCAGCAGTTATGTTTTCACCTGGGTGCGACAGGCCCCTGGACAAGGGCTTGAGTGGATGGGAGGGATCATCCCTGCCCTTAATATAGCAAACTACGCACAGAAGTTCCAGGGCAGACTTACGATAACCGCGGACAAATCCACGAATACGGCCTACATGGAAGTGAGCAGTCTGAGATCTGAAGACACGGCCGTGTATTACTGTGCGAGAGAAATCGGTTACTCTGATTCGGGGAGCGTAAAATATTTCGACCCCTGGGGCCAGGGAACCCTAGTCACCGTCTCTTCA	ASGGPFSSYVFTWVRQAPGQGLEWMGGIIPALNIANYAQKFQGRLTITADKSTNTAYMEVSSLRSEDTAVYYCAREIGYSDSGSVKYFDPWGQGTLVTVSS	0.0837004	6.63841e-06
	43	6th-43-53356	6th	IGHV1-69	IGHJ5	G1	GGCTTCTGGAGGCACCTTCAGCAGCTATTCTATCACCTGGGTGCGACAGGCCCCTGGACAAGGGCTTGAGTGGATGGGAGGGATCATCCCTATCCTTGGTGTAACAGACTACGCACAGACGTTCCAGGGCAGAGTCACCATTACCGCGGACAGATCCACGAGCACAGCGTACATGGAGCTGAACAGGCTGAGACCTGAGGACACGGCCGTTTATTACTGTGCGAGAGAAATCGGTTACTCTGGGTCGGGGAGTGCTAAGTATTTCGACCCCTGGGGCCAGGGAACCCTGGTCACCGTCTCCTCA	ASGGTFSSYSITWVRQAPGQGLEWMGGIIPILGVTDYAQTFQGRVTITADRSTSTAYMELNRLRPEDTAVYYCAREIGYSGSGSAKYFDPWGQGTLVTVSS	0.0570175	3.3192e-06
	43	6th-43-57614	6th	IGHV1-69	IGHJ5	G1	GGCTTCTGGAGGCACCTTCAGCAGCTATTCTATCACCTGGGTGCGACAGGCCCCTGGACAAGGGCTTGAGTGGATGGGAGGGATCATCCCTATCCTTGGTGTAACAGACTACGCACAGACGTTCCAGGGCAGAGTCACCATTTCCGCGGACAAATCCACGAGCACAGCGTACATGGAGCTGAACAGCCTGAGATCTGAGGACACGGCCGTTTATTACTGTGCGAGAGAAATCGGTTACTCTGGGTCGGGGAGTGTAAAGTATTTCGACCCCTGGGGCCAGGGAACCCTGGTCACCGTCTCCTCA	ASGGTFSSYSITWVRQAPGQGLEWMGGIIPILGVTDYAQTFQGRVTISADKSTSTAYMELNSLRSEDTAVYYCAREIGYSGSGSVKYFDPWGQGTLVTVSS	0.0482456	3.3192e-06
	43	6th-43-70708	6th	IGHV1-69	IGHJ5	G1	GCTTCTGGAGGCACCTTCAGCAGCTATGGTGTCAGCTGGGTGCGACAGGCCCCTGGACAAGGGCTTGAGTGGATGGGAGCGATCTTCCCGATCATTGGTATAGCAAACTACGCAGAGAAGTTCCAGGGCAGAGTCACGATTGCCGCGGACAAATCCACGGGCACGGCCTACATGGACCTGAGCAGCCTGAGATCCGACGATACGGCCGTGTATTACTGTGCGAGAGAAATCGGTTACTCTGGTTCGGGTAGCGCAAAGTACTTCGACCCCTGGGGCCAGGGAACCCTGGTCACCGTCTCCTCA	ASGGTFSSYGVSWVRQAPGQGLEWMGAIFPIIGIANYAEKFQGRVTIAADKSTGTAYMDLSSLRSDDTAVYYCAREIGYSGSGSAKYFDPWGQGTLVTVSS	0.061674	3.3192e-06
	43	6th-43-74388	6th	IGHV1-69	IGHJ5	G1	GCTTCTGGAGGCTCCTTCAGCAGTTATGTTATCACCTGGGTGCGACAGGCCCCTGGACAAGGGCTTGAGTGGATGGGAGGGATCATCCCTGCCCTTGGTATAGCAAACTACGCACAGAAGTTCCAGGGCAGACTTACGATTACCGCGGACAAATCCACGAGCACAGCCTACATGGAAGTGAGCAGTCTGAGATCTGAAGACACGGCCGTGTATTACTGTGCGAGAGAAATCGGTTACTCTGGATCGGGGAGCGTAAAGTGGTTCGACCCCTGGGGCCAGGGAACCCTGGTCATTGTCTCTTCA	ASGGSFSSYVITWVRQAPGQGLEWMGGIIPALGIANYAQKFQGRLTITADKSTSTAYMEVSSLRSEDTAVYYCAREIGYSGSGSVKWFDPWGQGTLVIVSS	0.0528634	3.3192e-06
	43	6th-43-80232	6th	IGHV1-69	IGHJ5	G1	GCTTCTGGAGGCCCCTTCAGTAGTTATGTTTTCACCTGGGTGCGACAGGCCCCTGGACAAGGGCTTGAGTGGATGGGAGGGATCATCCCTGCCCTTGGTGTAGCGACCTACGCACAGAACTTCCGGGGCAGACTTACGATAACCGCGGACAAATCCACGAATACGGCCTACATGGAAGTGAGCAGTCTGAGATCTGAAGACACGGCCGTGTATTATTGTGCGAGAGAAATCGGTTATTCTGCTTCGGGGAGCGCAAAGTATTTCGACCCCTGGGGCCAGGGAACCCTGGTCACCGTCTCTTCA	ASGGPFSSYVFTWVRQAPGQGLEWMGGIIPALGVATYAQNFRGRLTITADKSTNTAYMEVSSLRSEDTAVYYCAREIGYSASGSAKYFDPWGQGTLVTVSS	0.105727	3.3192e-06
	43	6th-43-89929	6th	IGHV1-69	IGHJ5	G1	GCTTCTGGACGGCCCTTCAGCAATTATGTTTTCACCTGGGTGCGACAGGCCCCTGGACAAGGGCTTGAGTGGATGGGAGGCATCATCCCTGCCCTTGGAGTAGCAAACTACGCACAGAAGTTCCAGGGCAGACTCACGATAACCGCGGACAAGTCCACCAATACGGCCTACATGGAAGTGAGCAGTCTGAGATCTGAAGACACGGCCGTGTATTATTGTGCGAGAGAAATCGGTTACTCTGATTCGGGGAGCGTAAAGTATTTCGACCCCTGGGGCCAGGGAACCCTGGTCACTGTCTCTTCA	ASGRPFSNYVFTWVRQAPGQGLEWMGGIIPALGVANYAQKFQGRLTITADKSTNTAYMEVSSLRSEDTAVYYCAREIGYSDSGSVKYFDPWGQGTLVTVSS	0.110132	3.3192e-06
	43	6th-43-101159	6th	IGHV1-69	IGHJ5	G1	GGCTTCTGGAGGCACCTTCAGCAGCTATTCTATCACCTGGGTGCGACAGGCCCCTGGACAAGGGCTTGAGTGGATGGGAGGGATCATCCCTATCCTTGGTGTAACAGACTACGCACAGACGTTCCAGGGCAGAGTCGCCATTACCGCGGACAAATCCACGAGCACAGCGTACATGGAGCTGAACAGGCTGAGACCTGAGGACACGGCCGTTTATTACTGTGCGAGAGAAATCGGTTACTCTGGGTCGGGGAGTGCTAAGTATTTCGACCCCTGGGGCCAGGGAACCCTGGTCACCGTCTCCTCA	ASGGTFSSYSITWVRQAPGQGLEWMGGIIPILGVTDYAQTFQGRVAITADKSTSTAYMELNRLRPEDTAVYYCAREIGYSGSGSAKYFDPWGQGTLVTVSS	0.0570175	3.3192e-06
	43	6th-43-110913	6th	IGHV1-69	IGHJ5	G1	GCTTCTGGAGGCACCTTCAGCAGCTATTCTATCACCTGGGTGCGACAGGCCCCTGGACAAGGGCTTGAGTGGATGGGAGGGGTCATCCCTATCCTTGGTGTAACAGACTACGCACAGACGTTCCAGGGCAGAGTCACCATTACCGCGGACAAATCCACGAGCACAGCGTACATGGAACTGAACAGCCTGAGATCTGAGGACACGGCCGTGTATTACTGTGCGAGAGAAATCGGTTACTCTGCGTCGGGGAGTGTAAAGTATTTCGACCCCTGGGGCCAGGGAACCCTGGTCACCGTCTCCTCA	ASGGTFSSYSITWVRQAPGQGLEWMGGVIPILGVTDYAQTFQGRVTITADKSTSTAYMELNSLRSEDTAVYYCAREIGYSASGSVKYFDPWGQGTLVTVSS	0.0484581	3.3192e-06
	43	6th-43-127039	6th	IGHV1-69	IGHJ5	G1	GGCTTCTGGAGGCACCTTCAGCAGCTATTCTATCACCTGGGTGCGACAGGCCCCTGGACAAGGGCTTGAGTGGATGGGAGGGATCATCCCTATCCTTGGTGTAACAGACTACGCACAGACGTTCCAGGGCAGAGTCACCATTACCGCGGACAAATCCACGAGCACAGCGTACATGGAGCTGAACAGGCTGAGACCTGAGGACACGGCCGTTTACTACTGTGCGAGAGAAATCGGTTACTCTGGGTCGGGGAGTGCTAAGTATTTCGACCCCTGGGGCCAGGGAACCCTGGTCACCGTCTCCTCA	ASGGTFSSYSITWVRQAPGQGLEWMGGIIPILGVTDYAQTFQGRVTITADKSTSTAYMELNRLRPEDTAVYYCAREIGYSGSGSAKYFDPWGQGTLVTVSS	0.0570175	3.3192e-06
	43	6th-43-167636	6th	IGHV1-69	IGHJ5	G1	GGCTTCTGGAGGCACCTTCAGCAGCTATTCTATCACCTGGGTGCGACAGGCCCCTGGACAAGGGCTTGAGTGGATGGGAGGGATCATCCCTATCCTTGGTGTAACAGACTACGCAAAGACGTTCCAGGGCAGAGTCACCATTACCGCGGACAAATCCACGAGCACAGCGTACATGGAGCTGAACAGGCTGAGACCTGAGGACACGGCCGTTTATTACTGTGCGAGAGAAATCGGTTACTCTGGGTCGGGGAGTGCTAAGTATTTCGACCCCTGGGGCCAGGGAACCCTGGTCACCGTCTCCTCA	ASGGTFSSYSITWVRQAPGQGLEWMGGIIPILGVTDYAKTFQGRVTITADKSTSTAYMELNRLRPEDTAVYYCAREIGYSGSGSAKYFDPWGQGTLVTVSS	0.0570175	3.3192e-06
35-15	27	1st-27-102924	1st	IGHV4-39	IGHJ4	M	CACTGTCTCTGGTGGCTCCATCAGCAGTAGTAGTTACTACTGGGGCTGGATCCGCCAGCCCCCAGGGAAGGGGCTGGAGTGGATTGGGAGTATCTATTATAGTGGGAGCACCTACTACAACCCGTCCCTCAAGAGTCGAGTCACCATATCAGTAGACACGTCCAAGAACCAGTTCTCCCTGAAGCTGAGCTCTGTGACCGCCGCGGACACGGCCGTGTATTACTGTGCGAGAGCCGAGCTGCACGGGACGTATTACTATGATAGTAGTGGTTATGGCTTTGACTACTGGGGCCAGGGAACCCTGGTCACCGTCTCCTCA	TVSGGSISSSSYYWGWIRQPPGKGLEWIGSIYYSGSTYYNPSLKSRVTISVDTSKNQFSLKLSSVTAADTAVYYCARAELHGTYYYDSSGYGFDYWGQGTLVTVSS	0	3.6174e-06
	43	3rd-43-39041	3rd	IGHV1-69	IGHJ4	G1	GCTTCTGGAGGCACCTTCAACAGCTATCCTATCAGCTGGGTGCGACAGGCCCCTGGACAAGGGCTTGAGTGGATGGGAAGGATCATCCCTATCCTTGGTATAGCAAACTACGCACAGAAGTTCCAGGGCAGAGTCACGATTACCGCGGACAAGTCCACGAGCACAGCCTACATGGAGCTGAGCAGCCTGAGATCTGAGGACACGGCCGTATATTACTGTGCGAGAGCAGAAGACCACGGGACGTATTACTCTGATAGTAGTGGTTACCACTTTGACTTCTGGGGCCAGGGAACCCTGGTCACCGTCTCATCA	ASGGTFNSYPISWVRQAPGQGLEWMGRIIPILGIANYAQKFQGRVTITADKSTSTAYMELSSLRSEDTAVYYCARAEDHGTYYSDSSGYHFDFWGQGTLVTVSS	0.0176991	7.76651e-06
	43	6th-43-2717	6th	IGHV1-69	IGHJ4	G1	GCTTCTGGAGGAGGCACCTTCAACACCCATCCTATCAGCTGGTTGCGACAGGCCCCTGGACAAGGGCTGGAGTGGATGGGAAGGATCATCCCTCTTCTTGGCACAACAATCTACGCACAGAAGTTCCAGGGCAGAGTCACGATTACCGCGGACAAATCCACGAGCACATCCTACATGGAGCTGAGCAGCCTGACATTTGAGGACACGGCCTTATTTTACTGTGCGAGAGCAGAAGACCACGGGACGTATTACTCTGATAGTAGTGGTTACCACTTTGACTATTGGGGCCAGGGAACCCTGGTCACCGTCTCCTCA	GGTFNTHPISWLRQAPGQGLEWMGRIIPLLGTTIYAQKFQGRVTITADKSTSTSYMELSSLTFEDTALFYCARAEDHGTYYSDSSGYHFDYWGQGTLVTVSS	0.0772727	1.99152e-05
	43	6th-43-4908	6th	IGHV1-69	IGHJ4	G1	GCTTCTGGAGGCACCTTCTACACCTATCCTTTCAGCTGGGTGCGACAGGCCCCTGGACACGGGCTTGAGTGGCTGGGAAGGATCATCCCTATTGCTGGTACAACAAACTACGCACAGAAGTTCCAGGGCAGACTCACGATTACCGCGGACAAGTCCACGAGCACAGCCTACATGGAGCTGAGCAGTCTGAAATCTGAGGACACGGCCATATATTTCTGTGCGAGACCTGAAGACCACGGGACGTATTACTCTGATAGTAGTGGTTACCACTTTGACTACTGGGGCCAGGGGACCCTGGTCACCGTCTCCTCA	ASGGTFYTYPFSWVRQAPGHGLEWLGRIIPIAGTTNYAQKFQGRLTITADKSTSTAYMELSSLKSEDTAIYFCARPEDHGTYYSDSSGYHFDYWGQGTLVTVSS	0.08	1.32768e-05
	43	6th-43-19743	6th	IGHV1-69	IGHJ4	G1	GCTTCTGGAGGCACCTTCAGCCCCCATGTTATCAGCTGGGTGCGACAGGCCCCTGGACAAGGGCTTGAGTGGATGGGAAGGATCATCCCTCTCCTCGGTAAAGCGGACTACGCACAGAAGTTCCAGGGCAGACTCACGATTACCGCGGTCAAGTCCACGGGCACAGTCTACATGGAACTGAGCAGCCTGAGATCTGAGGACACGGCCGTATATTCCTGTGCGAGAGCAGAAGACCACGGGACGTATTACTCTGATAGTAGCGGTTACCACTTTGACTACTGGGGCCAGGGAACCCAGGTCACCGTCTCCTCA	ASGGTFSPHVISWVRQAPGQGLEWMGRIIPLLGKADYAQKFQGRLTITAVKSTGTVYMELSSLRSEDTAVYSCARAEDHGTYYSDSSGYHFDYWGQGTQVTVSS	0.0752212	6.63841e-06
	43	6th-43-23944	6th	IGHV1-69	IGHJ4	G1	GCTTCTGGAGGCACCATCAACACCCATGTTATCAGCTGGGTGCGACAGGCCCCTGGCCAAGGGCTTGAGTGGATGGGAAGGATCATCCCTCTCCTAGGTATAGCAAACTACGCACAGAAGTTCCAGGGCAGAGTCACAATTACCGCGGACAAATCCACGAGCACGGCCTACATGGAGCTGAGCAGCCTGAGATCTGAGGACACGGCCGTGTATTTCTGTGCGAGAGCAGAGGACCACGGGACATATTACTCTGATAGTAGCGGTTACCACTTTGACTACTGGGGCCAGGGAACCCTGGTCTCCGTCTCCTCA	ASGGTINTHVISWVRQAPGQGLEWMGRIIPLLGIANYAQKFQGRVTITADKSTSTAYMELSSLRSEDTAVYFCARAEDHGTYYSDSSGYHFDYWGQGTLVSVSS	0.0486726	6.63841e-06
	43	6th-43-28350	6th	IGHV1-69	IGHJ4	G1	GCTTCTGGAGGCACCTTCATCACCTATGTCATCAGCTGGGTGCGACAGGCCCCTGGACAAGGGCTTGAGTGGATGGGAAGGATCATCCCTATCCGAGGTGCAGTAAATTACGCAGAGAAATTCCAGGGCAGAGTCACGATGACCGCGGACAAATCCACGAGCACAGCCTACATGGAGCTGAGCAATTTGAGATCTGAAGACACGGCCGTGTATTTCTGTGCGAGACCAGAAGACCACGGGACATATTATTCCGATAGTAGTGGTTACCACTTTGACCACTGGGGCCAGGGAACCCTGGTCACCGTCTCCTCA	ASGGTFITYVISWVRQAPGQGLEWMGRIIPIRGAVNYAEKFQGRVTMTADKSTSTAYMELSNLRSEDTAVYFCARPEDHGTYYSDSSGYHFDHWGQGTLVTVSS	0.08	6.63841e-06
	43	6th-43-36056	6th	IGHV1-69	IGHJ4	G1	GCTTCTGGGGTCACCCTCAACACCCATCCTATCAGCTGGGTGCGACAGGCCCCTGGACAAGGGCTTGAGTGGATGGGAAGGATCATCCCTCTCCTTGGCAAAACAGACTACGCACAGAACTTCCAGGGCAGAGTCACGATTACCGCGACCAAATCCACGAGCACAGCCTACATGGAGCTGAGCAACCTAAAGTCTGAAGACACGGCCGTATATTACTGTGCGAGAGCTGAGGACCACGGGACATATTATTCTGATAGTAGTGGTTACCATTTTGACTACTGGGGCCAGGGAACCCTGGTCACCGTCTCCTCA	ASGVTLNTHPISWVRQAPGQGLEWMGRIIPLLGKTDYAQNFQGRVTITATKSTSTAYMELSNLKSEDTAVYYCARAEDHGTYYSDSSGYHFDYWGQGTLVTVSS	0.0929204	6.63841e-06
	43	6th-43-140091	6th	IGHV1-69	IGHJ4	G1	GCTTCTGGAGGCACCTTCAACACCCATCCTATCAGCTGGGTGCGACAGGCCCCTGGACAAGGGCTTGAGTGGATGGGAAGGATCATCCCTCTCCTTGCCATAACAAACTACGCACAGAAGTTCCAGGGCAGAGTCACGATTACCGCGGCCAAATCCACGAGCACAGTCTACATGGAGCTGAGTAACCTGAAATCTGAAGACACGGCCGTATATTACTGTGCGAGAGCAGAAGACCACGGGACATATTACTCTGATAGTAGTGGTTACCACTTTGACTACTGGGGCCAGGGAACCCTGGTCACCGTCTCCTCA	ASGGTFNTHPISWVRQAPGQGLEWMGRIIPLLAITNYAQKFQGRVTITAAKSTSTVYMELSNLKSEDTAVYYCARAEDHGTYYSDSSGYHFDYWGQGTLVTVSS	0.0663717	3.3192e-06
35-46	2	2nd-2-185602	2nd	IGHV3-48	IGHJ3	M	TGCAGCCTCTGGATTCACCTTCAGTAGCTATAGCATGAACTGGGTCCGCCAGGCTCCAGGGAAGGGGCTGGAGTGGGTTTCATACATTAGTAGTAGTAGTAGTACCATATACTACGCAGACTCTGTGAAGGGCCGATTCACCATCTCCAGAGACAATGCCAAGAACTCACTGTATCTGCAAATGAACAGCCTGAGAGACGAGGACACGGCTGTGTATTACTGTGCGAGAGTAGGGCTATATAGTGGCTACGGAGCAGGGGATGCTTTTGATATCTGGGGCCAAGGGACAATGGTCACCGTCTCTTCA	AASGFTFSSYSMNWVRQAPGKGLEWVSYISSSSSTIYYADSVKGRFTISRDNAKNSLYLQMNSLRDEDTAVYYCARVGLYSGYGAGDAFDIWGQGTMVTVSS	0	2.42576e-06
	5	4th-5-18464	4th	IGHV5-51	IGHJ3	M	AAGGGTTCTGGATACAGCTTTACCAGCTACTGGATCGGCTGGGTGCGCCAGATGCCCGGGAAAGGCCTGGAGTGGATGGGGATCATCTATCCTGGTGACTCTGATACCAGATACAGCCCGTCCTTCCAAGGCCAGGTCACCATCTCAGCCGACAAGTCCATCAGCACCGCCTACCTGCAGTGGAGCAGCCTGAAGGCCTCGGACACCGCCATGTATTACTGTGCGAGACTACTTGGATATAGTGGCTACGATGCAAATGATGCTTTTGATATCTGGGGCCAAGGGACAATGGTCACCGTCTCTTCA	KGSGYSFTSYWIGWVRQMPGKGLEWMGIIYPGDSDTRYSPSFQGQVTISADKSISTAYLQWSSLKASDTAMYYCARLLGYSGYDANDAFDIWGQGTMVTVSS	0	6.83915e-06
	25	1st-25-52094	1st	IGHV4-61	IGHJ3	M	CACTGTCTCTGGTGGCTCCATCAGCAGTGGTAGTTACTACTGGAGCTGGATCCGGCAGCCCGCCGGGAAGGGACTGGAGTGGATTGGGCGTATCTATACCAGTGGGAGCACCAACTACAACCCCTCCCTCAAGAGTCGAGTCACCATATCAGTAGACACGTCCAAGAACCAGTTCTCCCTGAAGCTGAGCTCTGTGACCGCCGCAGACACGGCCGTGTATTACTGTGCGAGAGATCACGGATATAGTGGCTACGGGCCCTATGATGCTTTTGATATCTGGGGCCAAGGGACAATGGTCACCGTCTCTTCA	TVSGGSISSGSYYWSWIRQPAGKGLEWIGRIYTSGSTNYNPSLKSRVTISVDTSKNQFSLKLSSVTAADTAVYYCARDHGYSGYGPYDAFDIWGQGTMVTVSS	0	4.59162e-06
	25	1st-25-98424	1st	IGHV4-61	IGHJ3	D	CACTGTCTCTGGTGGCTCCATCAGCAGTGGTAGTTACTACTGGAGCTGGATCCGGCAGCCCGCCGGGAAGGGACTGGAGTGGATTGGGCGTATCTATACCAGTGGGAGCACCAACTACAACCCCTCCCTCAAGAGTCGAGTCACCATATCAGTAGACACGTCCAAGAACCAGTTCTCCCTGAAGCTGAGCTCTGTGACCGCCGCAGACACGGCCGTGTATTACTGTGCGAGAGATCACGGATATAGTGGCTACGGGCCCTATGATGCTTTTGATATCTGGGGCCAAGGGACAATGGTCACCGTCTCTTCA	TVSGGSISSGSYYWSWIRQPAGKGLEWIGRIYTSGSTNYNPSLKSRVTISVDTSKNQFSLKLSSVTAADTAVYYCARDHGYSGYGPYDAFDIWGQGTMVTVSS	0	4.59162e-06
	31	2nd-31-31223	2nd	IGHV3-11	IGHJ3	M	TGCAGCCTCTGGATTCACCTTCAGTGACTACTACATGAGCTGGATCCGCCAGGCTCCAGGGAAGGGGCTGGAGTGGGTTTCATACATTAGTAGTAGTAGTAGTTACACAAACTACGCAGACTCTGTGAAGGGCCGATTCACCATCTCCAGAGACAACGCCAAGAACTCACTGTATCTGCAAATGAACAGCCTGAGAGCCGAGGACACGGCCGTGTATTACTGTGCGAGAGTCCGTGGATATAGTGGCTACGGGTCCTATGATGCTTTTGATATCTGGGGCCAAGGGACAATGGTCACCGTCTCTTCA	AASGFTFSDYYMSWIRQAPGKGLEWVSYISSSSSYTNYADSVKGRFTISRDNAKNSLYLQMNSLRAEDTAVYYCARVRGYSGYGSYDAFDIWGQGTMVTVSS	0	6.39713e-06
	35	3rd-35-44533	3rd	IGHV1-69	IGHJ3	G1	GCTTCTGGAGGCACCTTCAGCAGCTATGCTATCAGCTGGGTGCGACAGGCCCCTGGACAAGGGCTTGAGTGGATGGGAAGGATCATCCCTATCCTTGGTATAGCAAACTACGCACAGAAGTTCCAGGGCAGAGTCACGATTACCGCGGACAAATCCACGAGCACAGCCTACATGGAGCTGAGCAGCCTGAGATCTGAGGACACGGCCGTGTATTACTGTGCGAGAGTCCGTGGATATAGTGGCTACGGGGCCAATGATGCTTTTGATATCTGGGGCCAAGGGACAATGGTCACCGTCTCTTCA	ASGGTFSSYAISWVRQAPGQGLEWMGRIIPILGIANYAQKFQGRVTITADKSTSTAYMELSSLRSEDTAVYYCARVRGYSGYGANDAFDIWGQGTMVTVSS	0	4.79992e-06
	35	5th-35-243644	5th	IGHV1-69	IGHJ3	G1	GCTTCTGGAGGCACCTTCAGCAGCTATGCTATCAGCTGGGTGCGACAGGCCCCTGGACAAGGGCTTGAGTGGATGGGAAAGATCATCCCCATCCTTGCTATTCCAAACTACGCACAGAAGTTCCAGGGCAGAGTCACGATTGCCGCGGACAAATCCACGAGCACAGCCTACATGGAACTGAGTAGCCTGCGATCTGAGGACACGGCCATGTATTACTGTGCGAGAGTCCATGGATATAGTGGCTACGGGGCCAATGATGCTTTTGATATATGGGGCCAAGGGACAATGGTCACCGTCTCTTCA	ASGGTFSSYAISWVRQAPGQGLEWMGKIIPILAIPNYAQKFQGRVTIAADKSTSTAYMELSSLRSEDTAMYYCARVHGYSGYGANDAFDIWGQGTMVTVSS	0.0442478	2.69453e-06
	35	5th-35-262880	5th	IGHV1-69	IGHJ3	M	GCTTCTGGAGGCACCTTCAGCAGCTATGCTATCAGCTGGGTGCGACAGGCCCCTGGACAAGGGCTTGAGTGGATGGGAAAGATCATCCCCATCCTTGCTATTCCAAACTACGCACAGAAGTTCCAGGGCAGAGTCACGATTGCCGCGGACAAATCCACGAGCACAGCCTACATGGAACTGAGTAGCCTGCGATCTGAGGACACGGCCATGTATTACTGTGCGAGAGTCCATGGATATAGTGGCTACGGGGCCAATGATGCTTTTGATATATGGGGCCAAGGGACAATGGTCACCGTCTCTTCA	ASGGTFSSYAISWVRQAPGQGLEWMGKIIPILAIPNYAQKFQGRVTIAADKSTSTAYMELSSLRSEDTAMYYCARVHGYSGYGANDAFDIWGQGTMVTVSS	0.0442478	2.69453e-06
	35	6th-35-423	6th	IGHV1-69	IGHJ3	G1	GCTTCTGGAGGCACCTTCAGCAGCTATTCTATCAGTTGGGTGCGACAGGCCCCTGGACAAGGGCTTGAGTGGATGGGAAAGATCATCCCTATCCTTGGGATACCGAACTACGCACAGAAGTTCCAGGGCAGAGTCACGGTAACCGCGGACAAATCCACGAGTACAGCCTTCATGGAGCTGAGCGGCCTGAGTTCTGAGGACATGGCCGTGTATTACTGTGCGCGAGTCCATGGATATAGTGGTTACGGGGCCAATGATGCATTTGATCTCTGGGGCCAGGGGACATTGGTCACCGTCTCTTCA	ASGGTFSSYSISWVRQAPGQGLEWMGKIIPILGIPNYAQKFQGRVTVTADKSTSTAFMELSGLSSEDMAVYYCARVHGYSGYGANDAFDLWGQGTLVTVSS	0.0619469	0.00011552
	35	6th-35-893	6th	IGHV1-69	IGHJ3	G1	GCTTCTGGAGGCACCTTCAGCAGCTATTCTATCAGCTGGGTGCGACAGGCCCCTGGACAAGGACTTGAGTGGATGGGAAAGATCATCCCCATCCTTGGTATTCCAAACTACGCACAGAAGTTCCAGGGCAGAGTCACGATTGCCGCGGACAAATCCACGAGCACAGCCTACATGGAGCTGAGTAGCCTGAGATCTGAGGACACGGCCATTTATTACTGTGCGAGAGTCCATGGATATAGTGGCTACGGGGCCAATGATGCTTTTGATATATGGGGCCAAGGGACAATGGTCACCGTCTCTTCA	ASGGTFSSYSISWVRQAPGQGLEWMGKIIPILGIPNYAQKFQGRVTIAADKSTSTAYMELSSLRSEDTAIYYCARVHGYSGYGANDAFDIWGQGTMVTVSS	0.0442478	6.76214e-05
	35	6th-35-4424	6th	IGHV1-69	IGHJ3	A1	GCTTCTGGAGGCACCCTCAGCAGTTATGCTATCAGCTGGGTGCGACAGGCCCCTGGACAAGGGCTTGAGTGGATGGGAAGCATCATCCCTATCCTTGGTATACCAAACTACGCACAGAAGTTCCAGGGCAGAGTCACGATTACCGCGGACAAATCCACGAGCACAGCCTACATGGAACTGAGCAGCCTGAAATCTGAGGACGCGGCCATATATTACTGTGCGAGAGTCCGTGGATATAGTGGCTACGGGGCCAATGATGCTTTTGATATCTGGGGCCAAGGGACAATGGTCACCGTCTCTTCA	ASGGTLSSYAISWVRQAPGQGLEWMGSIIPILGIPNYAQKFQGRVTITADKSTSTAYMELSSLKSEDAAIYYCARVRGYSGYGANDAFDIWGQGTMVTVSS	0.039823	1.12702e-05
	35	6th-35-5913	6th	IGHV1-69	IGHJ3	A1	GCTTCTGGAGGCACCTTCAATAGTAATTCTATCAGCTGGGTGCGACAGGCCCCTGGACAAGGGCTTGAGTGGCTGGGAAAGATCATCCCAATCCTTGGTATAACAAACTACGCACAGAAGTTCCAGGGCAGAGTCACGATTACCGCGGACAGATCCACGAGCACAGCCTACATGGACCTGAGCAGCCTGAGATCTGAGGACACGGCCATTTATTACTGTGCGAGAGTCCGTGGATATAGTGACTACGGGGCCAATGATGCTTTTGATATCTGGGGCCAAGGGACAATGGTCACCGTCTCTTCA	ASGGTFNSNSISWVRQAPGQGLEWLGKIIPILGITNYAQKFQGRVTITADRSTSTAYMDLSSLRSEDTAIYYCARVRGYSDYGANDAFDIWGQGTMVTVSS	0.0575221	1.12702e-05
	35	6th-35-6237	6th	IGHV1-69	IGHJ3	G1	GTTTCTGGAGGCACCTTCAGCAGCTATTCTATCAGCTGGGTGCGACAGGCCCCTGGACAAGGGCTTGAGTGGATGGGAAAGATCATCGCTCTCCTTGGTGTAACAAACCACGCACAGAAGTTCCAGGGCAGAGTCACGTTTAGCGCGGACAAATCCACGGGCACAGCCTCCATGGAGCTGAGCAGCCTGAGATCTGACGACACGGCCGTCTATTACTGCGCGAGAGTCCGTGGATATAGTGACTACGGGGCCAATGATGCTTTTGATATGTGGGGCCAGGGGACAGTGGTCACCGTCTCTTCA	SGGTFSSYSISWVRQAPGQGLEWMGKIIALLGVTNHAQKFQGRVTFSADKSTGTASMELSSLRSDDTAVYYCARVRGYSDYGANDAFDMWGQGTVVTVSS	0.0625	8.45268e-06
	35	6th-35-13314	6th	IGHV1-69	IGHJ3	A1	GCTTCTGGAGGCACCTTCAGCAGCTATAGTATCAGCTGGGTGCGACAGGCCCCTGGACAAGGGCTTGAGTGGATGGGAAAGGTCATACCTACCCTTGGTATAGCGAACTACGCACAGAAGCTCCAGGGCAGAGTCACGATTACCGCGGACAAATCCACGAGCACAGCCTACATGGAGCTGAGAAGTCTGAAATCTGAGGACACGGCCGTGTATTACTGTGCGAGAGTCCGTGGATATAGTGACTACGGGGCCAATGATGCTTTTGATATTTGGGGCCAAGGGACAATGGTCTCCGTCTCTTCA	ASGGTFSSYSISWVRQAPGQGLEWMGKVIPTLGIANYAQKLQGRVTITADKSTSTAYMELRSLKSEDTAVYYCARVRGYSDYGANDAFDIWGQGTMVSVSS	0.0444444	5.63512e-06
	35	6th-35-59622	6th	IGHV1-69	IGHJ3	G1	GCTTCTGGAGGCACCTTCAGCAGCTATTCCATCACCTGGGTGCGACAGGCCCCTGGACAAGGGCTTGAGTGGATGGGAAGGATCATCCCTATCCTTGGGATACCAAACTACGCACAGAGGTTTCAGGACAGAGTCACATTAACCGCGGACAAATCCACGAGCACAGCCTACATGGAGCTGAGCGGCCTGACTTCTGAGGACACGGCCGTGTATTACTGTGCGCGAGTCCATGGATACAGTGGCTACGGGGCCAATGATGCTTTTGATCTCTGGGGCCAGGGGACATTGGTCACCGTCTCTTCA	ASGGTFSSYSITWVRQAPGQGLEWMGRIIPILGIPNYAQRFQDRVTLTADKSTSTAYMELSGLTSEDTAVYYCARVHGYSGYGANDAFDLWGQGTLVTVSS	0.0663717	2.81756e-06
	35	6th-35-84235	6th	IGHV1-69	IGHJ3	G1	GCTTCTGGAGGCACCTTCAGCAGCTATTCTATCAGTTGGGTGCGACAGGCCCCTGGACAAGGGCTTGAGTGGATGGGAAAGATCATCCCTATCCTTGGGATACCGAACTACGCACAGAAGTTCCAGGGCAGAGTCACGGTAACCGCGGACAAATCCACGAGCACAGCCTACATGGAGCTGAGCGGCCTGAGTTCTGAGGACATGGCCGTGTATTACTGTGCGCGAGTCCATGGATATAGTGGTTACGGGGCCAATGATGCATTTGATCTCTGGGGCCAGGGGACATTGGTCACCGTCTCTTCA	ASGGTFSSYSISWVRQAPGQGLEWMGKIIPILGIPNYAQKFQGRVTVTADKSTSTAYMELSGLSSEDMAVYYCARVHGYSGYGANDAFDLWGQGTLVTVSS	0.0530973	2.81756e-06
	35	6th-35-89689	6th	IGHV1-69	IGHJ3	G1	GCTTCTGGAGGCACCTTCAGCAGCTATTCTATCAGTTGGGTGCGACAGGCCCCTGGACAAGGGCTTGAGTGGATGGGAAAGATCACCCCTATCCTTGGGATACCGAACTACGCACAGAAGTTCCAGGGCAGAGTCACGGTAACCGCGGACAAATCCACGAGTACAGCCTTCATGGAGCTGAGCGGCCTGAGTTCTGAGGACATGGCCGTGTATTACTGTGCGCGAGTCCATGGATATAGTGGTTACGGGGCCAATGATGCATTTGATCTCTGGGGCCAGGGGACATTGGTCACCGTCTCTTCA	ASGGTFSSYSISWVRQAPGQGLEWMGKITPILGIPNYAQKFQGRVTVTADKSTSTAFMELSGLSSEDMAVYYCARVHGYSGYGANDAFDLWGQGTLVTVSS	0.0663717	2.81756e-06
	35	6th-35-94173	6th	IGHV1-69	IGHJ3	A1	GCTTCTGGAGGCACCTTCAGCAGCTATTCTATCAGCTGGGTGCGACAGGCCCCTGGACAAGGGCTTGAGTGGATGGGAAAGATCATCCCTATCCTTGGTATAGCAAACTACGCACAGAAGTTCCAGGACAGAGTCACGATTACCGCGGACAAATCCACGAGCACAGCCTACATGGAGCTGAGCAGCTTGAGATCTGAGGACACCGCCGTGTATTTCTGTGCGAGAGTCCGTGGATATAGTGGCTACGGGGCCAATGATGCTTTTGATATCTGGGGCCAAGGGACAATGGTCACCGTCTCTTCA	ASGGTFSSYSISWVRQAPGQGLEWMGKIIPILGIANYAQKFQDRVTITADKSTSTAYMELSSLRSEDTAVYFCARVRGYSGYGANDAFDIWGQGTMVTVSS	0.0265487	2.81756e-06
	35	6th-35-132549	6th	IGHV1-69	IGHJ3	G1	GCGTCTGGAGGCACCTTCAGCACCTTTCCTATCTGCTGGGTGCGACAGGCCCCTGGACAAGGGCCTGAGTGGATGGGAAAGATCATCCCAATGGTTGGTGTTACAAATTACGCACAGAGATTCCAGGGCAGAGTCACCATTACTGTGGACAGATCCACGACCACAGCCTACATGGAGTTGTTCAACCTGAGATCTGACGACACGGCCGTCTATTACTGTGCGAGGGTCCGTGGATATACTGGCTACGGGGCCAATGATGCTTTTGATATCTGGGGCCAAGGGACAGTGGTCACCGTCTCTTCA	ASGGTFSTFPICWVRQAPGQGPEWMGKIIPMVGVTNYAQRFQGRVTITVDRSTTTAYMELFNLRSDDTAVYYCARVRGYTGYGANDAFDIWGQGTVVTVSS	0.120536	2.81756e-06
	35	6th-35-147952	6th	IGHV1-69	IGHJ3	G1	GTTTCTGGAGGCTCCTTCAGCAGCTCTTCTATCAGCTGGGTGCGACAGGCCCCTGGACAGGGACTTGAGTGGATGGGAAAGATCATCTCTTTCCTTGGTGTAACAACTTACGCACAGAAGTTCCTGGGCAGAGTCACGATTACCGCGGACAAATCCACGGGCACAGCCTCCATGGAGCTGAACAGCTTGAGATCTGACGACACGGCCTTTTATTACTGCGCGAGAGTCCGTGGATATAGTGGCTACGGGGCCAATGATGCTTTTGATATGTGGGGCCAAGGGACAGTGGTCACCGTCTCATCA	SGGSFSSSSISWVRQAPGQGLEWMGKIISFLGVTTYAQKFLGRVTITADKSTGTASMELNSLRSDDTAFYYCARVRGYSGYGANDAFDMWGQGTVVTVSS	0.09375	2.81756e-06
	35	6th-35-160008	6th	IGHV1-69	IGHJ3	G1	GCGTCTGGAGGCACCTTCAGCACCTTTCCTATTTCCTGGGTGCGACAGGCCCCTGGACAAGGGCCTGAATGGATGGGAAAGATCATCCCTATGCTTGGTGCAGCAAATTACGCACAGAGATTGCAGGACAGAGTCACCATTACTGCGGACAGATCCACGAGCACAGCCTACATGGAGCTGTTCAACCTGAGGTCTGACGACACGGCCATCTATTACTGTGCGAGGGTCCGTGGATATACTGGCTACGGGGCCAATGATGCTTTTGATATCTGGGGCCAAGGGACAGTGGTCACCGTCTCTTCA	ASGGTFSTFPISWVRQAPGQGPEWMGKIIPMLGAANYAQRLQDRVTITADRSTSTAYMELFNLRSDDTAIYYCARVRGYTGYGANDAFDIWGQGTVVTVSS	0.120536	2.81756e-06
	35	6th-35-169967	6th	IGHV1-69	IGHJ3	G1	GCTTCTGGAGGCACCTTCAGCAGCTATTCTATCAGCTGGGTGCGACGGGCCCCTGGACAAGGACTTGAGTGGATGGGAAAGATCATCCCCATCCTTGGTATTCCAAACTACGCACAGAAGTTCCAGGGCAGAGTCACGATTGCCGCGGACAAATCCACGAGCACAGCCTACATGGAGCTGAGTAGCCTGAGATCTGAGGACACGGCCATTTATTACTGTGCGAGAGTCCATGGATATAGTGGCTACGGGGCCAATGATGCTTTTGATATATGGGGCCAAGGGACAATGGTCACCGTCTCTTCA	ASGGTFSSYSISWVRRAPGQGLEWMGKIIPILGIPNYAQKFQGRVTIAADKSTSTAYMELSSLRSEDTAIYYCARVHGYSGYGANDAFDIWGQGTMVTVSS	0.0486726	2.81756e-06
	35	6th-35-188084	6th	IGHV1-69	IGHJ3	G1	GTTTCTGGAGGCAGCTTCAGCAGCTATTCTATCAGCTGGGTGCGACAGGCCCCTGGACAAGGGCTTGAGTGGATGGGAAAGATCATCGCTATACTTGGTATACCAAACTACGCACAGAAGTTCCAGGGCAGAGTCACGATTACCGCGGACAGATCCACGGGCACAGCCTCCATGGAGCTGAGCAGCCTGAGATCTGACGACACGGCCGTGTATTACTGTGCGAGAGTCCGTGGATATAGTGACTACGGGGCCAATGATGCTTTTGATTTGTGGGGCCAAGGGACAGTGGTCACCGTCTCTTCA	SGGSFSSYSISWVRQAPGQGLEWMGKIIAILGIPNYAQKFQGRVTITADRSTGTASMELSSLRSDDTAVYYCARVRGYSDYGANDAFDLWGQGTVVTVSS	0.0446429	2.81756e-06
	35	6th-35-205701	6th	IGHV1-69	IGHJ3	G1	GCCTCTGGAGGCAGCTTCAGCAGCTATAGTATCAGTTGGGTGCGGCAGGCCCCTGGACAAGGGCTTGAGTGGATGGGAAGGATCATCCCTATCCTTGGAATAGCAAACTACGCAGAGAAGTTCCAGGGCAGAGTCACGATTACCGCGGACAAATCCACGGGCACAGCCTACCTGGAGCTGAGCAGCCTGAGATCTGACGACACGGCCTTATATTACTGTGCGAGAGTCCGTGGATATAGTGGCTACGGGGCCAACGATGCTTTTGATATCTGGGGCCAAGGGACAATGGTCACAGTCTCTTCA	ASGGSFSSYSISWVRQAPGQGLEWMGRIIPILGIANYAEKFQGRVTITADKSTGTAYLELSSLRSDDTALYYCARVRGYSGYGANDAFDIWGQGTMVTVSS	0.0533333	2.81756e-06
	35	6th-35-206079	6th	IGHV1-69	IGHJ3	G2	GCGTCTGGAGGCACCTTCAGCAGCTTTCCTATCTGCTGGGTGCGACAGGCCCCTGGACAAGGGCCTGAGTGGATGGGGAAGATCATCCCAATGGTTGATGTAACAAATTACGCACAGAGATTCCAGGGCAGAGTCACCATTACTGTGGACAGATCCACGAGCACAGCCTACATGGAGTTGCTCAACCTCAGATCTGACGACACGGCCGTCTATTACTGTGCGAGGGTCCGTGGATATACTGGCTACGGGGCCAATGATGCTTTTGATATCTGGGGCCAAGGGACAGTGGTCACCGTCTCTTCA	ASGGTFSSFPICWVRQAPGQGPEWMGKIIPMVDVTNYAQRFQGRVTITVDRSTSTAYMELLNLRSDDTAVYYCARVRGYTGYGANDAFDIWGQGTVVTVSS	0.120536	2.81756e-06
	35	6th-35-224705	6th	IGHV1-69	IGHJ3	G1	GCTTCTGGAGGCACCTTCAGCAGCTACAGTATCGCCTGGGTGCGGCAGGCCCCTGGACAAGGGCTTGAGTGGATGGGAAGGATCATCCCTATACTTGGGATACCAAACTACGCAGAGAAGTTCCAGGGCAGAGTCACGATGACCGCGGACAGATCCACGGCCACAGCCTACATGGAGCTGAGCAGCCTGAGATCAGACGACACGGCCTTGTATTACTGTGCGAGAGTCCGTGGATATAGTGGATACGGGGCCAACGAAGCTTTCGATATTTGGGGCCAAGGGACACTGGTCACAGTCTCTTCA	ASGGTFSSYSIAWVRQAPGQGLEWMGRIIPILGIPNYAEKFQGRVTMTADRSTATAYMELSSLRSDDTALYYCARVRGYSGYGANEAFDIWGQGTLVTVSS	0.0711111	2.81756e-06
	36	6th-36-21077	6th	IGHV1-18	IGHJ3	M	GCTTCTGGTTACACCTTTACCAGCTATGGTATCAGCTGGGTGCGACAGGCCCCTGGACAAGGGCTTGAGTGGATGGGATGGATCAGCGCTTACAATGGTAACACAAACTATGCACAGAAGCTCCAGGGCAGAGTCACCATGACCACAGACACATCCACGAGCACAGCCTACATGGAGCTGAGGAGCCTGAGATCTGACGACACGGCCGTGTATTACTGTGCGAGGGTACGTGGATATAGTGGCTACGATTCTAACGATGCTTTTGATATCTGGGGCCAAGGGACAATGGTCACCGTCTCTTCA	ASGYTFTSYGISWVRQAPGQGLEWMGWISAYNGNTNYAQKLQGRVTMTTDTSTSTAYMELRSLRSDDTAVYYCARVRGYSGYDSNDAFDIWGQGTMVTVSS	0	6.905e-06
	38	2nd-38-126874	2nd	IGHV3-21	IGHJ3	M	TGCAGCCTCTGGATTCACCTTCAGTAGCTATAGCATGAACTGGGTCCGCCAGGCTCCAGGGAAGGGGCTGGAGTGGGTCTCATCCATTAGTAGTAGTAGTAGTTACATATACTACGCAGACTCAGTGAAGGGCCGATTCACCATCTCCAGAGACAACGCCAAGAACTCACTGTATCTGCAAATGAACAGCCTGAGAGCCGAGGACACGGCTGTGTATTACTGTGCGAGAGTGGGGGGCTATAGTGGCTACGTAGCAGATGATGCTTTTGATATCTGGGGCCAAGGGACAATGGTCACCGTCTCTTCA	AASGFTFSSYSMNWVRQAPGKGLEWVSSISSSSSYIYYADSVKGRFTISRDNAKNSLYLQMNSLRAEDTAVYYCARVGGYSGYVADDAFDIWGQGTMVTVSS	0	2.79499e-06
	41	5th-41-66003	5th	IGHV1-18	IGHJ3	M	GCTTCTGGTTACACCTTTACCAGCTATGGTATCAGCTGGGTGCGACAGGCCCCTGGACAAGGGCTTGAGTGGATGGGATGGATCAGCGCTTACAATGGTAACACAAACTATGCACAGAAGCTCCAGGGCAGAGTCACCATGACCACAGACACATCCACGAGCACAGCCTACATGGAGCTGAGGAGCCTGAGATCTGACGACACGGCCGTGTATTACTGTGCGAGAGTTCGTGGATATAGTGGCTACCCTAGAAATGATGCTTTTGATATCTGGGGCCAAGGGACAATGGTCACCGTCTCTTCA	ASGYTFTSYGISWVRQAPGQGLEWMGWISAYNGNTNYAQKLQGRVTMTTDTSTSTAYMELRSLRSDDTAVYYCARVRGYSGYPRNDAFDIWGQGTMVTVSS	0	4.10401e-06
	50	6th-50-12390	6th	IGHV1-69	IGHJ3	G1	GCTTCTGGAGGCACCTTCAGCAACTATCCTATCACCTGGGTGCGACAGGCCCCTGGACAAGGGCTTGAGTGGATGGGAAAAGTCATCCCTATCCTTGGTGTAGCAAATTACGCACAGAAGTTCCAGGGCAGAGTCACGATTACCGCGGACGAATCCACGAGCACAGCCTACATGGAGCTGAGCAGCCTGAGATCTGAGGACACGGCCGTGTATTACTGTGCGAGAGTCCTAGGATATAGTGGCTACGGCGCGAATGATGCTTTTGATATCTGGGGCCAAGGGACAATGGTCACCGTCTCTTCA	ASGGTFSNYPITWVRQAPGQGLEWMGKVIPILGVANYAQKFQGRVTITADESTSTAYMELSSLRSEDTAVYYCARVLGYSGYGANDAFDIWGQGTMVTVSS	0.039823	7.57763e-06
	50	6th-50-38236	6th	IGHV1-69	IGHJ3	G1	GCTTCTGGAGGCACCTTCAGCAGCTATTCTATCAGCTGGGTTCGACAGGTCCCTGGACAAGGACTTGAATGGATGGGAAAGATCATCCCTATCCTTAATATACCAGACTACGCACAGAAGTTCCAGGGCAGAGTCACCATTACCGCGGACAAATCCACTAGCATAGCCTACATGGAGGTGAGCAGCCTCAGATCTGAGGACACGGCCGTGTATTACTGTGCGAGAGTCCTAGGATACAGTGACTACGGCGCGAATGATGCTTTTGATCTCTGGGGCCAGGGGACAATGGTCACCGTCTCTTCA	ASGGTFSSYSISWVRQVPGQGLEWMGKIIPILNIPDYAQKFQGRVTITADKSTSIAYMEVSSLRSEDTAVYYCARVLGYSDYGANDAFDLWGQGTMVTVSS	0.0663717	5.05176e-06
	50	6th-50-87949	6th	IGHV1-69	IGHJ3	G1	GCTTCTGGAGGCACCTTCAGCAGCTATTCTATCAGCTGGGTGCGACAGGTCCCTGGACAAGGGCTTGAGTGGATGGGAAAGATCATCCCTATCCTTAATATACCAGACTACGTACAGAAGTTCCAGGGCAGAGTCACGATTACCGCGGACAAAGCCACGAGCATAACCTACATGGAGGTGAGCAGCCTGAGATCTGAGGACACGGCCATATATTACTGTGCGAGAGTCCTAGGATACAGTGGCTACGGCGCGAATGATGCTTTTGATATCTGGGGCCAGGGGACAGTGGTCACCGTCTCTTCA	ASGGTFSSYSISWVRQVPGQGLEWMGKIIPILNIPDYVQKFQGRVTITADKATSITYMEVSSLRSEDTAIYYCARVLGYSGYGANDAFDIWGQGTVVTVSS	0.0619469	2.52588e-06
	50	6th-50-238220	6th	IGHV1-69	IGHJ3	G1	GCTTCTGGAGGCACCTTCAGCAGCAACTCTATCAGTTGGGTGCGACTGGTCCCTGGGCAAGGGCTTGAGTGGATGGGAAAGATCATCCCTATCCTTGGTATACCAGACTACGCACAGAAATTCCAGGGCAGAGTCACGATTACCGCGGACAAATCCACGAGCACAACCTACATGGAGGTGAGCAGTCTGAGATTTGAGGACACGGCCGTGTATTATTGTGCGAGAGTCCTAGGATACAGTGACTACGGCGCGAATGATGCTTTTGATATCTGGGGCCAAGGGACAATGGTCACCGTCTCTTCC	ASGGTFSSNSISWVRLVPGQGLEWMGKIIPILGIPDYAQKFQGRVTITADKSTSTTYMEVSSLRFEDTAVYYCARVLGYSDYGANDAFDIWGQGTMVTVSS	0.0707965	2.52588e-06
	53	2nd-53-7603	2nd	IGHV4-59	IGHJ3	M	CACTGTCTCTGGTGGCTCCATCAGTAGTTACTACTGGAGCTGGATCCGGCAGCCCCCAGGGAAGGGACTGGAGTGGATTGGGTATATCTATTACAGTGGGAGCACCAACTACAACCCCTCCCTCAAGAGTCGAGTCACCATATCAGTAGACACGTCCAAGAACCAGTTCTCCCTGAAGCTGAGCTCTGTGACCGCTGCGGACACGGCCGTGTATTACTGTGCGAGAGTGGGTGGATATAGTGGCTACGTCCCCAATGATGCTTTTGATATCTGGGGCCAAGGGACAATGGTCACCGTCTCTTCA	TVSGGSISSYYWSWIRQPPGKGLEWIGYIYYSGSTNYNPSLKSRVTISVDTSKNQFSLKLSSVTAADTAVYYCARVGGYSGYVPNDAFDIWGQGTMVTVSS	0	1.1577e-05
	53	2nd-53-134641	2nd	IGHV4-59	IGHJ3	M	CACTGTCTCTGGTGGCTCCATCAGTAGTTACTACTGGAGCTGGATCCGGCAGCCCCCAGGGAAGGGACTGGAGTGGATTGGGTATATCTATTACAGTGGGAGCACCAACTACAACCCCTCCCTCAAGAGTCGAGTCACCATATCAGTAGACACGTCCAAGAACCAGTTCTCCCTGAAGCTGAGCTCTGTGACCGCTGCGGACACGGCCGTGTATTACTGTGCGAGAGTGGGTGGATATAGTGGCTACGTCCCCAATGATGCCTTTGATATCTGGGGCCAAGGGACAATGGTCACCGTCTCTTCA	TVSGGSISSYYWSWIRQPPGKGLEWIGYIYYSGSTNYNPSLKSRVTISVDTSKNQFSLKLSSVTAADTAVYYCARVGGYSGYVPNDAFDIWGQGTMVTVSS	0	2.89425e-06
	53	6th-53-80306	6th	IGHV4-4	IGHJ3	M	CACTGTCTCTGGTGGCTCCATCAGTAGTTACTACTGGAGCTGGATCCGGCAGCCCGCCGGGAAGGGACTGGAGTGGATTGGGCGTATCTATACCAGTGGGAGCACCAACTACAACCCCTCCCTCAAGAGTCGAGTCACCATGTCAGTAGACACGTCCAAGAACCAGTTCTCCCTGAAGCTGAGCTCTGTGACCGCCGCGGACACGGCCGTGTATTACTGTGCGAGAGTCGCCGGATATAGTGGCTACGACGCAAGGGATGCTTTTGATATCTGGGGCCAAGGGACAATGGTCACCGTCTCTTCA	TVSGGSISSYYWSWIRQPAGKGLEWIGRIYTSGSTNYNPSLKSRVTMSVDTSKNQFSLKLSSVTAADTAVYYCARVAGYSGYDARDAFDIWGQGTMVTVSS	0	3.30818e-06
35-68	43	6th-43-637	6th	IGHV1-69	IGHJ5	G1	GCTTCTGGAGGCACCATCAGCAACTATCCTATCAACTGGGTGCGACAGGCCCCTGGACAAGGGCTTGAGTGGATGGGAGGAATCGTCCCTATCCTTGGTATACCCAACTACGCACAGAAATTTCAGGGCAGAGTCACAATTACCGCGGACACATCCACGAGCACAGCCTACATGGAGCTGAGCAGCCTGAGATCTGACGACACGGCCGTGTATTACTGTGCGAGAGAGGTTGGGTATAGTGGCTTCGGGGCGAGCCCGAAGTTCGACCCCTGGGGCCAGGGAACCCTGGTCACCGTCTCCTCA	ASGGTISNYPINWVRQAPGQGLEWMGGIVPILGIPNYAQKFQGRVTITADTSTSTAYMELSSLRSDDTAVYYCAREVGYSGFGASPKFDPWGQGTLVTVSS	0.0572687	0.000129449
35-78	43	6th-43-176	6th	IGHV1-69	IGHJ4	G1	GCTTCCGGAGGCCCCTTCAGCAGTTCTACTATCAGCTGGGTGCGACAGGCCCCTGGACAAGGGCTTGAGTGGATGGGAGGGATCATCCCTATCCTTGCTATACCAAACTACGCAGAGAAGTTCCAGGGCAGAGTCACGATTAGCGCGGACAAATACACGAGCACAGCCTACATGGACCTGAGCAGCCTGCGCTCTGAGGACACGGCCGTCTATTACTGTGCGAGAGAACCCGGAATTCTAGGCTATTGTAGTAGTACCAGCTGCTATATCGACTGGGGCCAGGGAACCCTGGTCACCGTCTCCTCA	ASGGPFSSSTISWVRQAPGQGLEWMGGIIPILAIPNYAEKFQGRVTISADKYTSTAYMDLSSLRSEDTAVYYCAREPGILGYCSSTSCYIDWGQGTLVTVSS	0.061674	0.000275494
	43	6th-43-1913	6th	IGHV1-69	IGHJ4	G1	CCTTCTGGAGGCACCTTCAGCAACTATGTTATCAGCTGGGTGCGACAGGCCCCTGGACAAGGGCTTGAGTGGATGGGAGGGATCATCCCTATCCTTGGTATAGCAAACTACGCACAGAAGTTCCAGGGCAGAGTCACGATTACCGCGGACAAATCCACGAGCACAGCCTACATGGACCTGAGCAGCCTGAGATCTGAGGACACGGCCGTGTATTACTGTGCGAGAGAACCCGGAATTCTAGGATTTTGTAGTAGTACCAGCTGCTATATCGACTGGGGCCAGGGAACCCTGGTCACCGTCTCCTCA	SGGTFSNYVISWVRQAPGQGLEWMGGIIPILGIANYAQKFQGRVTITADKSTSTAYMDLSSLRSEDTAVYYCAREPGILGFCSSTSCYIDWGQGTLVTVSS	0.0132743	2.98728e-05
	43	6th-43-42160	6th	IGHV1-69	IGHJ4	G1	GCTTCTGGAGGCACCTTCAGCAGCTCTACTATCAGCTGGGTGCGACAGGCCCCTGGACAAGGGCTTGAGTGGATGGGAGGGATCATCCCTATCCTTGCTATAGCAAACTACGCACAGAAGTTCCAGGGCAGAGTCACGATTACCGCGGACAAATCCACGGGCACAGCCTACATGGACCTGAGCAGCCTGCGCTCTGAGGACACGGCCGTGTATTACTGTGCGAGAGAACCCGGAATTCTAGGGTATTGTAGTAGTACCAGCTGCTATATCGACTGGGGCCAGGGAACCCTGGTCACCGTCTCCTCA	ASGGTFSSSTISWVRQAPGQGLEWMGGIIPILAIANYAQKFQGRVTITADKSTGTAYMDLSSLRSEDTAVYYCAREPGILGYCSSTSCYIDWGQGTLVTVSS	0.030837	6.63841e-06
	43	6th-43-75729	6th	IGHV1-69	IGHJ4	G1	GCTTCCGGAGGCCCCTTCAGCAGTTCTACTATCAGCTGGGTGCGACAGGTCCCTGGACAAGGGCTTGAGTGGATGGGAGGGATCATCCCTATCCTTGCTATACCAAACTACGCAGAGAAGTTCCAGGGCAGAGTCACGATTAGCGCGGACAAATACACGAGCACAGCCTACATGGACCTGAGCAGCCTGCGCTCTGAGGACACGGCCGTCTATTACTGTGCGAGAGAACCCGGAATTCTAGGCTATTGTAGTAGTACCAGCTGCTATATCGACTGGGGCCAGGGAACCCTGGTCACCGTCTCCTCA	ASGGPFSSSTISWVRQVPGQGLEWMGGIIPILAIPNYAEKFQGRVTISADKYTSTAYMDLSSLRSEDTAVYYCAREPGILGYCSSTSCYIDWGQGTLVTVSS	0.0660793	3.3192e-06
	43	6th-43-97893	6th	IGHV1-69	IGHJ4	G1	GCTTCCGGAGGCCCCTTCAGCAGTTCTACTATCAGCTGGGTGCGACATGCCCCTGGACAAGGGCTTGAGTGGATGGGAGGGATCATCCCTATCCTTGCTATACCAAACTACGCAGAGAAGTTCCAGGGCAGAGTCACGATTAGCGCGGACAAATACACGAGCACAGCCTACATGGACCTGAGCAGCCTGCGCTCTGAGGACACGGCCGTCTATTACTGTGCGAGAGAACCCGGAATTCTAGGCTATTGTAGTAGTACCAGCTGCTATATCGACTGGGGCCAGGGAACCCTGGTCACCGTCTCCTCA	ASGGPFSSSTISWVRHAPGQGLEWMGGIIPILAIPNYAEKFQGRVTISADKYTSTAYMDLSSLRSEDTAVYYCAREPGILGYCSSTSCYIDWGQGTLVTVSS	0.0660793	3.3192e-06
43-9	1	1st-1-7767	1st	IGHV5-51	IGHJ3	D	CAGGGTTCTGGATACAGTTTTACCACTTACTGGATCGGCTGGGTGCGCCAGATGCCCGGGAAAGGCCCGGAACGGATGGGAATCATCTTTCCTGGTGACTCTAATACCATATACAGTCCGTCCTTCCAAGGCCAGGTCATCATCTCAGTCGACAAGTCCACCAACACCGCCTACTTGCAGTGGAGTAGCCTGAGGGCCTCGGACACTGCCATGTATTACTGTGCGAGACGGGGAAGCGGCTCGACGGATGCGTTTGATATCTGGGGCCAAGGGACAATGGTCATCGTCTCTTCA	GSGYSFTTYWIGWVRQMPGKGPERMGIIFPGDSNTIYSPSFQGQVIISVDKSTNTAYLQWSSLRASDTAMYYCARRGSGSTDAFDIWGQGTMVIVSS	0.0833333	8.55827e-06
	1	1st-1-80499	1st	IGHV3-53	IGHJ3	M	TGCAGCCTCTGGGTTCACCGTCAGTAGCAACTACATGAGCTGGGTCCGCCAGGCTCCAGGGAAGGGGCTGGAGTGGGTCTCAGTTATTTATAGCGGTGGTAGCACATACTACGCAGACTCCGTGAAGGGCCGATTCACCATCTCCAGAGACAATTCCAAGAACACGCTGTATCTTCAAATGAACAGCCTGAGAGCCGAGGACACGGCCGTGTATTACTGTGCGAGAGATAGCAGTGGCTGGACTGATGCTTTTGATATCTGGGGCCAAGGGACAATGGTCACCGTCTCTTCA	AASGFTVSSNYMSWVRQAPGKGLEWVSVIYSGGSTYYADSVKGRFTISRDNSKNTLYLQMNSLRAEDTAVYYCARDSSGWTDAFDIWGQGTMVTVSS	0	8.55827e-06
	1	1st-1-90978	1st	IGHV5-10-1	IGHJ3	M	AAGGGTTCTGGATACAGCTTTACCAGCTACTGGATCAGCTGGGTGCGCCAGATGCCCGGGAAAGGCCTGGAGTGGATGGGGAGGATTGATCCTAGTGACTCTTATACCAACTACAGCCCGTCCTTCCAAGGCCACGTCACCATCTCAGCTGACAAGTCCATCAGCACTGCCTACCTGCAGTGGAGCAGCCTGAAGGCCTCGGACACCGCCATGTATTACTGTGCGAGACATAGCAGTGGCTGGACTGATGCTTTTGATATCTGGGGCCAAGGGACAATGGTCACCGTCTCTTCA	KGSGYSFTSYWISWVRQMPGKGLEWMGRIDPSDSYTNYSPSFQGHVTISADKSISTAYLQWSSLKASDTAMYYCARHSSGWTDAFDIWGQGTMVTVSS	0	8.55827e-06
	1	4th-1-99838	4th	IGHV4-61	IGHJ3	M	CACTGTCTCTGGTGGCTCCATCAGCAGTGGTAGTTACTACTGGAGCTGGATCCGGCAGCCCGCCGGGAAGGGACTGGAGTGGATTGGGCGTATCTATACCAGTGGGAGCACCAACTACAACCCCTCCCTCAAGAGTCGAGTCACCATATCAGTAGACACGTCCAAGAACCAGTTCTCCCTGAAGCTGAGCTCTGTGACCGCCGCAGACACGGCCGTGTATTACTGTGCGACGACGGTCAGTGGCTGGACCGATGCTTTTGATATCTGGGGCCAAGGGACAATGGTCACCGTCTCTTCA	TVSGGSISSGSYYWSWIRQPAGKGLEWIGRIYTSGSTNYNPSLKSRVTISVDTSKNQFSLKLSSVTAADTAVYYCATTVSGWTDAFDIWGQGTMVTVSS	0	3.24037e-06
	1	4th-1-219115	4th	IGHV5-51	IGHJ3	M	CAGGGTTCTGGATACAGTTTTACCACTTACTGGATCGGCTGGGTGCGCCAGATGCCCGGGAAAGGCCCGGAACGGATGGGAATCATCTTTCCTGGTGACTCTAATACCATATACAGTCCGTCCTTCCAAGGCCAGGTCATCATCTCAGTCGACAAGTCCACCAACACCGCCTACTTGCAGTGGAGTAGCCTGAGGGCCTCGGACACTGCCATGTATTACTGTGCGAGACGGGGAAGCGGCTCGACGGATGCGTTTGATATCTGGGGCCAAGGGACAATGGTCATCGTCTCTTCA	GSGYSFTTYWIGWVRQMPGKGPERMGIIFPGDSNTIYSPSFQGQVIISVDKSTNTAYLQWSSLRASDTAMYYCARRGSGSTDAFDIWGQGTMVIVSS	0.0833333	3.24037e-06
	2	2nd-2-30770	2nd	IGHV1-2	IGHJ3	M	GCTTCTGGATACACCTTCACCGGCTACTATATGCACTGGGTGCGACAGGCCCCTGGACAAGGGCTTGAGTGGATGGGATGGATCAACCCTAACAGTGGTGGCACAAACTATGCACAGAAGTTTCAGGGCTGGGTCACCATGACCAGGGACACGTCCATCAGCACAGCCTACATGGAGCTGAGCAGGCTGAGATCTGACGACACGGCCGTGTATTACTGTGCGAGGGGGGGCAGTGGCTGGCGCGATGCTTTTGATATCTGGGGCCAAGGGACAATGGTCACCGTCTCTTCA	ASGYTFTGYYMHWVRQAPGQGLEWMGWINPNSGGTNYAQKFQGWVTMTRDTSISTAYMELSRLRSDDTAVYYCARGGSGWRDAFDIWGQGTMVTVSS	0	4.85152e-06
	2	2nd-2-176865	2nd	IGHV3-7	IGHJ3	D	TGCAGCCTCTGGATTCACCTTTAGTAGCTATTGGATGACCTGGGTCCGCCAGGCTCCAGGGAAGGGGCTGGAGTGGGTGGCCAACATAAAGCAAGATGGAAGTGAGAAATACTATGTGGACTCTGTGAAGGGCCGATTCACCATCTCCAGAGACAACGCCAAGAACTCACTGTATCTACAAATCAACAGCCTGAGAGCCGAGGACACGGCTGTGTATTACTGTGCGAGAGGGGGCAGTGGCTGGTTTGATGCTTTTGATATCTGGGGCCAAGGGACAATGGTCACCGTCTCTTCA	AASGFTFSSYWMTWVRQAPGKGLEWVANIKQDGSEKYYVDSVKGRFTISRDNAKNSLYLQINSLRAEDTAVYYCARGGSGWFDAFDIWGQGTMVTVSS	0.0130435	2.42576e-06
	2	2nd-2-279955	2nd	IGHV4-4	IGHJ3	M	CACTGTCTCTGGTGGCTCCATCAGTAGTTACTACTGGAGCTGGATCCGGCAGCCCGCCGGGAAGGGACTGGAGTGGATTGGGCGTATCTATACCAGTGGGAGCACCAACTACAACCCCTCCCTCAAGAGTCGAGTCACCATGTCAGTAGACACGTCCAAGAACCAGTTCTCCCTGAAGCTGAGCTCTGTGACCGCCGCGGACACGGCCGTGTATTACTGTGCGAGAGAAGGCAGTGGCTGGAATGATGCTTTTGATATCTGGGGCCAAGGGACAATGGTCACCGTCTCTTCA	TVSGGSISSYYWSWIRQPAGKGLEWIGRIYTSGSTNYNPSLKSRVTMSVDTSKNQFSLKLSSVTAADTAVYYCAREGSGWNDAFDIWGQGTMVTVSS	0	2.42576e-06
	2	3rd-2-26049	3rd	IGHV1-2	IGHJ3	M	GCTTCTGGATACACCTTCACCGGCTACTATATGCACTGGGTGCGACAGGCCCCTGGACAAGGGCTTGAGTGGATGGGATGGATCAACCCTAACAGTGGTGGCACAAACTATGCACAGAAGTTTCAGGGCTGGGTCACCATGACCAGGGACACGTCCATCAGCACAGCCTACATGGAGCTGAGCAGGCTGAGATCTGACGACACGACCGTGTATTACTGTGCGAGAGTCGGCAGTGGCTGGGATGATGCTTTTGATATCTGGGGCCAAGGGACAATGGTCACCGTCTCTTCA	ASGYTFTGYYMHWVRQAPGQGLEWMGWINPNSGGTNYAQKFQGWVTMTRDTSISTAYMELSRLRSDDTTVYYCARVGSGWDDAFDIWGQGTMVTVSS	0.00442478	5.55659e-06
	2	3rd-2-63136	3rd	IGHV4-59	IGHJ3	M	CACTGTCTCTGGTGGCTCCATCAGTAGTTACTACTGGAGCTGGATCCGGCAGCCCCCAGGGAAGGGACTGGAGTGGATTGGGTATATCTATTACAGTGGGAGCACCAACTACAACCCCTCCCTCAAGAGTCGAGTCACCATATCAGTAGACACGTCCAAGAACCAGTTCTCCCTGAAGCTGAGCTCTGTGACCGCTGCGGACACGGCCGTGTATTACTGTGCGAGAAAGGGAAGTGGCTGGTATGATGCTTTTGATATCTGGGGCCAAGGGACAATGGTCACCGTCTCTTCA	TVSGGSISSYYWSWIRQPPGKGLEWIGYIYYSGSTNYNPSLKSRVTISVDTSKNQFSLKLSSVTAADTAVYYCARKGSGWYDAFDIWGQGTMVTVSS	0	5.55659e-06
	2	4th-2-196445	4th	IGHV6-1	IGHJ3	M	CCATCTCCGGGGACAGTGTCTCTAGCAACAGTGCTGCTTGGAACTGGATCAGGCAGTCCCCATCGAGAGGCCTTGAGTGGCTGGGAAGGACATACTACAGGTCCAAGTGGTATAATGATTATGCAGTATCTGTGAAAAGTCGAATAACCATCAACCCAGACACATCCAAGAACCAGTTCTCCCTGCAGCTGAACTCTGTGACTCCCGAGGACACGGCTGTGTATTACTGTGCAAGAAGGGGCAGTGGCTGGTGGGACGCTTTTGATATCTGGGGCCAAGGGACAATGGTCACCGTCTCTTCA	ISGDSVSSNSAAWNWIRQSPSRGLEWLGRTYYRSKWYNDYAVSVKSRITINPDTSKNQFSLQLNSVTPEDTAVYYCARRGSGWWDAFDIWGQGTMVTVSS	0	1.56839e-06
	2	4th-2-400483	4th	IGHV1-3	IGHJ3	M	GCTTCTGGATACACCTTCACTAGCTATGCTATGCATTGGGTGCGCCAGGCCCCCGGACAAAGGCTTGAGTGGATGGGATGGATCAACGCTGGCAATGGTAACACAAAATATTCACAGAAGTTCCAGGGCAGAGTCACCATTACCAGGGACACATCCGCGAGCACAGCCTACATGGAGCTGAGCAGCCTGAGATCTGAAGACACGGCTGTGTATTACTGTGCGAGATATGGCAGTGGCTGGTATGATGCTTTTGATATCTGGGGCCAAGGGACAATGGTCACCGTCTCTTCA	ASGYTFTSYAMHWVRQAPGQRLEWMGWINAGNGNTKYSQKFQGRVTITRDTSASTAYMELSSLRSEDTAVYYCARYGSGWYDAFDIWGQGTMVTVSS	0	1.56839e-06
	2	4th-2-465460	4th	IGHV1-3	IGHJ3	D	GCTTCTGGATACACCTTCACTAGCTATGCTATGCATTGGGTGCGCCAGGCCCCCGGACAAAGGCTTGAGTGGATGGGATGGATCAACGCTGGCAATGGTAACACAAAATATTCACAGAAGTTCCAGGGCAGAGTCACCATTACCAGGGACACATCCGCGAGCACAGCCTACATGGAGCTGAGCAGCCTGAGATCTGAAGACACGGCTGTGTATTACTGTGCGAGAGTCGGCAGTGGCTGGGATGATGCTTTTGATATCTGGGGCCAAGGGACAATGGTCACCGTCTCTTCA	ASGYTFTSYAMHWVRQAPGQRLEWMGWINAGNGNTKYSQKFQGRVTITRDTSASTAYMELSSLRSEDTAVYYCARVGSGWDDAFDIWGQGTMVTVSS	0	1.56839e-06
	3	2nd-3-13231	2nd	IGHV3-33	IGHJ3	M	TGCAGCGTCTGGATTCACCTTCAGTAGCTATGGCATGCACTGGGTCCGCCAGGCTCCAGGCAAGGGGCTGGAGTGGGTGGCAGTTATATGGTATGATGGAAGTAATAAATACTATGCAGACTCCGTGAAGGGCCGATTCACCATCTCCAGAGACAATTCCAAGAACACGCTGTATCTGCAAATGAACAGCCTGAGAGCCGAGGACACGGCTGTGTATTACTGTGCGAGAGAGGGCAGCAGCTGGACGGATGCTTTTGATATCTGGGGCCAAGGGACAATGGTCACCGTCTCTTCA	AASGFTFSSYGMHWVRQAPGKGLEWVAVIWYDGSNKYYADSVKGRFTISRDNSKNTLYLQMNSLRAEDTAVYYCAREGSSWTDAFDIWGQGTMVTVSS	0	1.28545e-05
	3	2nd-3-15822	2nd	IGHV5-51	IGHJ3	M	AAGGGTTCTGGATACAGCTTTACCACCTACTGGATCGGCTGGGTGCGCCAGATGCCCGGGAAAGGCCTGGAGTGGATGGGGATCATCTATCCTGGTGACTCTGATACCACATACAGCCCGTCATTCCAAGGCCAGGTCACCATCTCAGCCGACAAGTCCATCAGCACCGCCTACCTGCAGTGGAGCAGCCTGAAGGCCTCGGACAGCGCCATGTACTACTGTGCGAGACGCGGCAGCGGGTGGGATGATGCTTTTGATATCTGGGGCCAAGGGACAATGGTCACCGTCTCTTCA	KGSGYSFTTYWIGWVRQMPGKGLEWMGIIYPGDSDTTYSPSFQGQVTISADKSISTAYLQWSSLKASDSAMYYCARRGSGWDDAFDIWGQGTMVTVSS	0.0218341	1.28545e-05
	3	2nd-3-37306	2nd	IGHV3-33	IGHJ3	D	TGCAGCGTCTGGATTCACCTTCAGTAGCTATGGCATGCACTGGGTCCGCCAGGCTCCAGGCAAGGGGCTGGAGTGGGTGGCAGTTATATGGTATGATGGAAGTAATAAATACTATGCAGACTCCGTGAAGGGCCGATTCACCATCTCCAGAGACAATTCCAAGAACACGCTGTATCTGCAAATGAACAGCCTGAGAGCCGAGGACACGGCTGTGTATTACTGTGCGAGAGAGGGCAGCAGCTGGACGGATGCTTTTGATATCTGGGGCCAAGGGACAATGGTCACCGTCTCTTCA	AASGFTFSSYGMHWVRQAPGKGLEWVAVIWYDGSNKYYADSVKGRFTISRDNSKNTLYLQMNSLRAEDTAVYYCAREGSSWTDAFDIWGQGTMVTVSS	0	8.56964e-06
	3	2nd-3-64579	2nd	IGHV3-30	IGHJ3	M	TGCAGCCTCTGGATTCACCTTCAGTCACTATGCTATGCACTGGGTCCGCCAGGCTCCAGGCAAGGGGCTGGAGTGGGTGGCAGTTATGTCATATGATGGAAGTAATAAATACTATGCAGACTCCGTGAAGGGCCGATTCACCATCTCCAGAGACAATTCCAAGAACACGCTGTATCTGCAAATGAACAGCCTGAGAGCCGAGGACACGGCTGTGTATTACTGTGCGAGAGAGGGCAGCAGCTGGACGGATGCTTTTGATATCTGGGGCCAAGGGACAATGGTCACCGTCTCTTCA	AASGFTFSHYAMHWVRQAPGKGLEWVAVMSYDGSNKYYADSVKGRFTISRDNSKNTLYLQMNSLRAEDTAVYYCAREGSSWTDAFDIWGQGTMVTVSS	0.021645	4.28482e-06
	3	2nd-3-86204	2nd	IGHV5-51	IGHJ3	D	AAGGGTTCTGGATACAGCTTTACCACCTACTGGATCGGCTGGGTGCGCCAGATGCCCGGGAAAGGCCTGGAGTGGATGGGGATCATCTATCCTGGTGACTCTGATACCACATACAGCCCGTCATTCCAAGGCCAGGTCACCATCTCAGCCGACAAGTCCATCAGCACCGCCTACCTGCAGTGGAGCAGCCTGAAGGCCTCGGACAGCGCCATGTACTACTGTGCGAGACGCGGCAGCGGGTGGGATGATGCTTTTGATATCTGGGGCCAAGGGACAATGGTCACCGTCTCTTCA	KGSGYSFTTYWIGWVRQMPGKGLEWMGIIYPGDSDTTYSPSFQGQVTISADKSISTAYLQWSSLKASDSAMYYCARRGSGWDDAFDIWGQGTMVTVSS	0.0218341	4.28482e-06
	3	3rd-3-1817	3rd	IGHV5-51	IGHJ3	M	AAGGGTTCTGGATACAGCTTTACCACCTACTGGATCGGCTGGGTGCGCCAGATGCCCGGGAAAGGCCTGGAGTGGATGGGGATCATCTATCCTGGTGACTCTGATACCACATACAGCCCGTCATTCCAAGGCCAGGTCACCATCTCAGCCGACAAGTCCATCAGCACCGCCTACCTGCAGTGGAGCAGCCTGAAGGCCTCGGACAGCGCCATGTACTACTGTGCGAGACGCGGCAGCGGGTGGGATGATGCTTTTGATATCTGGGGCCAAGGGACAATGGTCACCGTCTCTTCA	KGSGYSFTTYWIGWVRQMPGKGLEWMGIIYPGDSDTTYSPSFQGQVTISADKSISTAYLQWSSLKASDSAMYYCARRGSGWDDAFDIWGQGTMVTVSS	0.0218341	1.29253e-05
	3	3rd-3-71251	3rd	IGHV4-39	IGHJ3	M	CACTGTCTCTGGTGGCTCCATCAGCAGTAGTAGTTACTACTGGGGCTGGATCCGCCAGCCCCCAGGGAAGGGGCTGGAGTGGATTGGGAGTATCTATTATAGTGGGAGCACCTACTACAACCCGTCCCTCAAGAGTCGAGTCACCATATCCGTAGACACGTCCAAGAACCAGTTCTCCCTGAAGCTGAGCTCTGTGACCGCCGCAGACACGGCTGTGTATTACTGTGCGAGACAAAGCAGTGGCTGGACGGATGCTTTTGATATCTGGGGCCAAGGGACAATGGTCACCGTCTCTTCA	TVSGGSISSSSYYWGWIRQPPGKGLEWIGSIYYSGSTYYNPSLKSRVTISVDTSKNQFSLKLSSVTAADTAVYYCARQSSGWTDAFDIWGQGTMVTVSS	0	2.58506e-06
	3	3rd-3-192693	3rd	IGHV3-21	IGHJ3	M	TGCAGCCTCTGGATTCACCTTCAGTAGCTATAGCATGAACTGGGTCCGCCAGGCTCCAGGGAAGGGGCTGGAGTGGGTCTCATCCATTAGTAGTAGTAGTAGTTACATATACTACGCAGACTCAGTGAAGGGCCGATTCACCATCTCCAGAGACAACGCCAAGAACTCACTGTATCTGCAAATGAACAGCCTGAGAGCCGAGGACACGGCTGTGTATTACTGTGCGAGAGGTGGTTCGGGGCCTACTGATGCTTTTGATATCTGGGGCCAAGGGACAATGGTCACCGTCTCTTCA	AASGFTFSSYSMNWVRQAPGKGLEWVSSISSSSSYIYYADSVKGRFTISRDNAKNSLYLQMNSLRAEDTAVYYCARGGSGPTDAFDIWGQGTMVTVSS	0	2.58506e-06
	3	3rd-3-283409	3rd	IGHV5-51	IGHJ3	D	AAGGGTTCTGGATACAGCTTTACCACCTACTGGATCGGCTGGGTGCGCCAGATGCCCGGGAAAGGCCTGGAGTGGATGGGGATCATCTATCCTGGTGACTCTGATACCACATACAGCCCGTCATTCCAAGGCCAGGTCACCATCTCAGCCGACAAGTCCATCAGCACCGCCTACCTGCAGTGGAGCAGCCTGAAGGCCTCGGACAGCGCCATGTACTACTGTGCGAGACGCGGCAGCGGGTGGGATGATGCTTTTGATATCTGGGGCCAAGGGACAATGGTCACCGTCTCTTCA	KGSGYSFTTYWIGWVRQMPGKGLEWMGIIYPGDSDTTYSPSFQGQVTISADKSISTAYLQWSSLKASDSAMYYCARRGSGWDDAFDIWGQGTMVTVSS	0.0218341	2.58506e-06
	3	3rd-3-295673	3rd	IGHV5-51	IGHJ3	M	AAGGGTTCTGGATACAGCTTTACCAGCTACTGGATCGGCTGGGTGCGCCAGATGCCCGGGAAAGGCCTGGAGTGGATGGGGATCATCTATCCTGGTGACTCTGATACCAGATACAGCCCGTCCTTCCAAGGCCAGGTCACCATCTCAGCCGACAAGTCCATCAGCACCGCCTACCTGCAGTGGAGCAGCCTGAAGGCCTCGGACACCGCCATGTATTACTGTGCGAGACGAGGCAGTGGCTGGCAAGATGCTTTTGATATCTGGGGCCAAGGGACAATGGTCACCGTCTCTTCA	KGSGYSFTSYWIGWVRQMPGKGLEWMGIIYPGDSDTRYSPSFQGQVTISADKSISTAYLQWSSLKASDTAMYYCARRGSGWQDAFDIWGQGTMVTVSS	0	2.58506e-06
	3	5th-3-10711	5th	IGHV1-46	IGHJ3	M	GCATCTGGATACACCTTCACCAGCTACTATATGCACTGGGTGCGACAGGCCCCTGGACAAGGGCTTGAGTGGATGGGAATAATCAACCCTAGTGGTGGTGGCACAAGCTACGCACAGATCTTCCAGGGCAGAGTCACCATGACCAGGGACACGTCCACGAGCGCAGTCTACATGGAACTGAGCAGCCTGAGATCTGAGGACTCGGCCGTGTATTACTGTGCGAGAGGAGGCAGCGGCTGGTGGGATGCTTTTGATATCTGGGGCCAAGGGACAATGGTCACTGTCTCTTCA	ASGYTFTSYYMHWVRQAPGQGLEWMGIINPSGGGTSYAQIFQGRVTMTRDTSTSAVYMELSSLRSEDSAVYYCARGGSGWWDAFDIWGQGTMVTVSS	0.0265487	1.49942e-05
	3	5th-3-72994	5th	IGHV1-46	IGHJ3	M	GCATCTGGATACACCTTCACCAGCTACTATATGCACTGGGTGCGGCAGGCCCCTGGACAAGGGCTTGAGTGGATGGGAATAATCAACCCTAGTGGTGGTGGCACAAGCTACGCACAGATCTTCCAGGGCAGAGTCACCATGACCAGGGACACGTCCACGAGCGCAGTCTACATGGAACTGAGCAGCCTGAGATCTGAGGACTCGGCCGTGTATTACTGTGCGAGAGGAGGCAGCGGCTGGTGGGATGCTTTTGATATCTGGGGCCAAGGGACAATGGTCACTGTCTCTTCA	ASGYTFTSYYMHWVRQAPGQGLEWMGIINPSGGGTSYAQIFQGRVTMTRDTSTSAVYMELSSLRSEDSAVYYCARGGSGWWDAFDIWGQGTMVTVSS	0.0309735	4.99805e-06
	3	6th-3-14400	6th	IGHV5-51	IGHJ3	M	AAGGGTTCTGGATACAGCTTTACCACCTACTGGATCGGCTGGGTGCGCCAGATGCCCGGGAAAGGCCTGGAGTGGATGGGGATCATCTATCCTGGTGACTCTGATACCACATACAGCCCGTCGTTCCAAGGCCAGGTCACCATCTCAGCCGACAAGTCCATCAGCACCGCCTACCTGCAGTGGAGCAGCCTGAAGGCCTCGGACAGCGCCATGTACTACTGTGCGAGACGCGGCAGCGGGTGGGATGATGCTTTTGATATCTGGGGCCAAGGGACAATGGTCACCGTCTCTTCA	KGSGYSFTTYWIGWVRQMPGKGLEWMGIIYPGDSDTTYSPSFQGQVTISADKSISTAYLQWSSLKASDSAMYYCARRGSGWDDAFDIWGQGTMVTVSS	0.0218341	5.08994e-06
	3	6th-3-291950	6th	IGHV4-31	IGHJ3	M	CACTGTCTCTGGTGGCTCCATCAGCAGTGGTGGTTACTACTGGAGCTGGATCCGCCAGCACCCAGGGAAGGGCCTGGAGTGGATTGGGTACATCTATTACAGTGGGAGCACCTACTACAACCCGTCCCTCAAGAGTCGAGTTACCATATCAGTAGACACGTCTAAGAACCAGTTCTCCCTGAAGCTGAGCTCTGTGACTGCCGCGGACACGGCCGTGTATTACTGTGCGAGAGGAGGCAGTGGCTGGTCCGATGCTTTTGATATCTGGGGCCAAGGGACAATGGTCACCGTCTCTTCA	TVSGGSISSGGYYWSWIRQHPGKGLEWIGYIYYSGSTYYNPSLKSRVTISVDTSKNQFSLKLSSVTAADTAVYYCARGGSGWSDAFDIWGQGTMVTVSS	0	2.54497e-06
	4	2nd-4-90729	2nd	IGHV3-21	IGHJ3	M	TGCAGCCTCTGGATTCACCTTCAGTAGCTATAGCATGAACTGGGTCCGCCAGGCTCCAGGGAAGGGGCTGGAGTGGGTCTCATCCATTAGTAGTAGTAGTAGTTACATATACTACGCAGACTCAGTGAAGGGCCGATTCACCATCTCCAGAGACAACGCCAAGAACTCACTGTATCTGCAAATGAACAGCCTGAGAGCCGAGGACACGGCTGTGTATTACTGTGCGAGAGATGGCAGTGGCTGGACTAATGCTTTTGATATCTGGGGCCAAGGGACAATGGTCACCGTCTCTTCA	AASGFTFSSYSMNWVRQAPGKGLEWVSSISSSSSYIYYADSVKGRFTISRDNAKNSLYLQMNSLRAEDTAVYYCARDGSGWTNAFDIWGQGTMVTVSS	0	3.38443e-06
	5	1st-5-106765	1st	IGHV1-2	IGHJ3	M	GCTTCTGGATACACCTTCACCGGCTACTATATGCACTGGGTGCGACAGGCCCCTGGACAAGGGCTTGAGTGGATGGGATGGATCAACCCTAACAGTGGTGGCACAAACTATGCACAGAAGTTTCAGGGCAGGGTCACCATGACCAGGGACACGTCCATCAGCACAGCCTACATGGAGCTGAGCAGGCTGAGATCTGACGACACGGCCGTGTATTACTGTGCGAGGTCGGGCAGTGGCTGGGACGATGCTTTTGATATCTGGGGCCAAGGGACAATGGTCACCGTCTCTTCA	ASGYTFTGYYMHWVRQAPGQGLEWMGWINPNSGGTNYAQKFQGRVTMTRDTSISTAYMELSRLRSDDTAVYYCARSGSGWDDAFDIWGQGTMVTVSS	0	3.6046e-06
	5	1st-5-154642	1st	IGHV3-30-3	IGHJ3	M	TGCAGCCTCTGGATTCACCTTCAGTAGCTATGCTATGCACTGGGTCCGCCAGGCTCCAGGCAAGGGGCTGGAGTGGGTGGCAGTTATATCATATGATGGAAGCAATAAATACTACGCAGACTCCGTGAAGGGCCGATTCACCATCTCCAGAGACAATTCCAAGAACACGCTGTATCTGCAAATGAACAGCCTGAGAGCTGAGGACACGGCTGTGTATTACTGTGCGAGAACGGCCTCGGGGTTAACTGATGCTTTTGATATCTGGGGCCAAGGGACAATGGTCACCGTCTCTTCA	AASGFTFSSYAMHWVRQAPGKGLEWVAVISYDGSNKYYADSVKGRFTISRDNSKNTLYLQMNSLRAEDTAVYYCARTASGLTDAFDIWGQGTMVTVSS	0	3.6046e-06
	5	1st-5-203546	1st	IGHV3-23	IGHJ3	M	TGCAGCCTCTGGATTCACCTTTAGCAGCTATGCCATGAGCTGGGTCCGCCAGGCTCCAGGGAAGGGGCTGGAGTGGGTCTCAGCTATTAGTGGTAGTGGTGGTAGCACATACTACGCAGACTCCGTGAAGGGCCGGTTCACCATCTCCAGAGACAATTCCAAGAACACGCTGTATCTGCAAATGAACAGCCTGAGAGCCGAGGACACGGCCGTATATTACTGTGCGAGGACTGGCAGTGGCTGGTACAATGCTTTTGATATCTGGGGCCAAGGGACAATGGTCACCGTCTCTTCA	AASGFTFSSYAMSWVRQAPGKGLEWVSAISGSGGSTYYADSVKGRFTISRDNSKNTLYLQMNSLRAEDTAVYYCARTGSGWYNAFDIWGQGTMVTVSS	0	3.6046e-06
	5	2nd-5-16582	2nd	IGHV4-39	IGHJ3	M	CACTGTCTCTGGTGGCTCCATCAGCAGTAGTAGTTACTACTGGGGCTGGATCCGCCAGCCCCCAGGGAAGGGGCTGGAGTGGATTGGGAGTATCTATTATAGTGGGAGCACCTACTACAACCCGTCCCTCAAGAGTCGAGTCACCATATCAGTAGACACGTCCAAGAACCAGTTCTCCCTGAAGCTGAGCTCTGTGACCGCCGCGGACACGGCCGTGTATTACTGTGCGAGAGCAAGCAGTGGCTGGACCGATGCTTTTGATATCTGGGGCCAAGGGACAATGGTCACCGTCTCTTCA	TVSGGSISSSSYYWGWIRQPPGKGLEWIGSIYYSGSTYYNPSLKSRVTISVDTSKNQFSLKLSSVTAADTAVYYCARASSGWTDAFDIWGQGTMVTVSS	0	5.90221e-06
	5	2nd-5-36924	2nd	IGHV1-2	IGHJ3	D	GCTTCTGGATACACCTTCACCGGCTACTATATGCACTGGGTGCGACAGGCCCCTGGACAAGGGCTTGAGTGGATGGGATGGATCAACCCTAACAGTGGTGGCACAAACTATGCACAGAAGTTTCAGGGCAGGGTCACCATGACCAGGGACACGTCCATCAGCACAGCCTACATGGAGCTGAGCAGGCTGAGATCTGACGACACGGCCGTGTATTACTGTGCGAGAACAAGCAGTGGCTGGCTTGATGCTTTTGATATCTGGGGCCAAGGGACAATGGTCACCGTCTCTTCA	ASGYTFTGYYMHWVRQAPGQGLEWMGWINPNSGGTNYAQKFQGRVTMTRDTSISTAYMELSRLRSDDTAVYYCARTSSGWLDAFDIWGQGTMVTVSS	0	2.95111e-06
	5	2nd-5-42815	2nd	IGHV3-48	IGHJ3	D	TGCAGCCTCTGGATTCACCTTCAGTAGCTATAGCATGAACTGGGTCCGCCAGGCTCCAGGGAAGGGGCTGGAGTGGGTTTCATACATTAGTAGTAGTAGTAGTACCATATACTACGCAGACTCTGTGAAGGGCCGATTCACCATCTCCAGAGACAATGCCAAGAACTCACTGTATCTGCAAATGAACAGCCTGAGAGACGAGGACACGGCTGTGTATTACTGTGCGAGAGGGGGCAGTGGCTGGAGTGATGCTTTTGATATCTGGGGCCAAGGGACAATGGTCACCGTCTCTTCA	AASGFTFSSYSMNWVRQAPGKGLEWVSYISSSSSTIYYADSVKGRFTISRDNAKNSLYLQMNSLRDEDTAVYYCARGGSGWSDAFDIWGQGTMVTVSS	0	2.95111e-06
	5	2nd-5-108671	2nd	IGHV3-48	IGHJ3	M	TGCAGCCTCTGGATTCACCTTCAGTAGCTATAGCATGAACTGGGTCCGCCAGGCTCCAGGGAAGGGGCTGGAGTGGGTTTCATACATTAGTAGTAGTAGTAGTACCATATACTACGCAGACTCTGTGAAGGGCCGATTCACCATCTCCAGAGACAATGCCAAGAACTCACTGTATCTGCAAATGAACAGCCTGAGAGACGAGGACACGGCTGTGTATTACTGTGCGAGAGGGGGCAGTGGCTGGAGTGATGCTTTTGATATCTGGGGCCAAGGGACAATGGTCACCGTCTCTTCA	AASGFTFSSYSMNWVRQAPGKGLEWVSYISSSSSTIYYADSVKGRFTISRDNAKNSLYLQMNSLRDEDTAVYYCARGGSGWSDAFDIWGQGTMVTVSS	0	2.95111e-06
	5	3rd-5-69832	3rd	IGHV3-74	IGHJ3	A1	TGCAGCCTCTGGATTCACCTTCAGTAGCTACTGGATGCACTGGGTCCGCCAAGCTCCAGGGAAGGGGCTGGTGTGGGTCTCACGTATTAATAGTGATGGGAGTAGCACAAGTTATGTGGACTCCGTGAAGGGCCGATTCACCATCTCCAGAGACAACGCCAAGAACACGCTGTATCTGCAAATGAACAGTCTGAGAGCCGAGGACACGGCTGTGTATTACTGTGCAAGAGAGGGAAGTGGCTGGCTTGATGCTTTTGATATCTGGGGCCAAGGGACAATGGTCACCGTCTCTTCA	AASGFTFSSYWMHWVRQAPGKGLVWVSRINSDGSSTSYVDSVKGRFTISRDNAKNTLYLQMNSLRAEDTAVYYCAREGSGWLDAFDIWGQGTMVTVSS	0.012987	3.61743e-06
	5	3rd-5-87189	3rd	IGHV4-31	IGHJ3	D	CACTGTCTCTGGTGGCTCCATCAGCAGTGGTGGTTACTACTGGAGCTGGATCCGCCAGCACCCAGGGAAGGGCCTGGAGTGGATTGGGTACATCTATTACAGTGGGAGCACCTACTACAACCCGTCCCTCAAGAGTCGAGTTACCATATCAGTAGACACGTCTAAGAACCAGTTCTCCCTGAAGCTGAGCTCTGTGACTGCCGCGGACACGGCCGTGTATTACTGTGCGAGAGCGGGCAGTGGCTGGTATGATGCTTTTGATATCTGGGGCCAAGGGACAATGGTCACCGTCTCTTCA	TVSGGSISSGGYYWSWIRQHPGKGLEWIGYIYYSGSTYYNPSLKSRVTISVDTSKNQFSLKLSSVTAADTAVYYCARAGSGWYDAFDIWGQGTMVTVSS	0	3.61743e-06
	5	3rd-5-107973	3rd	IGHV4-38-2	IGHJ3	M	CACTGTCTCTGGTTACTCCATCAGCAGTGGTTACTACTGGGGCTGGATCCGGCAGCCCCCAGGGAAGGGGCTGGAGTGGATTGGGAGTATCTATCATAGTGGGAGCACCTACTACAACCCGTCCCTCAAGAGTCGAGTCACCATATCAGTAGACACGTCCAAGAACCAGTTCTCCCTGAAGCTGAGCTCTGTGACCGCCGCAGACACGGCCGTGTATTACTGTGCGAGCCTTGGCAGTGGCTGGACGGATGCTTTTGATATCTGGGGCCAAGGGACAATGGTCACCGTCTCTTCA	TVSGYSISSGYYWGWIRQPPGKGLEWIGSIYHSGSTYYNPSLKSRVTISVDTSKNQFSLKLSSVTAADTAVYYCASLGSGWTDAFDIWGQGTMVTVSS	0	3.61743e-06
	5	3rd-5-190142	3rd	IGHV4-34	IGHJ3	M	CGCTGTCTATGGTGGGTCCTTCAGTGGTTACTACTGGAGCTGGATCCGCCAGCCCCCAGGGAAGGGGCTGGAGTGGATTGGGGAAATCAATCATAGTGGAAGCACCAACTACAACCCGTCCCTCAAGAGTCGAGTCACCATATCAGTAGACACGTCCAAGAACCAGTTCTCCCTGAAGCTGAGCTCTGTGACCGCCGCGGACACGGCTGTGTATTACTGTGCGAGGATGGGCAGTGGCTGGGCCGATGCTTTTGATATCTGGGGCCAAGGGACAATGGTCACCGTCTCTTCA	AVYGGSFSGYYWSWIRQPPGKGLEWIGEINHSGSTNYNPSLKSRVTISVDTSKNQFSLKLSSVTAADTAVYYCARMGSGWADAFDIWGQGTMVTVSS	0	3.61743e-06
	5	4th-5-189706	4th	IGHV3-66	IGHJ3	M	TGCAGCCTCTGGATTCACCGTCAGTAGCAACTACATGAGCTGGGTCCGCCAGGCTCCAGGGAAGGGGCTGGAGTGGGTCTCAGTTATTTATAGCGGTGGTAGCACATACTACGCAGACTCCGTGAAGGGCAGATTCACCATCTCCAGAGACAATTCCAAGAACACGCTGTATCTTCAAATGAACAGCCTGAGAGCCGAGGACACGGCTGTGTATTACTGTGCGAGAGAAGGAAGTGGCTGGCCTGATGCTTTTGATATCTGGGGCCAAGGGACAATGGTCACCGTCTCTTCA	AASGFTVSSNYMSWVRQAPGKGLEWVSVIYSGGSTYYADSVKGRFTISRDNSKNTLYLQMNSLRAEDTAVYYCAREGSGWPDAFDIWGQGTMVTVSS	0	3.41958e-06
	5	6th-5-85113	6th	IGHV5-10-1	IGHJ3	M	AAGGGTTCTGGATACAGCTTTACCAGCTACTGGATCAGCTGGGTGCGCCAGATGCCCGGGAAAGGCCTGGAGTGGATGGGGAGGATTGATCCTAGTGACTCTTATACCAACTACAGCCCGTCCTTCCAAGGCCACGTCACCATCTCAGCTGACAAGTCCATCAGCACTGCCTACCTGCAGTGGAGCAGCCTGAAGGCCTCGGACACCGCCATGTATTACTGTGCGAGAACAGGCAGTGGCTGGTCGGATGCTTTTGATATCTGGGGCCAAGGGACAATGGTCACCGTCTCTTCA	KGSGYSFTSYWISWVRQMPGKGLEWMGRIDPSDSYTNYSPSFQGHVTISADKSISTAYLQWSSLKASDTAMYYCARTGSGWSDAFDIWGQGTMVTVSS	0	3.04412e-06
	6	2nd-6-32040	2nd	IGHV1-2	IGHJ3	M	GCTTCTGGATACACCTTCACCGGCTACTATATGCACTGGGTGCGACAGGCCCCTGGACAAGGGCTTGAGTGGATGGGATGGATCAATCCTAATAGTGGTGGCACAAACTATGCACAGAAGTTTCAGGGCAGGGTCACCATGACCAGGGACACGTCCATCAGCACAGCCTACATGGAGCTGAGCAGGCTGAGATCTGACGACACGGCCGTGTATTACTGTGCGAGAGGGGGCAGTAGCTGGACTGATGCTTTTGATATCTGGGGCCAAGGGACAATGGTCACCGTCTCTTCA	ASGYTFTGYYMHWVRQAPGQGLEWMGWINPNSGGTNYAQKFQGRVTMTRDTSISTAYMELSRLRSDDTAVYYCARGGSSWTDAFDIWGQGTMVTVSS	0.00884956	6.5639e-06
	6	2nd-6-59668	2nd	IGHV1-18	IGHJ3	M	GCTTCTGGTTACACCTTTACCAGCTATGGTATCAGCTGGGTGCGACAGGCCCCTGGACAAGGGCTTGAGTGGATGGGATGGATCAGCGCTTACAATGGTAACACAAACTATGCACAGAAGCTCCAGGGCAGAGTCACCATGACCACAGACACATCCACGAGCACAGCCTACATGGAGCTGAGGAGCCTGAGATCTGACGACACGGCCGTGTATTACTGTGCGAGACGAGGCAGTGGCTGGGATGATGCTTTTGATATCTGGGGCCAAGGGACAATGGTCACCGTCTCTTCA	ASGYTFTSYGISWVRQAPGQGLEWMGWISAYNGNTNYAQKLQGRVTMTTDTSTSTAYMELRSLRSDDTAVYYCARRGSGWDDAFDIWGQGTMVTVSS	0	3.28195e-06
	6	3rd-6-84417	3rd	IGHV5-51	IGHJ3	M	CAGGGTTCTGGATACAGCTTTACCAGCTACTGGATCGGCTGGGTGCGCCAGATGCCCGGGAAAGGCCTGGAGTGGATGGGTATCATCTATCCTGCTGACTCTGATACCAGATACAGCCCGTCCTTCCAAGGCCAGGTCACCATCTCAGCCGACAAGTCCATCAGCACCGCCTACCTGCAGTGGAGCAGCCTGAAGGCCTCGGACACCGCCATGTATTACTGTGCGAGAAAGGGCAGTGGCTGGGCTGATGCTTTTGATATCTGGGGCCAAGGGACAATGGTCACCGTCTCTTCA	GSGYSFTSYWIGWVRQMPGKGLEWMGIIYPADSDTRYSPSFQGQVTISADKSISTAYLQWSSLKASDTAMYYCARKGSGWADAFDIWGQGTMVTVSS	0.00881057	3.55305e-06
	6	3rd-6-169417	3rd	IGHV3-23	IGHJ3	M	TGCAGCCTCTGGATTCACCTTTAGCAGCTATGCCATGAGCTGGGTCCGCCAGGCTCCAGGGAAGGGGCTGGAGTGGGTCTCAGTTATTTATAGCGGTGGTAGTAGCACATACTATGCAGACTCCGTGAAGGGCCGGTTCACCATCTCCAGAGATAATTCCAAGAACACGCTGTATCTGCAAATGAACAGCCTGAGAGCCGAGGACACGGCCGTATATTACTGTGCGAGGACGGGCAGCAGCTGGGACGATGCTTTTGATATCTGGGGCCAAGGGACAATGGTCACCGTCTCTTCA	AASGFTFSSYAMSWVRQAPGKGLEWVSVIYSGGSSTYYADSVKGRFTISRDNSKNTLYLQMNSLRAEDTAVYYCARTGSSWDDAFDIWGQGTMVTVSS	0	3.55305e-06
	7	1st-7-50381	1st	IGHV7-4-1	IGHJ3	M	GCTTCTGGATACACCTTCACTAGCTATGCTATGAATTGGGTGCGACAGGCCCCTGGACAAGGGCTTGAGTGGATGGGATGGATCAACACCAACACTGGGAACCCAACGTATGCCCAGGGCTTCACAGGACGGTTTGTCTTCTCCTTGGACACCTCTGTCAGCACGGCATATCTGCAGATCAGCAGCCTAAAGGCTGAGGACACTGCCGTGTATTACTGTGCGAGAAGCGGCAGTGGCTGGGCTGATGCTTTTGATATCTGGGGCCAAGGGACAATGGTCACCGTCTCTTCA	ASGYTFTSYAMNWVRQAPGQGLEWMGWINTNTGNPTYAQGFTGRFVFSLDTSVSTAYLQISSLKAEDTAVYYCARSGSGWADAFDIWGQGTMVTVSS	0	5.96196e-06
	7	1st-7-93596	1st	IGHV5-51	IGHJ3	M	AAGGGTTCTGGATACAGCTTTACCAGCTACTGGATCGGCTGGGTGCGCCAGATGCCCGGGAAAGGCCTGGAGTGGATGGGGATCATCTATCCTGGTGACTCTGATACCAGATACAGCCCGTCCTTCCAAGGCCAGGTCACCATCTCAGCCGACAAGTCCATCAGCACCGCCTACCTGCAGTGGAGCAGCCTGAAGGCCTCGGACACCGCCATGTATTACTGTGCGAGACGGGGCAGTGGCTGGCATGATGCTTTTGATATCTGGGGCCAAGGGACAATGGTCACCGTCTCTTCA	KGSGYSFTSYWIGWVRQMPGKGLEWMGIIYPGDSDTRYSPSFQGQVTISADKSISTAYLQWSSLKASDTAMYYCARRGSGWHDAFDIWGQGTMVTVSS	0	5.96196e-06
	7	2nd-7-44351	2nd	IGHV5-51	IGHJ3	M	AAGGGTTCTGGATACAGCTTTACCAGCTACTGGATCGGCTGGGTGCGCCAGATGCCCGGGAAAGGCCTGGAGTGGATGGGGATCATCTATCCTGGTGACTCTGATACCAGATACAGCCCGTCCTTCCAAGGCCAGGTCACCATCTCAGCCGACAAGTCCATCAGCACCGCCTACCTGCAGTGGAGCAGCCTGAAGGCCTCGGACACCGCCATGTATTACTGTGCGAGACAGGGCAGTGGCTGGGATGATGCTTTTGATATCTGGGGCCAAGGGACAATGGTCACCGTCTCTTCA	KGSGYSFTSYWIGWVRQMPGKGLEWMGIIYPGDSDTRYSPSFQGQVTISADKSISTAYLQWSSLKASDTAMYYCARQGSGWDDAFDIWGQGTMVTVSS	0	4.46981e-06
	7	2nd-7-134990	2nd	IGHV3-30	IGHJ3	M	TGCAGCCTCTGGATTCACCTTCAGTAGCTATGCTATGCACTGGGTCCGCCAGGCTCCAGGCAAGGGGCTGGAGTGGGTGGCAGTTATATCACATGATGGAAGTAACAAATACTACGTAGACTCCGTGAAGGGCCGATTCACCTTCTCCAGAGACAATTCCAAGAACACGCTGTATCTGCAAATGAACAGCCTGAGAGCTGAGGACACGGCTGTATATTACTGTGCGAGAGGAGGCAGTGGCTGGTCTGATGCTTTTGATATCTGGGGCCAAGGGACAATGGTCACCGTCTCTTCA	AASGFTFSSYAMHWVRQAPGKGLEWVAVISHDGSNKYYVDSVKGRFTFSRDNSKNTLYLQMNSLRAEDTAVYYCARGGSGWSDAFDIWGQGTMVTVSS	0.0217391	2.23491e-06
	7	2nd-7-191379	2nd	IGHV3-13	IGHJ3	D	TGCAGCCTCTGGATTCACCTTCAGTAGCTACGACATGCACTGGGTCCGCCAAGCTACAGGAAAAGGTCTGGAGTGGGTCTCAGCTATTGGTACTGCTGGTGACACATACTATCCAGGCTCCGTGAAGGGCCGATTCACCATCTCCAGAGAAAATGCCAAGAACTCCTTGTATCTTCAAATGAACAGCCTGAGAGCCGGGGACACGGCTGTGTATTACTGTGCAAGAGTCGGCAGTGGCTGGTACGATGCTTTTGATATCTGGGGCCAAGGGACAATGGTCACCGTCTCTTCA	AASGFTFSSYDMHWVRQATGKGLEWVSAIGTAGDTYYPGSVKGRFTISRENAKNSLYLQMNSLRAGDTAVYYCARVGSGWYDAFDIWGQGTMVTVSS	0	2.23491e-06
	7	2nd-7-196735	2nd	IGHV3-13	IGHJ3	M	TGCAGCCTCTGGATTCACCTTCAGTAGCTACGACATGCACTGGGTCCGCCAAGCTACAGGAAAAGGTCTGGAGTGGGTCTCAGCTATTGGTACTGCTGGTGACACATACTATCCAGGCTCCGTGAAGGGCCGATTCACCATCTCCAGAGAAAATGCCAAGAACTCCTTGTATCTTCAAATGAACAGCCTGAGAGCCGGGGACACGGCTGTGTATTACTGTGCAAGAGTCGGCAGTGGCTGGTACGATGCTTTTGATATCTGGGGCCAAGGGACAATGGTCACCGTCTCTTCA	AASGFTFSSYDMHWVRQATGKGLEWVSAIGTAGDTYYPGSVKGRFTISRENAKNSLYLQMNSLRAGDTAVYYCARVGSGWYDAFDIWGQGTMVTVSS	0	2.23491e-06
	7	2nd-7-244671	2nd	IGHV3-74	IGHJ3	M	TGCAGCCTCTGGATTCACCTTCAGTAGCTACTGGATGCACTGGGTCCGCCAAGCTCCAGGGAAGGGGCTGGTGTGGGTCTCACGTATTAATAGTGATGGGAGTAGCACAAGCTACGCGGACTCCGTGAAGGGCCGATTCACCATCTCCAGAGACAACGCCAAGAACACGCTGTATCTGCAAATGAACAGTCTGAGAGCCGAGGACACGGCTGTGTATTACTGTGCAAGATGGGGCAGTGGCTGGGGTGATGCTTTTGATATCTGGGGCCAAGGGACAATGGTCACCGTCTCTTCA	AASGFTFSSYWMHWVRQAPGKGLVWVSRINSDGSSTSYADSVKGRFTISRDNAKNTLYLQMNSLRAEDTAVYYCARWGSGWGDAFDIWGQGTMVTVSS	0	2.23491e-06
	7	4th-7-37895	4th	IGHV3-48	IGHJ3	D	TGCAGCCTCTGGATTCACCTTCAGTAGCTATAGCATGAACTGGGTCCGCCAGGCTCCAGGGAAGGGGCTGGAGTGGGTTTCATACATTAGTAGTAGTAGTAGTACCATATACTACGCAGACTCTGTGAAGGGCCGATTCACCATCTCCAGAGACAACGCCAAGAACTCACTGTATCTGCAAATGAACAGCCTGAGAGCCGAGGACACGGCTGTGTATTACTGTGCGAGAGAAGGTAGTGGGAGGACTGATGCTTTTGATATCTGGGGCCAAGGGACAATGGTCACCGTCTCTTCA	AASGFTFSSYSMNWVRQAPGKGLEWVSYISSSSSTIYYADSVKGRFTISRDNAKNSLYLQMNSLRAEDTAVYYCAREGSGRTDAFDIWGQGTMVTVSS	0	4.69654e-06
	7	4th-7-39909	4th	IGHV3-11	IGHJ3	M	TGCAGCCTCTGGATTCACCTTCAGTGACTACTACATGAGCTGGATCCGCCAGGCTCCAGGGAAGGGGCTGGAGTGGGTTTCATACATTAGTAGTAGTGGTAGTACCATATACTACGCAGACTCTGTGAAGGGCCGATTCACCATCTCCAGGGACAACGCCAAGAACTCACTGTATCTGCAAATGAACAGCCTGAGAGCCGAGGACACGGCCGTGTATTACTGTGCGAGAACTGGTGGTAGCTGGACTGATGCTTTTGATATCTGGGGCCAAGGGACAATGGTCACCGTCTCTTCA	AASGFTFSDYYMSWIRQAPGKGLEWVSYISSSGSTIYYADSVKGRFTISRDNAKNSLYLQMNSLRAEDTAVYYCARTGGSWTDAFDIWGQGTMVTVSS	0	4.69654e-06
	7	4th-7-115723	4th	IGHV3-48	IGHJ3	M	TGCAGCCTCTGGATTCACCTTCAGTAGCTATAGCATGAACTGGGTCCGCCAGGCTCCAGGGAAGGGGCTGGAGTGGGTTTCATACATTAGTAGTAGTAGTAGTACCATATACTACGCAGACTCTGTGAAGGGCCGATTCACCATCTCCAGAGACAACGCCAAGAACTCACTGTATCTGCAAATGAACAGCCTGAGAGCCGAGGACACGGCTGTGTATTACTGTGCGAGAGAAGGTAGTGGGAGGACTGATGCTTTTGATATCTGGGGCCAAGGGACAATGGTCACCGTCTCTTCA	AASGFTFSSYSMNWVRQAPGKGLEWVSYISSSSSTIYYADSVKGRFTISRDNAKNSLYLQMNSLRAEDTAVYYCAREGSGRTDAFDIWGQGTMVTVSS	0	2.34827e-06
[truncated: 278 more rows]

## Sheet: Supplementary Data 6
Primers used in the study
Primer used for the construction of the BCR HC libraries
Primer No.	Name	Sequence	Step	Starting nucleotide distant from 5' end of V gene region
[truncated: 83 more rows]

## Sheet: Supplementary Data 7
The binding profile of the IGHV-specific forward primers to the IGHV allele germline sequences in IMGT database
[truncated: 271 more rows]

[truncated: 2 more sheets: Supplementary Data 8, Supplementary Data 9]
