# Supplementary material for: An ancestral SARS-CoV-2 vaccine induces anti-Omicron variants antibodies by hypermutation
Source: Nat Commun. 2024 Apr 20;15:3368. doi: 10.1038/s41467-024-47743-1 (PMC11032360; doi:10.1038/s41467-024-47743-1)
Supplement: Supplementary file 6 — Source Data [file 41467_2024_47743_MOESM6_ESM.xlsx]

## Sheet: Figure 2b
EC50 of 27-60 and back mutated clones
	EC50 (nM)
scFv clones	Ancestral	BA.1
27-60	0.167	0.3753
F27V (27-60)	0.1097	17.38
Y58F (27-60)	0.1829	0.5869
F27V/Y58F (27-60)	1.449	>100

## Sheet: Figure 2c
Randomly selected scFv phage clones with the randomized HCDR3 sequence of ARDLXX(A/V)GGMDV
	Absorbance to 650 nm
Clone No.	Ancestral RBD	Omicron RBD
1	0.5518	0.0787
2	0.4015	0.3075
3	0.3438	0.3163
4	0.3602	0.3243
5	0.381	0.3279
6	0.4137	0.3316
7	0.3698	0.3343
8	0.354	0.3368
9	0.3508	0.3375
10	0.4022	0.3384
11	0.9963	0.3438
12	0.3583	0.3462
13	0.3788	0.3489
14	0.4648	0.3493
15	0.4212	0.3498
16	0.3598	0.3579
17	0.433	0.3612
18	0.4214	0.3613
19	0.3834	0.3617
20	0.3863	0.3652
21	0.3779	0.3653
22	0.4377	0.367
23	0.4176	0.368
24	0.4736	0.368
25	0.3727	0.3692
26	0.4263	0.3703
27	0.4404	0.3708
28	0.4463	0.3734
29	0.4192	0.3744
30	1.9194	0.3752
31	0.3587	0.376
32	0.8662	0.3762
33	0.4546	0.3775
34	0.4339	0.3797
35	0.3731	0.3809
36	0.4786	0.3809
37	0.3602	0.3819
38	0.4229	0.3822
39	0.4987	0.3823
40	0.4299	0.3829
41	0.794	0.3844
42	0.4222	0.3856
43	0.4153	0.3882
44	0.5042	0.3884
45	0.4504	0.3914
46	0.5137	0.3916
47	0.4312	0.3966
48	0.4329	0.405
49	0.4615	0.4056
50	0.386	0.408
51	0.4815	0.4087
52	0.484	0.4103
53	0.3774	0.4107
54	0.6146	0.4122
55	0.4553	0.4127
56	0.4339	0.4155
57	0.4192	0.4168
58	0.5094	0.4215
59	0.4762	0.422
60	0.4802	0.4224
61	0.4939	0.4224
62	0.4177	0.4229
63	0.4559	0.4244
64	0.4765	0.4257
65	0.4102	0.4287
66	0.4651	0.432
67	0.571	0.4385
68	0.4461	0.4399
69	0.4974	0.4425
70	0.5189	0.4439
71	0.469	0.4491
72	1.5563	0.4497
73	0.4745	0.4558
74	0.5201	0.4562
75	1.7234	0.4566
76	0.491	0.4603
77	0.4793	0.4627
78	1.6212	0.4788
79	0.5854	0.4841
80	0.8283	0.486
81	2.1746	0.4899
82	1.6471	0.4926
83	0.5295	0.508
84	0.5002	0.5159
85	0.51	0.5181
86	0.5967	0.5409
87	1.429	0.5749
88	0.5292	0.5996
89	1.5537	0.6507
90	2.2417	0.6655
91	2.3822	0.8352
92 (GDA)	2.2286	1.0178
93 (QDA)	2.3303	1.2201
94	2.2963	1.3013
95	1.8687	1.3904
96	2.4274	1.3963
97	0.3606	0.3665
98	0.3636	0.3749
99	0.3791	0.3762
100	0.3911	0.3908
101	0.4357	0.3938
102	0.3493	0.4028
103	0.3824	0.404
104	0.3802	0.4102
105	0.5005	0.4129
106	0.3773	0.4136
107	1.0052	0.4141
108	0.4286	0.4158
109	0.4187	0.417
110	0.4866	0.4173
111	0.4104	0.4183
112	0.5111	0.4184
113	0.3903	0.423
114	0.3619	0.4233
115	0.3723	0.4234
116	1.9819	0.4302
117	0.5232	0.4302
118	0.5112	0.4327
119	0.3818	0.4334
120	0.4254	0.4356
121	0.4727	0.4357
122	0.4157	0.437
123	0.4672	0.437
124	0.4189	0.4384
125	0.4968	0.4386
126	0.4285	0.44
127	0.3965	0.4417
128	0.4724	0.4426
129	0.576	0.443
130	0.4093	0.4437
131	1.0974	0.4471
132	0.4236	0.4557
133	1.9628	0.4559
134	0.7122	0.4568
135	0.4889	0.46
136	0.4747	0.4603
137	0.4246	0.4604
138	0.4751	0.4612
139	0.6187	0.4615
140	0.6382	0.4628
141	0.3869	0.4644
142	0.9167	0.4648
143	0.5693	0.4648
144	0.491	0.4656
145	0.5136	0.4683
146	0.5372	0.4696
147	0.5509	0.4707
148	0.7048	0.4707
149	0.4042	0.4714
150	0.4416	0.4745
151	0.5468	0.4752
152	0.4652	0.4761
153	1.4225	0.4778
154	1.2909	0.4779
155	0.5344	0.4787
156	1.1854	0.4791
157	0.6627	0.48
158	0.5264	0.4845
159	0.857	0.4854
160	0.6646	0.4865
161	0.4845	0.4888
162	0.4336	0.4907
163	0.4459	0.4925
164	0.4672	0.4984
165	0.5388	0.5021
166	1.9878	0.5053
167	0.6944	0.5107
168	0.8467	0.5166
169	1.239	0.5204
170	0.6341	0.5256
171	1.0417	0.5293
172	0.5745	0.5355
173 (YTA)	1.9976	0.5369
174	1.7636	0.5399
175	0.5622	0.5407
176	0.833	0.5411
177	0.5219	0.5558
178	0.5756	0.5665
179	0.5936	0.5733
180	1.1714	0.5775
181	1.3776	0.5854
182	1.8629	0.6034
183	0.5188	0.6048
184	2.0082	0.6056
185	2.2826	0.6304
186	1.2242	0.6449
187	1.9993	0.6547
188	1.3853	0.6669
189	2.4527	0.7767
190	2.2502	0.8656
191	2.3527	1.0574
192 (RDA)	2.158	1.5764
193	0.1881	0.1977
194	0.1733	0.1924
195	0.1751	0.1762
196	0.1799	0.1747
197	0.181	0.1837
198	0.1833	0.1828
199	0.1834	0.1907
200	0.1839	0.1833
201	0.1842	0.174
202	0.1848	0.2109
203	0.1854	0.1921
204	0.1856	0.1803
205	0.1856	0.1988
206	0.1879	0.1801
207	0.189	0.1878
208	0.1892	0.1935
209	0.1904	0.1841
210	0.1909	0.1956
211	0.1909	0.1861
212	0.1915	0.1852
213	0.1923	0.2003
214	0.1939	0.2108
215	0.1942	0.1911
216	0.1958	0.1899
217	0.1959	0.1625
218	0.1962	0.1896
219	0.1963	0.2242
220	0.1965	0.1761
221	0.1969	0.227
222	0.1985	0.1684
223	0.1986	0.2055
224	0.1996	0.2234
225	0.2007	0.1987
226	0.2017	0.1888
227	0.2019	0.1703
228	0.2031	0.1927
229	0.2051	0.2359
230	0.2073	0.1893
231	0.2087	0.2135
232	0.209	0.2259
233	0.2114	0.2133
234	0.2119	0.1877
235	0.2157	0.2131
236	0.216	0.202
237	0.2169	0.2158
238	0.2181	0.2005
239	0.2199	0.228
240	0.2199	0.2072
241	0.2205	0.1914
242	0.2214	0.1863
243	0.2249	0.1931
244	0.2256	0.2072
245	0.2299	0.1834
246	0.2326	0.1928
247	0.2368	0.2175
248	0.2395	0.1989
249	0.2405	0.1831
250	0.2501	0.1819
251	0.2536	0.1996
252	0.2703	0.1838
253	0.2909	0.2429
254	0.2959	0.2844
255	0.304	0.4101
256	0.3418	0.2279
257	0.4038	0.1762
258	0.4154	0.2167
259	0.4197	0.2202
260	0.5885	0.1813
261	0.6711	0.2472
262	0.7434	0.3463
263	0.7599	0.2526
264	0.7929	0.2168
265	0.8052	0.1928
266	0.8084	0.1726
267	0.8133	0.2154
268	0.8198	0.1907
269	0.8239	0.2091
270	0.8473	0.4121
271	0.8613	0.2031
272	0.8708	0.26
273	0.8907	0.1959
274	0.9189	0.2595
275	0.926	0.2013
276	0.9898	0.2398
277	1.1697	0.1948
278	1.1915	0.1952
279	1.2243	0.1792
280	1.2886	0.2779
281	1.3024	0.2907
282	1.3381	0.3276
283	1.3766	0.2656
284	1.3821	0.4095
285	1.4719	0.2471
286	1.5742	0.3995
287	1.6393	0.275
288 (SSV)	1.7739	0.195
289	0.2984	0.216
290	0.2747	0.2169
291	0.3626	0.2261
292	0.2665	0.2312
293	1.8278	0.2319
294	1.5782	0.2321
295	0.2348	0.2359
296	1.7064	0.2366
297	1.0945	0.2384
298	0.3278	0.2386
299	0.3257	0.2445
300	0.2478	0.2454
301	0.2654	0.2461
302	0.303	0.2501
303	0.3485	0.2523
304	0.2451	0.2539
305	0.4678	0.2599
306	0.2938	0.2639
307	0.4872	0.2674
308	0.2566	0.2678
309	0.2773	0.2678
310	1.1661	0.2685
311	0.2879	0.2704
312	1.8775	0.273
313	2.3009	0.2749
314	1.2519	0.2751
315	1.659	0.2766
316	0.305	0.2813
317	0.4528	0.2826
318	0.2965	0.2829
319	0.2504	0.2856
320	0.4334	0.2858
321	1.6631	0.2866
322	0.3028	0.287
323	0.2987	0.2875
324	0.2838	0.2878
325	1.4542	0.2921
326	0.3269	0.2929
327	0.3235	0.2937
328	0.2775	0.2945
329	0.4352	0.2993
330	0.2957	0.2995
331	0.3876	0.3036
332	0.4322	0.3037
333	0.2578	0.3044
334	0.4485	0.3049
335	0.3881	0.3051
336	1.7319	0.3056
337	0.5996	0.3096
338	0.2587	0.3108
339	0.4353	0.312
340	1.7597	0.3124
341	0.7826	0.3149
342	0.3294	0.3151
343	1.9655	0.3171
344	1.1554	0.3176
345	0.4407	0.3177
346	0.3059	0.3183
347	1.3519	0.319
348	1.7757	0.3218
349	0.4272	0.3249
350	0.4184	0.3264
351	1.515	0.3286
352	0.5629	0.3308
353	1.8695	0.3314
354	0.4189	0.3334
355	0.3954	0.337
356	0.2773	0.3373
357	1.357	0.3392
358	0.3507	0.3405
359	0.326	0.3415
360	0.4537	0.3415
361	1.898	0.3415
362	0.3821	0.3512
363	0.2655	0.3522
364	0.3704	0.3528
365	0.4551	0.3528
366	0.3038	0.3558
367	0.4297	0.3571
368 (YSV)	2.0779	0.3582
369	0.2764	0.3585
370	0.33	0.3596
371	1.5701	0.3606
372	0.33	0.3661
373	0.4757	0.3695
374	2.0547	0.3772
375	1.8444	0.3791
376	1.9933	0.3805
377	2.1391	0.3827
378	0.4475	0.4049
379	0.4452	0.4468
380	1.3685	0.4592
381	1.9777	0.4888
382	1.9982	0.4985
383	1.7084	0.5011
384	1.9386	0.5376
385	0.1916	0.2105
386	0.751	0.2105
387	0.2035	0.214
388	0.1893	0.2182
389	0.2112	0.2186
390	0.2213	0.2194
391	1.5699	0.22
392	0.2147	0.2216
393	0.1987	0.2233
394	1.8323	0.2251
395	0.2232	0.2258
396	0.2437	0.2268
397	0.2261	0.2287
398	0.2174	0.2297
399	1.5541	0.2303
400	0.2511	0.2314
401	0.2507	0.2336
402	0.5493	0.2363
403	1.796	0.2378
404	0.3093	0.2407
405	0.2298	0.2418
406	0.2143	0.2476
407	0.2537	0.2476
408	0.2938	0.2487
409	0.2548	0.2507
410	0.2726	0.2519
411	0.3453	0.2549
412	0.2428	0.2553
413	0.2483	0.2559
414	0.3308	0.2584
415	0.2346	0.2595
416	0.5196	0.2609
417	0.2501	0.2613
418	0.3035	0.2617
419	0.2319	0.2649
420	0.2287	0.265
421	0.2665	0.2654
422	0.3905	0.2656
423	0.2303	0.2679
424	0.2363	0.2709
425	0.2714	0.2713
426	0.2464	0.2714
427	0.8126	0.2716
428	0.267	0.273
429	0.2532	0.2746
430	0.2788	0.2786
431	1.8644	0.2801
432	0.261	0.286
433	0.3208	0.2871
434	1.7774	0.2871
435	1.5194	0.2881
436 (WNV)	2.1638	0.2914
437	0.2724	0.2939
438	0.2744	0.2948
439	0.2645	0.2969
440	0.3191	0.2999
441	0.286	0.302
442	0.2608	0.3038
443	0.2733	0.3069
444	0.3636	0.3092
445	0.3078	0.3098
446	1.3941	0.3107
447	1.4807	0.3136
448	0.2702	0.3139
449	1.8509	0.3145
450	1.8724	0.3173
451	1.3888	0.3261
452	0.4031	0.3293
453	0.2982	0.3316
454	0.2928	0.335
455	1.7334	0.3377
456	0.4456	0.3489
457	0.3159	0.349
458	2.039	0.3506
459	1.4206	0.3539
460	0.2589	0.3573
461	2.009	0.3591
462	1.8959	0.36
463	0.442	0.3608
464	2.3181	0.363
465	1.8645	0.3635
466	0.7339	0.3683
467	1.521	0.3687
468	1.8688	0.371
469	0.4291	0.3746
470	1.4712	0.3854
471	1.947	0.4082
472	0.623	0.4594
473	2.036	0.4669
474	1.4662	0.496
475	2.1652	0.5255
476	0.7927	0.5503
477	0.8732	0.5651
478	2.3964	0.6173
479	1.9962	0.6271
480	2.2513	0.6603
481	0.1922	0.1902
482	0.2009	0.1919
483	0.5365	0.1946
484	0.2057	0.1967
485	0.2076	0.1967
486	0.2096	0.1973
487	0.199	0.1979
488	0.2144	0.2013
489	0.2259	0.2037
490	0.229	0.2039
491	0.2114	0.2047
492	0.2044	0.2079
493	0.2233	0.2079
494	0.205	0.2099
495	0.2017	0.2104
496	0.2227	0.2121
497	0.2623	0.2124
498	0.2282	0.2133
499	1.5182	0.2147
500	0.2189	0.2151
501	0.2093	0.2158
502	0.5621	0.2159
503	0.2405	0.217
504	0.24	0.2192
505	0.2477	0.2199
506	0.2339	0.2226
507	0.2768	0.2226
508	1.6165	0.223
509	0.2154	0.2232
510	0.2421	0.2276
511	0.2331	0.2332
512	0.255	0.2335
513	0.2525	0.2339
514	0.4097	0.2345
515	0.2404	0.2369
516	0.2409	0.2423
517	1.3779	0.2439
518	0.2308	0.2481
519	0.258	0.2515
520	0.2308	0.2518
521	0.2342	0.2521
522	0.2539	0.253
523	0.2497	0.254
524	0.232	0.2544
525	0.2864	0.2577
526	0.2796	0.2581
527	0.2408	0.2585
528	0.4859	0.2587
529	0.2846	0.2608
530	2.0804	0.2611
531	0.2622	0.2619
532	2.4001	0.2633
533	2.1857	0.2662
534	1.5644	0.2716
535	1.6467	0.2772
536	1.2183	0.2774
537	0.2769	0.2806
538	2.0946	0.2814
539	0.3178	0.2932
540	1.8549	0.2952
541	0.2477	0.2957
542	0.3325	0.2985
543	1.6022	0.3002
544	2.0575	0.3012
545	0.5016	0.3015
546	0.2992	0.31
547	2.599	0.3124
548	1.8161	0.3192
549	1.8804	0.3308
550	2.4995	0.3342
551	0.4904	0.3366
552	2.1273	0.3427
553	0.4868	0.3455
554	2.2775	0.3527
555	2.3049	0.3538
556	2.0513	0.3579
557	1.7035	0.3649
558	2.1086	0.368
559	2.2794	0.3715
560	1.3676	0.3721
561	2.0336	0.3915
562 (GVA)	2.4729	0.4048
563	2.3725	0.4258
564	2.0789	0.4278
565	1.3738	0.4455
566	1.8781	0.4621
567	2.178	0.5009
568	1.5732	0.6115
569	2.4695	0.6345
570	2.4722	0.6901
571	2.289	0.7226
572	2.0408	0.7372
573	2.4509	0.7525
574	2.5069	0.7971
575	2.2125	0.8126
576	2.2446	0.8347
577	0.2219	0.2229
578	0.2083	0.2231
579	0.2368	0.2296
580	0.253	0.2343
581	0.2118	0.237
582	0.2316	0.238
583	0.2851	0.2389
584	0.2341	0.2439
585	0.2676	0.2469
586	0.2322	0.2484
587	0.3049	0.2484
588	0.4315	0.2488
589	0.4441	0.2488
590	0.3191	0.2498
591	0.2247	0.2503
592	0.3213	0.2521
593	0.2281	0.2534
594	0.3036	0.2541
595	0.2885	0.2554
596	0.2556	0.256
597	0.2131	0.2575
598	0.2424	0.2576
599	0.2775	0.2593
600	0.9611	0.2619
601	0.2719	0.2634
602	1.1627	0.266
603	0.2738	0.2693
604	2.168	0.2705
605	0.2213	0.271
606	0.2518	0.2723
607	0.2295	0.2733
608	1.9284	0.2736
609	2.1332	0.2759
610	0.2958	0.2761
611	1.9531	0.2767
612	0.2535	0.2768
613	0.2268	0.277
614	0.3683	0.2784
615	0.2595	0.2787
616	0.2761	0.2791
617	0.2353	0.2797
618	0.3732	0.28
619	1.584	0.2802
620	0.2392	0.2819
621	0.2799	0.2824
622	0.2607	0.2917
623	2.2091	0.2972
624	0.2324	0.2988
625	0.2723	0.2997
626	2.1697	0.3003
627	1.9697	0.3008
628	1.9131	0.304
629	0.3016	0.3056
630	0.5059	0.3134
631	0.2819	0.3149
632	2.4375	0.3158
633	0.2421	0.3191
634	1.9878	0.3195
635	0.2913	0.3253
636	0.4998	0.326
637	1.6365	0.3283
638	1.7064	0.3293
639	0.3942	0.3299
640	0.5531	0.33
641	0.8792	0.3308
642	1.7058	0.3319
643	1.276	0.3324
644	2.4552	0.3376
645	2.332	0.3378
646	2.0425	0.3403
647	2.2359	0.3427
648	0.3318	0.3447
649 (NAA)	2.1226	0.3477
650	0.3128	0.3539
651	2.4394	0.3572
652	1.6098	0.3606
653	2.1619	0.3834
654	2.4301	0.4176
655	2.5428	0.4587
656	2.3235	0.4642
657	2.2994	0.4798
658	1.8298	0.4873
659	2.2335	0.5001
660	2.3191	0.645
661	2.1502	0.6652
662	2.4723	0.7066
663	1.0032	0.7238
664	2.3915	0.7535
665	2.3764	0.7565
666	2.2545	0.8233
667	2.398	0.862
668	2.5191	0.8802
669	2.0267	1.1165
670 (LAA)	2.4395	1.156
671 (LSA)	2.4633	1.1252
672 (MQA)	2.6685	1.3063
673	0.1259	0.1675
674	0.145	0.1466
675	0.1556	0.2078
676	0.1597	0.1504
677	0.1602	0.4392
678	0.1655	0.3442
679	0.1706	0.2695
680	0.1751	0.3772
681	0.1808	0.2125
682	0.1836	0.2141
683	0.1941	0.3085
684	0.2035	0.3551
685	0.2102	0.389
686	0.211	0.378
687	0.2135	0.2055
688	0.2211	0.4224
689	0.2362	0.308
690	0.2452	0.214
691	0.2655	0.2637
692	0.2657	0.2355
693	0.2679	0.2363
694	0.2699	0.5036
695	0.2727	0.5355
696	0.2802	0.4296
697	0.2826	0.2836
698	0.2925	0.6068
699	0.3002	0.5636
700	0.3064	0.3385
701	0.3158	0.333
702	0.3384	0.345
703	0.3406	0.3381
704	0.3483	0.2915
705	0.3506	0.3672
706	0.3521	0.2724
707	0.3807	0.5163
708	0.3819	0.4381
709	0.3926	0.3947
710	0.3985	0.1968
711	0.4112	0.6292
712	0.4117	0.3037
713	0.4152	0.5756
714	0.4415	0.4581
715	0.4485	0.4068
716	0.4505	0.3745
717	0.4599	0.2489
718	0.4765	0.2722
719	0.4927	0.5441
720	0.5412	0.6048
721	0.5915	0.3253
722	0.6041	0.4206
723	0.6124	0.2914
724	0.6536	0.4235
725	0.6582	0.3465
726	0.7197	0.3759
727	0.7313	0.5571
728	0.7396	0.5446
729	0.745	0.8309
730	0.7564	0.2966
731	0.7567	0.5715
732	0.7576	0.7664
733	0.7631	0.3001
734	0.794	0.4114
735	0.8022	0.5307
736	0.9027	0.6781
737	0.9398	0.399
738	0.9416	0.7018
739	0.9667	0.4594
740	0.9965	0.4343
741	1	0.4783
742	1.0191	0.551
743	1.0231	0.6666
744	1.056	0.8087
745	1.0655	0.6268
746	1.1118	0.4961
747	1.1738	0.564
748	1.2791	0.3274
749	1.2809	0.399
750	1.2982	0.4558
751	1.3139	0.7001
752	1.3224	0.501
753	1.3284	0.525
754	1.3419	0.7534
755	1.3892	0.5515
756	1.3987	0.3305
757	1.4942	0.5231
758	1.5969	0.522
759	1.6151	0.6696
760	1.7018	0.4485
761	1.7387	0.3559
762	1.8863	0.4924
763	0.6994	0.4998
764	0.1809	0.6314
765	0.1508	0.2602
766	0.1705	0.2384
767	1.7782	0.8638
768	0.1214	0.518
769	0.1208	0.1841
770	2.037	0.8814
771	1.5571	0.5758
772	0.1923	0.2602
773	0.148	0.2389
774	0.1534	0.2437
775	0.1888	0.5101
776	0.1595	0.2285
777	0.1409	0.1796
778	0.9561	0.5706
779	2.0754	0.4466
780	2.6645	0.7354
781	0.1846	0.2281
782	0.1671	0.2883
783	0.3363	0.266
784	2.0784	0.8247
785	0.2617	0.3117
786	2.4491	0.6629
787	0.167	0.2349
788	0.2033	0.2946
789	0.152	0.2076
790	0.1491	0.2485
791	1.1013	0.5347
792	2.3588	1.0972
793	0.1363	0.2222
794	0.9075	0.5358
795	0.1651	0.2436
796	0.3626	0.6337
797	0.1956	0.2877
798	2.631	0.6164
799	0.3426	0.7337
800	0.2031	0.2336
801	0.1462	0.2759
802	0.2099	0.1685
803	1.8269	0.6617
804	1.5902	0.8477
805	0.2074	0.2843
806	0.1845	0.7788
807	0.1105	0.1405
808	1.3427	0.6634
809	0.1869	0.2286
810	0.4218	0.4733
811	1.4223	0.6829
812	0.5904	0.2542
813	1.0381	1.0227
814	2.4979	0.7322
815	0.1554	0.2823
816	1.9054	0.6798
817	0.1408	0.1976
818	2.5257	0.8507
819	1.8839	0.5537
820	0.1556	0.229
821	2.4218	0.6326
822	0.1685	0.8101
823	0.5916	0.2384
824	0.19	0.2841
825	0.2491	0.6166
826	0.2132	0.2298
827	1.9775	0.7557
828	0.1527	0.4317
829	0.268	0.6829
830	1.8377	0.5772
831	0.1323	0.1519
832	1.1318	0.6002
833	0.3152	0.2757
834	1.0423	0.6455
835	2.3809	1.2074
836	2.4656	0.4708
837	0.1414	0.4605
838	0.2159	0.1818
839	0.1779	0.2427
840	0.1961	0.2968
841	0.1579	0.2135
842	0.1367	0.1944
843	2.6283	0.8935
844	0.156	0.4446
845	2.4002	0.6133
846	1.5464	0.516
847	2.5557	0.6857
848	2.0696	0.7326
849	0.3717	0.245
850	0.17	0.2339
851	0.1458	0.1699
852	1.5215	0.6344
853	0.3459	0.7155
854	0.7002	0.5251
855	0.1537	0.3285
856	2.5697	1.2539

## Sheet: Figure 2d
EC50 of 27-60 HCDR3-randomized clones
	EC50 (nM)
scFv clones	Ancestral	BA.1
YTA	0.8445	7.263
SSV	3.799	17.55
YSV	0.4027	4.563
WNV	0.4965	7.715
GVA	3.322	3.246
NAA	1.028	3.828
QDA	0.1588	0.5683
GDA	0.2102	1.166
RDA	1.287	0.354
LAA	0.2142	0.8239
LSA	0.2409	1.256
MQA	0.2154	0.3656

## Sheet: Figure 2e
EC50 of 27-60 BCR HC clonotypes
		EC50 (nM)
scFv clones	BCR HC sequence	Ancestral	BA.1
27-60	GAGGTGCAGCTGGTGCAATCTGGAGGAGGCTTGATCCAGCCTGGGGGGTCCCTGAGACTCTCCTGTGCAGCCTCAGGGGTCACCGTCAGTAGTAACTATATGAGCTGGGTCCGCCAGGCTCCAGGGAAGGGGCTGGAGTGGGTCTCAGTTATTTATAGCGGTGGTAGCACATTCTACGCAGACTCCGTGAAGGGCCGATTCACCATCTCCAGAGACAATTCCAAGAATACGCTGTATCTTCAAATGAACAGCCTGAGAGCCGAGGACACGGCCGTGTATTACTGTGCGAGAGATTTGATGGAAGCGGGGGGTATGGACGTCTGGGGCCAAGGGAGCACGGTCACCGTCTCCTCAACTAGT	0.1568	0.9091
3rd-1	GAGGTGCAGCTGGTGGAGTCTGGAGGAGGCTTGATCCAGCCTGGGGGGTCCCTGAGACTCTCCTGTGCAGCCTCTGGGATCACCGTCAGTAGCAACTACATGAGCTGGGTCCGCCAGGCTCCAGGGAAGGGGCTGGAGTGGGTCTCAGTTATTTATAGCGGTGGTAGCACATACTACGCAGACTCCGTGAAGGGCCGATTCACCATCTCCAGAGACAATTCCAAGAACACGCTGTATCTTCAAATGAACAGCCTGAGAGCCGAGGACACGGCCGTGTATTACTGTGCGAGAGATTTGCGCGAGGTCGGCGGTATGGACGTCTGGGGCCAAGGGACCACGGTCACCGTCTCCTCA	0.4124	0.266
3rd-4	GAGGTGCAGCTGGTGCAATCTGGAGGAGGCTTGATCCAGCCTGGGGGGTCCCTGAGACTCTCCTGTGCAGCCTCTGGGCTCATCGTCAGTAGCAACTACATGAGCTGGGTCCGCCAGGCTCCAGGGAAGGGGCTGGAGTGGGTCTCAGTTATTTATAGCGGTGGTAGCACATACTACGCAGACTCCGTGAAGGGCCGATTCACCATCTCCAGAGACAATTCCAAGAACACGCTGTATCTTCAGATGAACAGCCTGAGAGCCGAGGACACGGCCGTGTATTACTGTGCGAGAGATCTGGATATTGCCGGGGGTATGGACGTCTGGGGCCAAGGGACCACGGTCACCGTCTCCTCA	0.3832	58.16
3rd-21	GAGGTGCAGCTGGTGGAGTCTGGGGGAGGCTTGGTCCAGCCTGGGGGGTCCCTGAGACTCTCCTGTGCAGCCTCTGGAGTCACCGTCAGTAGCAACTACATGAGCTGGGTCCGCCAGGCTCCAGGGAAGGGGCTGGAGTGGGTCTCAGTTATTTATAGCGGTGGTAGCACATACTACGCAGACTCCGTGAAGGGCAGATTCACCATCTCCAGAGACAATTCCAAGAACACGCTGTATCTTCAAATGAACAGCCTGAGAGCCGAGGACACGGCTGTGTATTACTGTGCGAGAGATCTGGAAAGTGCGGGGGGTATGGACGTCTGGGGCCAAGGGACCACGGTCACCGTCTCCTCA	0.21	>100
3rd-22	GAGGTGCAGCTGGTGGAGTCTGGAGGAGGCTTGATCCAGCCTGGGGGGTCCCTGAGACTCTCCTGTGCAGCCTCTGGGGTCACCGTCAGTAGCAACTACATGAGCTGGGTCCGCCAGGCTCCAGGGAAGGGGCTGGAGTGGGTCTCAGTTATTTATAGCGGTGGTAGCACATACTACGCAGACTCCGTGAAGGGCCGATTCACCATCTCCAGAGACAATTCCAAGAACACGCTGTATCTTCAAATGAACAGCCTGAGAGCCGAGGACACGGCCGTGTATTACTGTGCGAGAGATCTGGATATAGCTGGAGGTATGGACGTCTGGGGCCAAGGGACCACGGTCACCGTCTCCTCA	4.467	>100
3rd-35	GAGGTGCAGCTGGTGGAGTCTGGGGGAGGCTTGGTCCAGCCTGGGGGGTCCCTGAGACTCTCCTGTGCAGCCTCTGGAGTCACCGTCAGTAGCAACTACATGAGCTGGGTCCGCCAGGCTCCAGGGAAGGGGCTGGAGTGGGTCTCAATTATTTATAGCGGTGGTAGCACATACTACGCAGACTCCGTGAAGGGCAGATTCATTATCTCCAGAGACAATTCCAAGAACACGCTGTATCTTCAAATGAACAGCCTGAGAGCCGAGGACACGGCTCTGTATTACTGTGCGAGAGATCTGGCAGCAGCTGGCGGTATGGACGTCTGGGGCCAAGGGACCACGGTCACCGTCTCCTCA	7.389	>100
3rd-52	GAGGTGCAGCTGGTGGAGTCTGGAGGAGGCTTGATCCAGCCTGGGGGGTCCCTGAGACTCTCCTGTGCAGCCTCTGGGTTAACTGTCAGTAGCAACTACATGAGCTGGGTCCGCCAGGCTCCAGGGAAGGGGATGGAGTGGGTCTCAGTTATTTATAGCGGTGGTAGCACATACTACGCAGACTCCGTGAAGGGCCGATTCACCATCTCCAGAGACAATTCCAAGAACACGCTGTATCTTCAAATGAACAGCCTGAGAGCCGAGGACACGGCCGTGTATTACTGTGCGAGAGATCTCGATGAGGCGGGCGGTATGGACGTCTGGGGCCAAGGGACCACGGTCACCGTCTCCTCA	2.02	>100
6th-1	GAGGTGCAGCTGGTGCAATCTGGAGGAGGCTTGATCCAGCCTGGGGGGTCCCTGAGACTCTCCTGTGCAGCCTCTGGGCTCATCGTCAGTAGCAACTATATGAGCTGGGTCCGCCAGGCTCCAGGGAAGGGGCTGGAGTGGGTCTCAATTATTTATCCCGGTGGTAGCACATTCTACGCAGACTCCGTGAAGGACCGATCTACCGTCTCCAGAGACAGTTCCACGAACACGCTGTATCTTCAAATGAACAGATTGAGAGCCGAGGACACGGCCGTCTATTACTGTGCGAGAGATTTGCGCGAGGTCGGCGGTATGGACGTCTGGGGCCAAGGGACCACGGTCACCGTCTCTTCA	0.05346	0.07483
6th-4	GAGGTGCAGCTGGTGCAATCTGGAGGAGGCTTGATCCAGCCTGGGGGGTCCCTGAGACTCTCCTGTGCAGCCTCTGGGGTCACCGTCAGTAACAACTACATGACCTGGGTCCGCCAGGCTCCAGGGAAGGGGCTGGAGTGGGTCTCAGTTCTTTATGGCGGTGGTAGCAAATTCTACGCTGACTCCGTGAAGGGCCGATTCACCATTTCCAGAGACAATTCCAAGAACACATTGTATCTTCAAATGAATAGCCTGAGACTCGAGGACACGGCCGTGTATTACTGTGCGAGAGATCTGGATGTTGCCGGGGGTATGGACGTCTGGGGCCAAGGGACCACGGTCACCGTCTCCTCA	0.04525	1.465
6th-21	GAGGTGCAGCTGGTGCAATCTGGAGGAGGCTTGATCCAGCCTGGGGGGTCCCTGAGACTCTCCTGTGCAGCCTCTGGAATCACCGTCAGTCTTAACTACATGACCTGGGTCCGCCAGGCTCCAGGGAAGGGACTGGACTGGGTCTCAGTTATTTATAGCGGTGGTAGCACATTCTACGCAGACTCCGTGAAGGGCAGATTCACCATCTCCAGAGACAATTCCAAGAACACGCTGTATCTTCAAATGAACAGCCTGAGAGCCGAGGACACGGCTGTGTATTACTGTGCGAGAGATCTGGAAAGTGCGGGGGGTATGGACGTCTGGGGCCAAGGGACCACGGTCACCGTCTCCTCA	0.07356	4.251
6th-22	GAGGTGCAGCTGGTGGAGTCTGGAGGAGGCTTGATCCAGCCTGGGGGGTCCCTGAGACTCTCCTGTGCAGCCTCTGGGCTCACCGTCAGTGCCAACTACATGAACTGGGTCCGCCAGGCTCCAGGGAAGGGGCTGGAGTGGGTCTCACTTATTTATGCCGGTGGTACCACATTCTACGCAGACTCCGTGAAGGGCCGATTCACCATCTCCAGAGACAATTCGAAGAATACGTTGTATCTTCAAATGAACAGCCTGAGAGCCGAGGACACGGCCGTGTATTACTGTGCGAGAGACCTCGACATAGCAGGAGGTATGGACGTCTGGGGCCAAGGGACCACGGTCATCGTCTCCTCA	0.6677	>100
6th-35	GAGGTGCAGCTGGTGGAGTCTGGGGGAGGCTTGGTCCAGCCTGGGGGGTCCCTGAGACTCTCCTGTGCAGCCTCTGGAGTCACCGTCAGCAGGAACTATATGACTTGGGTCCGCCAGACTCCAGAGAAGGGGCTGGAGTGGGTCTCAACTATCTATGCCGGTGGTAGCACATTCTATGCAGACTCCGTGAAGGGCAGATTCATTATCTCCAGAGACAATTCCAAGAACACCCTATATCTTCAAATGAATAGCCTGAGAGCCGAGGACACGGCTCTGTATTACTGTGCGAGAGATCTGCAAGAAGCTGGCGGTATGGACGTCTGGGGCCAAGGGACCACGGTCACCGTCTCTTCA	0.07815	0.2752
6th-52	GAGGTGCAGCTGGTGGAGTCTGGAGGAGGCTTGATCCAGCCTGGGGGGTCCCTGAGACTCTCCTGTACTGCCTCTGAAATACTTGTCAGTAGGAACTACATGAACTGGGTCCGCCAGGCTCCAGGGAAGGGGCTGGAGTGGGTCTCAGTTATTTATCCCGGTGGTAGCACATTCTACGCAGACTCCGTGAAGGGCCGATTCACCATCTCCAGAGACAATTCCAAGAACAGTCTGTATCTTCAAATGAACAGCCTGAGAGCCGAGGACACGGCCGTGTATTACTGTGCGAGAGATCTCATTGAGGCGGGCGGTATGGACGTCTGGGGCCAAGGGACCACGGTCACCGTCTCCTCA	0.08692	0.2766
	Affinity enhancement fold
Vaccinee No.	Ancestral	BA.1
No.1	7.71418	3.55472
No.4	8.46851	39.6997
No.21	2.85481	ND
No.22	6.69013	ND
No.35	94.5489	ND
No.52	23.2398	ND

## Sheet: Figure S2
P value of plasma ELISA against Ancestral and BA.1 RBD
			P value
Dilution fold	RBD	Time point	IgM	IgA	IgG
(a) 100-fold	Ancestral	1st-2nd	0.5951	0.0081	<0.0001
	Ancestral	1st-3rd	<0.0001	<0.0001	<0.0001
	Ancestral	1st-6th	<0.0001	<0.0001	<0.0001
	BA.1	1st-2nd	0.3754	0.985	0.9859
	BA.1	1st-3rd	0.0196	0.6387	<0.0001
	BA.1	1st-6th	0.9555	<0.0001	<0.0001
(b) 500-fold	Ancestral	1st-2nd	0.8851	0.9609	0.5758
	Ancestral	1st-3rd	<0.0001	<0.0001	<0.0001
	Ancestral	1st-6th	0.0004	<0.0001	<0.0001
	BA.1	1st-2nd	0.87	0.5803	>0.9999
	BA.1	1st-3rd	0.0007	0.8493	0.0077
	BA.1	1st-6th	0.8044	<0.0001	<0.0001
(c) 2,500-fold	Ancestral	1st-2nd	>0.9999	0.9282	<0.0001
	Ancestral	1st-3rd	0.0491	0.0002	<0.0001
	Ancestral	1st-6th	0.2086	<0.0001	<0.0001
	BA.1	1st-2nd	0.9999	0.6823	>0.9999
	BA.1	1st-3rd	0.0258	0.456	0.8904
	BA.1	1st-6th	0.9617	<0.0001	<0.0001

## Sheet: Figure S3
P value of plasma ELISA against BQ.1.1 RBD
			P value
Dilution fold	RBD	Time point	IgM	IgA	IgG
(a) 100-fold	BQ.1.1	1st-6th	0.319	<0.0001	<0.0001
(b) 500-fold	BQ.1.1	1st-6th	0.2854	<0.0001	<0.0001
(c) 2,500-fold	BQ.1.1	1st-6th	0.3264	0.0009	<0.0001

## Sheet: Figure S5a
EC50 of BA.1 RBD-binding scFv clones
	EC50 (nM)
scFv clones	Ancestral	Alpha	Beta	Gamma	Delta	BA.1	BA.2	BA.4/5	BQ.1.1	XBB.1.5	XBB.1.16
27-60	0.05907	0.09373	0.08777	0.06761	0.1407	0.1962	0.1265	>100	>100	>100	72.7
35-08	0.08908	0.09446	0.1032	0.09103	0.1228	0.1534	0.101	0.1116	0.09372	0.08605	0.1189
35-15	0.05496	0.05918	0.06852	0.06	0.1734	0.05733	0.04407	0.07169	>100	49.34	4.02
35-46	0.02802	0.03237	0.0412	0.03665	0.269	0.03698	0.03122	0.05557	0.1961	0.02485	0.02258
35-68	0.03514	0.04048	0.03821	0.03862	0.2199	0.06996	0.08113	0.06156	0.04987	0.04577	0.0557
35-78	0.02883	0.06809	0.06748	0.06896	0.1302	0.02939	0.03028	0.03253	0.08966	0.06784	0.07171
43-09	0.02348	0.03652	0.03445	0.03484	0.1983	0.03121	0.02354	0.02988	0.0234	0.0196	0.05837
43-27	0.138	0.02957	0.02783	0.02549	0.3156	0.1426	0.1357	0.1428	0.0201	0.01707	0.02941
43-34	0.038	0.09113	0.07711	0.07085	0.3314	0.121	0.06763	0.1663	0.1545	0.07956	0.1801

## Sheet: Figure S5b
IC50 of BA.1 RBD-binding scFv clones
	IC50 (nM)
scFv clones	Ancestral	Alpha	Beta	Gamma	Delta	BA.1
27-60	0.44	3.2	2.5	0.8	1.4	71.02
35-08	1.39	3.3	7.7	1.8	11.1	8.85
35-15	0.92	0.3	2.2	1.3	0.8	25.79
35-46	3.03	5.2	6.4	2.1	21.2	12.54
35-68	2.78	3	3.2	2.5	6.8	6.25
35-78	5.2	3.5	5.3	3.1	4.4	12.12
43-09	10.03	66.8	96.9	1.7	7	35.92
43-27	9.62	38.2	8.8	2.1	3.5	58.89
43-34	2.37	8.8	22.2	4.4	40.5	74.12

## Sheet: Figure S7
P value of numbers of SHM between the third and sixth repertoire
Figure	Clonotype	Vaccinee No.	P value
(b) BCR HC	27-60, 35-08, 35-15, 35-46, 35-68, 35-78, 43-09, 43-27, 43-34	N/A	<0.0001
(d) BCR HC clonotypes in same vaccinees	27-60	21	0.0003
	27-60	22	0.0001
	27-60	35	<0.0001
	43-34	43	0.0043

## Sheet: Figure S9b
BCR HC sequences of XXA/V clonotypes
Vaccinee	Blood sampling	IGHV gene	IGHJ gene	Isotype	Nucleotide sequence	Amino acid sequence	HCDR1	HCDR2	HCDR3	Number of SHM	Frequency
1	3rd	IGHV3-53*01	IGHJ6*01	IGHG1*14	TGCAGCCTCTGGGATCACCGTCAGTAGCAACTACATGAGCTGGGTCCGCCAGGCTCCAGGGAAGGGGCTGGAGTGGGTCTCAGTTATTTATAGCGGTGGTAGCACATACTACGCAGACTCCGTGAAGGGCCGATTCACCATCTCCAGAGACAATTCCAAGAACACGCTGTATCTTCAAATGAACAGCCTGAGAGCCGAGGACACGGCCGTGTATTACTGTGCGAGAGATTTGCGCGAGGTCGGCGGTATGGACGTCTGGGGCCAAGGGACCACGGTCACCGTCTCCTCA	AASGITVSSNYMSWVRQAPGKGLEWVSVIYSGGSTYYADSVKGRFTISRDNSKNTLYLQMNSLRAEDTAVYYCARDLREVGGMDVWGQGTTVTVSS	GITVSSNY	IYSGGST	ARDLREVGGMDV	1	3.34213e-05
1	4th	IGHV3-53*01	IGHJ6*01	IGHM*04	TGCAGCCTCTGGGTTCACCGTCAGTAGCAACTACATGAGCTGGGTCCGCCAGGCTCCAGGGAAGGGGCTGGAGTGGGTCTCACTTATTTATAGCGGTGGTAGCACATACTTCGCAGACTCCGTGAAGGGCCGATTCACCATCTCCAGAGACAATTCCAAGAACACGCTGTATCTTCAAATGAACAGCCTGAGAGCCGAGGACACGGCCGTGTATTACTGTGCGAGAGATTTGCGCGAGGTCGGCGGTATGGACGTCTGGGGCCAAGGGACCACGGTCATCGTCTCCTCA	AASGFTVSSNYMSWVRQAPGKGLEWVSLIYSGGSTYFADSVKGRFTISRDNSKNTLYLQMNSLRAEDTAVYYCARDLREVGGMDVWGQGTTVIVSS	GFTVSSNY	IYSGGST	ARDLREVGGMDV	2	3.24037e-06
1	5th	IGHV3-53*01	IGHJ6*01	IGHG1*14	TGCAGCCTCTGGACTCATCGTCAGTAGCAATTACATGAGTTGGGTCCGCCAGGCTCCAGGGAAGGGACTGGAGTGGGTCGCACTTATTTATAGCGGTGGTAGCACGTTCTACGCAGACTCCGTGAAGGGCCGATTCACCATCTCCAGAGACAATGCCAAGAACACGATGTATTTTCAAATGGACCGCCTGACAGCCGAGGACACGGCCGTGTATTACTGTGCGAGAGATTTGCGCGAGGTCGGCGGTATGGACGTCTGGGGCCAAGGGACCACGGTCACCGTCTCCTCA	AASGLIVSSNYMSWVRQAPGKGLEWVALIYSGGSTFYADSVKGRFTISRDNAKNTMYFQMDRLTAEDTAVYYCARDLREVGGMDVWGQGTTVTVSS	GLIVSSNY	IYSGGST	ARDLREVGGMDV	16	1.98764e-06
1	5th	IGHV3-53*01	IGHJ6*01	IGHG1*14	TGCAGCCTCTGAGATCACCGTCAGTAGTAACTACATGAGCTGGGTCCGCCAGGCTCCAGGGAAGGGGCTGGAGTGGGTCTCAGTTATTTATAGCGGTGGTAGCACATTCTATGCAGACTCCGTGAAGGGCCGATTCACCATCTCCAGAGACAGTTCCAAGAACACGCTGTATCTTCAAATGAACAGCCTGAGAGCCGAGGACACGGCCGTGTATTACTGTGCGAGAGATTTGCGCGAGGTCGGCGGTATGGACGTCTGGGGCCAAGGGACCACGGTCACCGTCTCCTCA	AASEITVSSNYMSWVRQAPGKGLEWVSVIYSGGSTFYADSVKGRFTISRDSSKNTLYLQMNSLRAEDTAVYYCARDLREVGGMDVWGQGTTVTVSS	EITVSSNY	IYSGGST	ARDLREVGGMDV	6	1.98764e-06
1	6th	IGHV3-53*01	IGHJ6*01	IGHG1*14	TGCAGCCTCTGGGCTCATCGTCAGTAGCAACTATATGAGCTGGGTCCGCCAGGCTCCAGGGAAGGGGCTGGAGTGGGTCTCAATTATTTATCCCGGTGGTAGCACATTCTACGCAGACTCCGTGAAGGACCGATCTACCGTCTCCAGAGACAGTTCCACGAACACGCTGTATCTTCAAATGAACAGATTGAGAGCCGAGGACACGGCCGTCTATTACTGTGCGAGAGATTTGCGCGAGGTCGGCGGTATGGACGTCTGGGGCCAAGGGACCACGGTCACCGTCTCTTCA	AASGLIVSSNYMSWVRQAPGKGLEWVSIIYPGGSTFYADSVKDRSTVSRDSSTNTLYLQMNRLRAEDTAVYYCARDLREVGGMDVWGQGTTVTVSS	GLIVSSNY	IYPGGST	ARDLREVGGMDV	16	5.5043e-06
1	6th	IGHV3-53*01	IGHJ6*01	IGHA1*01	TGCAGCCTCTGGGCTCACCGTCAGTAGCAACTACATGAGCTGGGTCCGCCAGGCTCCAGGGAAGGGGCTGGAGTGGGTCTCACTTATTTATAGTGGTGGTAGCACATACTACGCAGACTCCGTGAAGGGCCGATTCAGCATCTCCAGAGACAATTCCAGGAACACGCTGTATCTTCAAATGAGCAGCCTGAGAGCCGAGGACACGGCCGTGTATTACTGTGCGAGAGATTTGCGCGAGGTCGGCGGTATGGACGTCTGGGGCCAAGGGACCACGGTCACCGTCTCCTCA	AASGLTVSSNYMSWVRQAPGKGLEWVSLIYSGGSTYYADSVKGRFSISRDNSRNTLYLQMSSLRAEDTAVYYCARDLREVGGMDVWGQGTTVTVSS	GLTVSSNY	IYSGGST	ARDLREVGGMDV	6	5.5043e-06
1	6th	IGHV3-53*01	IGHJ6*01	IGHG1*14	TGCAGCCTCTGGGATCATCGTCAGTAGCAACTACATGAGCTGGGTCCGCCAGGCTCCAGGGAAGGGGCTGGAGTGGGTCTCAGTTATTTATCCCGGGGGTAGCACATTCTACGCAGACTCCGTTAAGGGCCGATTCACCATCTCCAGAGACATTTCCAAGAACACGCTGTTTCTTCAAATGAACAGCCTGAGAGCCGAGGACACGGCCGTCTATTACTGTGCGAGAGATCTCGACGTCGCGGGGGGTATGGACGTCTGGGGCCAAGGGACCACGGTCACCGTCTCCTCA	AASGIIVSSNYMSWVRQAPGKGLEWVSVIYPGGSTFYADSVKGRFTISRDISKNTLFLQMNSLRAEDTAVYYCARDLDVAGGMDVWGQGTTVTVSS	GIIVSSNY	IYPGGST	ARDLDVAGGMDV	10	2.75215e-06
1	6th	IGHV3-53*01	IGHJ6*01	IGHG1*14	TGCAGCCTCTGGGCTCACCGTCAGTTACAACTACATGAGCTGGGTCCGCCAGGCTCCAGGGAAGGGGCTGGAGTGGGTCTCAGTTATTTATAGTGGTGGTAGCACATTCTATGCAGACTCCGTGAAGGGCCGATTCACCATCTCCAGAGACAATTCTAAGAACACGCTGTATCTTCAAATGAACAGCCTGAGAGCCGAGGACACGGCCGTTTATTACTGTGCGAGAGACCTTATGGAAGCCGGCGGTATGGACGTCTGGGGCCAAGGGACCACGGTCACCGTCTCCTCA	AASGLTVSYNYMSWVRQAPGKGLEWVSVIYSGGSTFYADSVKGRFTISRDNSKNTLYLQMNSLRAEDTAVYYCARDLMEAGGMDVWGQGTTVTVSS	GLTVSYNY	IYSGGST	ARDLMEAGGMDV	8	2.75215e-06
1	6th	IGHV3-53*01	IGHJ6*01	IGHG1*14	TGCAGCCTCTGGGATCATCGTCAGTAGGAACTACATGAGCTGGGTCCGCCAGGCTCCAGGGAAGGGTCTGGAGTGGGTCTCACTTATGTATGCCGGCGGTAGTACATTTTACGCAGACTCCGCGAAGGGCCGATTCACCATCTCCAGAGACAATTCCAAGAACACGCTCTATCTTCAATTGAACAGCCTGAGAGTCGAGGACACGGCCGTATATTATTGTGCGAGAGACCTTATGGAAGCCGGCGGAATGGACGTCTGGGGCCGAGGGACCACGGTCACCGTCTCCTCT	AASGIIVSRNYMSWVRQAPGKGLEWVSLMYAGGSTFYADSAKGRFTISRDNSKNTLYLQLNSLRVEDTAVYYCARDLMEAGGMDVWGRGTTVTVSS	GIIVSRNY	MYAGGST	ARDLMEAGGMDV	18	2.75215e-06
4	3rd	IGHV3-66*01	IGHJ6*01	IGHG1*14	TGCAGCCTCTGGAATCACCGTCAGTAGCAACTACATGACCTGGGTCCGCCAGGCTCCAGGGAAGGGGCTGGAGTGGGTCTCAGTTATTTATAGCGGTGGTAGCACATACTACGCAGACTCCGTGAAGGGCAGATTCACCATCTCCAGAGACAATTCCAAGAACACGCTGTATCTTCAAATGAACAGCCTGAGAGCCGAGGACACGGCTGTGTATTACTGTGCGAGAGACTTGGATATTGTGGGTGGTATGGACGTCTGGGGCCAAGGGACCACGGTCACCGTCTCCTCA	AASGITVSSNYMTWVRQAPGKGLEWVSVIYSGGSTYYADSVKGRFTISRDNSKNTLYLQMNSLRAEDTAVYYCARDLDIVGGMDVWGQGTTVTVSS	GITVSSNY	IYSGGST	ARDLDIVGGMDV	2	6.93287e-06
4	3rd	IGHV3-53*01	IGHJ6*01	IGHG1*14	TGCAGCCTCTGGGCTCATCGTCAGTAGCAACTACATGAGCTGGGTCCGCCAGGCTCCAGGGAAGGGGCTGGAGTGGGTCTCAGTTATTTATAGCGGTGGTAGCACATACTACGCAGACTCCGTGAAGGGCCGATTCACCATCTCCAGAGACAATTCCAAGAACACGCTGTATCTTCAGATGAACAGCCTGAGAGCCGAGGACACGGCCGTGTATTACTGTGCGAGAGATCTGGATATTGCCGGGGGTATGGACGTCTGGGGCCAAGGGACCACGGTCACCGTCTCCTCA	AASGLIVSSNYMSWVRQAPGKGLEWVSVIYSGGSTYYADSVKGRFTISRDNSKNTLYLQMNSLRAEDTAVYYCARDLDIAGGMDVWGQGTTVTVSS	GLIVSSNY	IYSGGST	ARDLDIAGGMDV	3	3.46643e-06
4	3rd	IGHV3-66*01	IGHJ6*01	IGHG1*14	TGCAGCCTCTGGAGTCACCGTCAGTAGCAACTACATGAGCTGGGTCCGCCAGGCTCCAGGGAAGGGGCTGGAGTGGGTCTCACTTATTTATAGCGGTGGTAGCACATACTACGCAGACTCCGTGAAGGGCAGATTCACCATCTCCAGAGACAATTCCAAGAACACGCTGTATCTTCAAATGAACAGCCTGAGAGCCGAGGACACGGCTGTGTATTACTGTGCGAGAGACTTGGATATTGTGGGTGGTATGGACGTCTGGGGCCAAGGGACCACGGTCACCGTCTCCTCA	AASGVTVSSNYMSWVRQAPGKGLEWVSLIYSGGSTYYADSVKGRFTISRDNSKNTLYLQMNSLRAEDTAVYYCARDLDIVGGMDVWGQGTTVTVSS	GVTVSSNY	IYSGGST	ARDLDIVGGMDV	2	3.46643e-06
4	3rd	IGHV3-53*01	IGHJ6*01	IGHM*04	TGCAGCCTCTGGGTTCACCGTCAGTAGCAACTACATGAGCTGGGTCCGCCAGGCTCCAGGGAAGGGGCTGGAGTGGGTCTCACTTATTTATAGCGGTGGTAGCACATACTACGCAGACTCCGTGAAGGGCCGATTCACCATCTCCAGAGACAATTCCAAGAACACGCTGTATCTTCAAATGAACAGCCTGAGAGCCGAGGACACGGCCGTGTATTACTGTGCGAGAGATCTGGATATTGCCGGGGGTATGGACGTCTGGGGCCAAGGGACCACGGTCACCGTCTCCTCA	AASGFTVSSNYMSWVRQAPGKGLEWVSLIYSGGSTYYADSVKGRFTISRDNSKNTLYLQMNSLRAEDTAVYYCARDLDIAGGMDVWGQGTTVTVSS	GFTVSSNY	IYSGGST	ARDLDIAGGMDV	1	3.46643e-06
4	3rd	IGHV3-53*01	IGHJ6*01	IGHA1*01	TGCAGCCTCTGGGTTCACCGTCAGTAGCAACTACATGAGCTGGGTCCGCCAGGCTCCAGGGAAGGGGCTGGAGTGGGTCTCAGTTATTTATAGCGGTGGTAGCACATACTACGCAGACTCCGTGAAGGGCCGATTCACCATCTCCAGAGACAATTCCAAGAACACGCTGTATCTTCAAATGAACAGCCTGAGAGCCGAGGACACGGCCGTGTATTACTGTGCGAGAGACCTAATTGTAGTAGGGGGTATGGACGTCTGGGGCCAAGGGACCACGGTCACCGTCTCCTCA	AASGFTVSSNYMSWVRQAPGKGLEWVSVIYSGGSTYYADSVKGRFTISRDNSKNTLYLQMNSLRAEDTAVYYCARDLIVVGGMDVWGQGTTVTVSS	GFTVSSNY	IYSGGST	ARDLIVVGGMDV	0	3.46643e-06
4	3rd	IGHV3-66*01	IGHJ6*01	IGHG1*14	TGCAGCCTCTGGATTCACCGTCAGTAGCAACTACATGAGCTGGGTCCGCCAGGCTCCAGGGAAGGGGCTGGAGTGGGTCTCACTTATTTATAGCGGTGGTAGCACATACTACACAGACTCCGTGAAGGGCAGATTCACCATCTCCAGAGACAATTCCAAGAACACGCTGTATCTTCAAATGAACAGCCTGAGAGCCGAGGACACGGCTGTGTATTACTGTGCGAGAGACTTGGATATTGTGGGTGGTATGGACGTCTGGGGCCAAGGGACCACGGTCACCGTCTCCTCA	AASGFTVSSNYMSWVRQAPGKGLEWVSLIYSGGSTYYTDSVKGRFTISRDNSKNTLYLQMNSLRAEDTAVYYCARDLDIVGGMDVWGQGTTVTVSS	GFTVSSNY	IYSGGST	ARDLDIVGGMDV	2	3.46643e-06
4	4th	IGHV3-53*01	IGHJ6*01	IGHG1*14	TGCAGCCTCTGGGTTCATCGTCAGTAGGAACTACATGAGCTGGGTCCGCCAGGCTCCAGGGAAGGGGCTGGAGTGGGTCTCACTTATTTATAGCGGTGGTAGCACATACTACGCAGACTCCGTGAAGGGCCGATTCACCATCTCCAGAGACAATTCCAAGAACACGCTGTATCTTCAAATGAACAGCCTGAGAGCCGAGGACACGGCCGTGTATTACTGTGCGAGAGATCTGGATGTTGCCGGGGGTATGGACGTCTGGGGCCAAGGGACCACGGTCACCGTCTCCTCA	AASGFIVSRNYMSWVRQAPGKGLEWVSLIYSGGSTYYADSVKGRFTISRDNSKNTLYLQMNSLRAEDTAVYYCARDLDVAGGMDVWGQGTTVTVSS	GFIVSRNY	IYSGGST	ARDLDVAGGMDV	3	3.34589e-06
4	4th	IGHV3-53*04	IGHJ6*01	IGHG1*14	TGCAGCCTCTGGAATCACCGTCAGTAGCAACTACATGAGCTGGGTCCGCCAGGCTCCAGGGAAGGGGCTGGAGTGGGTCTCAGTTATTTATAGCGGTGGTAGCACATTCTACGCAGACTCCGTGAAGGGCCGATTCACCATCTCCAGACACAATTCCAAGAACACGCTGTATCTTCAAATGAACAGCCTGAGAGCTGAGGACACGGCCCTGTATTACTGTGCGAGAGATCTAGACATAGCAGGGGGTATGGACGTCTGGGGCCAAGGGACCACGGTCACCGTCTCCTCA	AASGITVSSNYMSWVRQAPGKGLEWVSVIYSGGSTFYADSVKGRFTISRHNSKNTLYLQMNSLRAEDTALYYCARDLDIAGGMDVWGQGTTVTVSS	GITVSSNY	IYSGGST	ARDLDIAGGMDV	4	3.34589e-06
4	6th	IGHV3-53*01	IGHJ6*01	IGHG1*14	TGCAGCCTCTGGGGTCACCGTCAGTAACAACTACATGACCTGGGTCCGCCAGGCTCCAGGGAAGGGGCTGGAGTGGGTCTCAGTTCTTTATGGCGGTGGTAGCAAATTCTACGCTGACTCCGTGAAGGGCCGATTCACCATTTCCAGAGACAATTCCAAGAACACATTGTATCTTCAAATGAATAGCCTGAGACTCGAGGACACGGCCGTGTATTACTGTGCGAGAGATCTGGATGTTGCCGGGGGTATGGACGTCTGGGGCCAAGGGACCACGGTCACCGTCTCCTCA	AASGVTVSNNYMTWVRQAPGKGLEWVSVLYGGGSKFYADSVKGRFTISRDNSKNTLYLQMNSLRLEDTAVYYCARDLDVAGGMDVWGQGTTVTVSS	GVTVSNNY	LYGGGSK	ARDLDVAGGMDV	14	6.25778e-06
4	6th	IGHV3-53*01	IGHJ6*01	IGHG1*14	TGCAGCCTCTGAATTAATCGTCAGTACCAACTACATGAATTGGGTCCGCCAGGCTCCAGGGAAGGGGCTGGAGTGGGTCTCACTTATTTATAGCGGTGGCAGTACATACTACGCAGACTCCGTGAAGGGCCGATTCACCATCTCCAGAGACAATTCCAAGAACACGATGTATCTTCAAATGAACAACCTGAGAGCCGAGGACACGGCCGTGTATTACTGTGCGAGAGATCTGGATATTGTCGGGGGTATGGACGTCTGGGGCCAAGGGACCACGGTCACCGTCTCTTCA	AASELIVSTNYMNWVRQAPGKGLEWVSLIYSGGSTYYADSVKGRFTISRDNSKNTMYLQMNNLRAEDTAVYYCARDLDIVGGMDVWGQGTTVTVSS	ELIVSTNY	IYSGGST	ARDLDIVGGMDV	12	6.25778e-06
4	6th	IGHV3-53*01	IGHJ6*01	IGHG1*14	TGCAGCCTCTGGGGTCATCGTCAGCAGCAACTACATGACCTGGGTCCGCCAGGCTCCAGGCAAGGGGCTGGAATGGATCTCAATTATTTATCCCGGAGGCACCACATACTACGCAGACTCCGTTAAGGGCCGATTCACCATCTCCAGAGACAGTTCCAAGAACACGTTGTATCTTCAGATGAATAGCCTGAGAGTCGAGGACACGGCCGTGTATTATTGTGCGAGAGATCTGGATGTTGCCGGGGGAATGGACGTCTGGGGCCAGGGGACCACGGTCACCGTCTCCTCA	AASGVIVSSNYMTWVRQAPGKGLEWISIIYPGGTTYYADSVKGRFTISRDSSKNTLYLQMNSLRVEDTAVYYCARDLDVAGGMDVWGQGTTVTVSS	GVIVSSNY	IYPGGTT	ARDLDVAGGMDV	20	6.25778e-06
4	6th	IGHV3-53*01	IGHJ6*01	IGHG1*14	TGCAGCCTCTGGATTAATCGTCAGTAGCAACTACATGAATTGGGTCCGCCAGGCTCCAGGGAAGGGGCTGGAGTGGGTCTCACTTATTTATAGCGGTGGTAGTACATACTACGCAGACTCCGTGAAGGGCCGATTCACCATCTCCAGAGACAATTCCAAGAACACGCTGTATCTTCAAATGAACAACCTGAGAGCCGAGGACACGGCCGTGTATTACTGTGCGAGAGATCTGGATATTGTCGGGGGTATGGACGTCTGGGGCCAAGGGACCACGGTCACCGTCTCCTCA	AASGLIVSSNYMNWVRQAPGKGLEWVSLIYSGGSTYYADSVKGRFTISRDNSKNTLYLQMNNLRAEDTAVYYCARDLDIVGGMDVWGQGTTVTVSS	GLIVSSNY	IYSGGST	ARDLDIVGGMDV	8	6.25778e-06
4	6th	IGHV3-66*01	IGHJ6*01	IGHG1*14	TGCAGCCTCTGAAGTCACCGTCAGCAGTAACTACATGAGTTGGGTCCGCCAGGCTCCAGGGAAGGGGCTGGAGTGGGTCTCAATTATTTATCCCGGTGGTACTACATACTACGCAGACTCCGTGAAGGGCAGATTCACCATCTCCAGAGACAGTTCCAAGAACACGCTGTATCTTCAAATGAACAGCCTGAGAGCCGAGGACACGGCTGTTTATTACTGTGCGAGAGACTTGGATATTGTGGGTGGTATGGACGTCTGGGGCCAAGGGAGCACGGTCACCGTCTCCTCA	AASEVTVSSNYMSWVRQAPGKGLEWVSIIYPGGTTYYADSVKGRFTISRDSSKNTLYLQMNSLRAEDTAVYYCARDLDIVGGMDVWGQGSTVTVSS	EVTVSSNY	IYPGGTT	ARDLDIVGGMDV	12	6.25778e-06
14	4th	IGHV3-53*01	IGHJ6*01	IGHG1*14	TGCAGCCTCTGAGTTGACCGTCAGTAACAACTACATGAACTGGGTCCGCCAGGCTCCAGGGAAGGGGCTGGAGTGGGTCTCAGTTATTTATAGCGGTGGTAGCACATACTACGCAGACTCCGTGAAGGGCCGATTCACCATCTCCAGAGACAATTCCAAGAACACGCTGTATCTTCAAATGAACAGCCTGAGAGCCGAGGACACGGCCGTGTATTACTGTGCGAGAGATTTAGAAGTGGCGGGCGGTATGGACGTCTGGGGCCAAGGGACCACGGTCACCGTCTCCTCA	AASELTVSNNYMNWVRQAPGKGLEWVSVIYSGGSTYYADSVKGRFTISRDNSKNTLYLQMNSLRAEDTAVYYCARDLEVAGGMDVWGQGTTVTVSS	ELTVSNNY	IYSGGST	ARDLEVAGGMDV	4	2.53513e-06
15	2nd	IGHV3-53*04	IGHJ6*01	IGHA1*01	TGCAGCCTCTGGGTTCACCGTCAGTAGCAACTACATGAGCTGGGTCCGCCAGGCTCCAGGGAAGGGGCTGGAGTGGGTCTCAGTTATTTATAGCGGTGGTAGCACATACTACGCAGACTCCGTGAAGGGCCGATTCACCATCTCCAGACACAATTCCAAGAACACGCTGTATCTTCAAATGAACAGCCTGAGAGCTGAGGACACGGCCGTGTATTACTGTGCGAGAGACCTAGACGTAGTCGGCGGTATGGACGTCTGGGGCCAAGGGACCACGGTCACCGTCTCCTCA	AASGFTVSSNYMSWVRQAPGKGLEWVSVIYSGGSTYYADSVKGRFTISRHNSKNTLYLQMNSLRAEDTAVYYCARDLDVVGGMDVWGQGTTVTVSS	GFTVSSNY	IYSGGST	ARDLDVVGGMDV	0	7.6488e-05
15	2nd	IGHV3-53*04	IGHJ6*01	IGHA1*01	TGCAGCCTCTGGGTTCACCGTCAGTAGCAACTACATGAGCTGGGTCCGCCAGGCTCCAGGGAAGGGGCTGGAGTGGGTCTCAGTTATTTATAGCGGTGGTAGCACATACTACGCAGACTCCGTGAAGGGCCAATTCACCATCTCCAGACACAATTCCAAGAACACGCTGTATCTTCAAATGAACAGCCTGAGAGCTGAGGACACGGCCGTGTATTACTGTGCGAGAGACCTAGACGTAGTCGGCGGTATGGACGTCTGGGGCCAAGGGACCACGGTCACCGTCTCCTCA	AASGFTVSSNYMSWVRQAPGKGLEWVSVIYSGGSTYYADSVKGQFTISRHNSKNTLYLQMNSLRAEDTAVYYCARDLDVVGGMDVWGQGTTVTVSS	GFTVSSNY	IYSGGST	ARDLDVVGGMDV	1	3.47673e-06
15	4th	IGHV3-53*04	IGHJ6*01	IGHA1*01	TGCAGCCTCTGGGTTCACCGTCAGTAGCAACTACATGAGCTGGGTCCGCCAGGCTCCAGGGAAGGGGCTGGAATGGGTCTCAATTATTTATCCCGGTGGTAGCACGTTCTACGCAGACTCCGTGAAGGGCCGATTCACCATCTCCAGACACAATTCCCAGAACACGCTGTATCTTCAAATGAACAGCCTGAGAGCTGAGGACACGGCCGTCTATTACTGTGCGAGAGACCTAGACGTAGTCGGCGGTATGGACGTCTGGGGCCAAGGGACCACGGTCACCGTCTCCTCA	AASGFTVSSNYMSWVRQAPGKGLEWVSIIYPGGSTFYADSVKGRFTISRHNSQNTLYLQMNSLRAEDTAVYYCARDLDVVGGMDVWGQGTTVTVSS	GFTVSSNY	IYPGGST	ARDLDVVGGMDV	8	2.29272e-06
21	3rd	IGHV3-66*01	IGHJ6*01	IGHG1*14	TGCAGCCTCTGGAGTCACCGTCAGTAGCAACTACATGAGCTGGGTCCGCCAGGCTCCAGGGAAGGGGCTGGAGTGGGTCTCAGTTATTTATAGCGGTGGTAGCACATACTACGCAGACTCCGTGAAGGGCAGATTCACCATCTCCAGAGACAATTCCAAGAACACGCTGTATCTTCAAATGAACAGCCTGAGAGCCGAGGACACGGCTGTGTATTACTGTGCGAGAGATCTGGAAAGTGCGGGGGGTATGGACGTCTGGGGCCAAGGGACCACGGTCACCGTCTCCTCA	AASGVTVSSNYMSWVRQAPGKGLEWVSVIYSGGSTYYADSVKGRFTISRDNSKNTLYLQMNSLRAEDTAVYYCARDLESAGGMDVWGQGTTVTVSS	GVTVSSNY	IYSGGST	ARDLESAGGMDV	1	7.54229e-05
21	3rd	IGHV3-53*04	IGHJ6*01	IGHG1*14	TGCAGCCTCTGGGTTCACCGTCAGTAGCAACTACATGAGCTGGGTCCGCCAGGCTCCAGGGAAGGGGCTGGAGTGGGTCTCAGTTATTTATAGCGGTGGTAGCACATACTACGCAGACTCCGTGAAGGGCCGATTCACCATCTCCAGACACAATTCCAAGAACACGCTGTATCTTCAAATGAACAGCCTGAGAGCTGAGGACACGGCCGTGTATTACTGTGCGAGAGATCTCGACGTGGTAGGGGGTATGGACGTCTGGGGCCAAGGGACCACGGTCACCGTCTCCTCA	AASGFTVSSNYMSWVRQAPGKGLEWVSVIYSGGSTYYADSVKGRFTISRHNSKNTLYLQMNSLRAEDTAVYYCARDLDVVGGMDVWGQGTTVTVSS	GFTVSSNY	IYSGGST	ARDLDVVGGMDV	0	4.76355e-05
21	3rd	IGHV3-66*01	IGHJ6*01	IGHG1*14	TGCAGCCTCTGGATTCACCGTCAGTAGGAACTACATGAGCTGGGTCCGCCAGGCTCCAGGGAAGGGGCTGGAGTGGGTCTCAGTTATTTATAGCGGTGGTAGCACATACTACGCAGACTCCGTGAAGGGCAGATTCACCATCTCCAGAGACAATTCCAAGAACACGCTGTATCTTCAAATGAACAGCCTGAGAGCCGAGGACACGGCTGTGTATTACTGTGCGAGAGATCTGGAAAGTGCGGGGGGTATGGACGTCTGGGGCCAAGGGACCACGGTCACCGTCTCCTCA	AASGFTVSRNYMSWVRQAPGKGLEWVSVIYSGGSTYYADSVKGRFTISRDNSKNTLYLQMNSLRAEDTAVYYCARDLESAGGMDVWGQGTTVTVSS	GFTVSRNY	IYSGGST	ARDLESAGGMDV	1	4.36659e-05
21	3rd	IGHV3-66*01	IGHJ6*01	IGHG3*29	TGCAGCCTCTGGATTCATCGTCAGTAGCAACTACATGAGCTGGGTCCGCCAGGCTCCAGGGAAGGGGCTGGAGTGGGTCTCACTTATTTATAGCGGTGGTAGCACATACTACGCAGACTCCGTGAAGGGCAGATTCACCATCTCCAGAGACAATTCCAAGAACACGCTGTATCTTCAAATGAACAGCCTGAGAGCCGAGGACACGGCTGTGTATTACTGTGCGAGAGATCTGGAAATTGCGGGGGGTATGGACGTCTGGGGCCAAGGGACCACGGTCACCGTCTCCTCA	AASGFIVSSNYMSWVRQAPGKGLEWVSLIYSGGSTYYADSVKGRFTISRDNSKNTLYLQMNSLRAEDTAVYYCARDLEIAGGMDVWGQGTTVTVSS	GFIVSSNY	IYSGGST	ARDLEIAGGMDV	2	1.98481e-05
21	3rd	IGHV3-66*01	IGHJ6*01	IGHG1*14	CAGCCTCTGGAGTCACCGTCAGTAGCAACTACATGAGCTGGGTCCGCCAGGCTCCAGGGAAGGGGCTGGAGTGGGTCTCAGTTATTTATAGCGGTGGTAGCACATACTACGCAGACTCCGTGAAGGGCAGATTCACCATCTCCAGAGACAATTCCAAGAACACGCTGTATCTTCAAATGAACAGCCTGAGAGCCGAGGACACGGCTGTGTATTACTGTGCGAGAGATCTGGAAAGTGCGGGGGGTATGGACGTCTGGGGCCAAGGGACCACGGTCACCGTCTCCTCA	ASGVTVSSNYMSWVRQAPGKGLEWVSVIYSGGSTYYADSVKGRFTISRDNSKNTLYLQMNSLRAEDTAVYYCARDLESAGGMDVWGQGTTVTVSS	GVTVSSNY	IYSGGST	ARDLESAGGMDV	1	3.96962e-06
21	3rd	IGHV3-66*01	IGHJ6*01	IGHG1*14	TGCAGCCTCTGGATTCACCGTCAGTAGGAACTACATGAGCTGGGTCCGCCAGGCTCCAGGGAAGGGGCTGGAGTGGGTCTCAGTTATTTATAGCGGTGGTAGCACATACTACGCAGACTCCGTGAAGGGCAGATTCACCATCTCCAGAGACAATTCCAAGAACACGCTGTATCTTCAAATGAACAGCCTGAGATCCGAGGACACGGCTGTGTATTACTGTGCGAGAGATCTGGAAAGTGCGGGGGGTATGGACGTCTGGGGCCAAGGGACCACGGTCACCGTCTCCTCA	AASGFTVSRNYMSWVRQAPGKGLEWVSVIYSGGSTYYADSVKGRFTISRDNSKNTLYLQMNSLRSEDTAVYYCARDLESAGGMDVWGQGTTVTVSS	GFTVSRNY	IYSGGST	ARDLESAGGMDV	2	3.96962e-06
21	3rd	IGHV3-66*01	IGHJ6*01	IGHG1*14	TGCAGCCTCTGGATTCACCGTCAGTAGGAACTACATGAGCTGGGTCCGCCAGGCTCCAGGGAAGGGGCTGGAGTGGGTCTCAGTTATTTATAGCGGTGGTAGCACATACTACGCAGACTCCGTGAAGGGCAGATTCACCATCTCCAGAGACAATTCCAAGAACACGCTGTATCTTCAAATGAACAGCCTGAGAGCAGAGGACACGGCTGTGTATTACTGTGCGAGAGATCTGGAAAGTGCGGGGGGTATGGACGTCTGGGGCCAAGGGACCACGGTCACCGTCTCCTCA	AASGFTVSRNYMSWVRQAPGKGLEWVSVIYSGGSTYYADSVKGRFTISRDNSKNTLYLQMNSLRAEDTAVYYCARDLESAGGMDVWGQGTTVTVSS	GFTVSRNY	IYSGGST	ARDLESAGGMDV	2	3.96962e-06
21	3rd	IGHV3-66*01	IGHJ6*01	IGHG1*14	TGCAGCCTCTGGATTCACCGTCAGTAGGAACTACATGAGCTGGGTCCGCCAGGCTCCAGGGAAGGGGCTGGAGTGGGTCTCAGTTATTTATAGCGGTGGTAGCACATACTACGCAGACTCCGTGAAGGGCAGATTCACCATCTCAAGAGACAATTCCAAGAACACGCTGTATCTTCAAATGAACAGCCTGAGAGCCGAGGACACGGCTGTGTATTACTGTGCGAGAGATCTGGAAAGTGCGGGGGGTATGGACGTCTGGGGCCAAGGGACCACGGTCACCGTCTCCTCA	AASGFTVSRNYMSWVRQAPGKGLEWVSVIYSGGSTYYADSVKGRFTISRDNSKNTLYLQMNSLRAEDTAVYYCARDLESAGGMDVWGQGTTVTVSS	GFTVSRNY	IYSGGST	ARDLESAGGMDV	2	3.96962e-06
21	6th	IGHV3-66*01	IGHJ6*01	IGHG1*14	TGCAGCCTCTGGAATCACCGTCAGTCTTAACTACATGACCTGGGTCCGCCAGGCTCCAGGGAAGGGACTGGACTGGGTCTCAGTTATTTATAGCGGTGGTAGCACATTCTACGCAGACTCCGTGAAGGGCAGATTCACCATCTCCAGAGACAATTCCAAGAACACGCTGTATCTTCAAATGAACAGCCTGAGAGCCGAGGACACGGCTGTGTATTACTGTGCGAGAGATCTGGAAAGTGCGGGGGGTATGGACGTCTGGGGCCAAGGGACCACGGTCACCGTCTCCTCA	AASGITVSLNYMTWVRQAPGKGLDWVSVIYSGGSTFYADSVKGRFTISRDNSKNTLYLQMNSLRAEDTAVYYCARDLESAGGMDVWGQGTTVTVSS	GITVSLNY	IYSGGST	ARDLESAGGMDV	8	6.65392e-05
21	6th	IGHV3-66*01	IGHJ6*01	IGHG1*14	TGCGGCCTCTGGAATCACCGTCAGTAGCAACTACATGACCTGGGTCCGCCAGGCTCCAGGGAAGGGCCTGGAGTGCGTCTCAATTATTTATAGCGGTGGTAGCACATTCTACGCAGACTCCGTGAAGGGCAGATTCACCATCTCCAGAGACAATTCCAAGAACACACTGTTTCTTCAAATGAACAGCCTGAGAGCCGAGGACACGGCTGTGTATTACTGTGCGAGAGATCTGGAAAGTGCGGGGGGTATGGACGTCTGGGGCCAAGGGACCACGGTCACCGTCTCCTCA	AASGITVSSNYMTWVRQAPGKGLECVSIIYSGGSTFYADSVKGRFTISRDNSKNTLFLQMNSLRAEDTAVYYCARDLESAGGMDVWGQGTTVTVSS	GITVSSNY	IYSGGST	ARDLESAGGMDV	9	3.61213e-05
21	6th	IGHV3-66*01	IGHJ6*01	IGHG1*14	TGCGGCCTCTGGAATCACCGTCAGCAGCAACTACATGACGTGGGTCCGCCAGGCTCCAGGGAAGGGGCTGGAGTGCGTCTCAATTATTTATAGTGGTGGTAGCACATTCTACGCAGACTCCGTGAAGGGCAGATTCACCATCTCCCGAGACAATTCCAAGAACACACTGTTTCTTCAAATGACCAGCCTGAGAGACGAGGACACGGCTGTATATTACTGTGCGAGAGATCTGGAAAGTGCGGGGGGTATGGACGTCTGGGGCCAAGGGACCACGGTCACCGTCTCCTCA	AASGITVSSNYMTWVRQAPGKGLECVSIIYSGGSTFYADSVKGRFTISRDNSKNTLFLQMTSLRDEDTAVYYCARDLESAGGMDVWGQGTTVTVSS	GITVSSNY	IYSGGST	ARDLESAGGMDV	15	5.70336e-06
21	6th	IGHV3-66*01	IGHJ6*01	IGHG1*14	TGCGGCCTCTGGAATCACCGTCAGTAGCAACTACATGACCTGGGTCCGCCAGGCTCCAGGGAAGGGGCTGGAGTGCGTCTCAATTATTTATAGCGGTGGTAGCACATTCTACGCAGACTCCGTGAAGGGCAGATTCACCATCTCCAGAGACAATTCCAAGAACACACTGTTTCTTCAAATGAACAGCCTGAGAGCCGAGGACACGGCTGTGTATTACTGTGCGAGAGATCTGGAAAGTGCGGGGGGTATGGACGTCTGGGGCCAAGGGACCACGGTCACCGTCTCCTCA	AASGITVSSNYMTWVRQAPGKGLECVSIIYSGGSTFYADSVKGRFTISRDNSKNTLFLQMNSLRAEDTAVYYCARDLESAGGMDVWGQGTTVTVSS	GITVSSNY	IYSGGST	ARDLESAGGMDV	8	5.70336e-06
21	6th	IGHV3-66*01	IGHJ6*01	IGHG1*14	TGCGGCCTCTGGAATCACCGTCAGTAGCAACTATATGACTTGGGTCCGCCAGGCTCCAGGGAAGGGGCTGGAGTGCATCTCAATTATTTATGCCGGTGGTAGCACATTCTACGCAGACTCCGTGAAGGACAGATTCACCATCTCCAGAGACAATTCCAAGAACACACTTTTTCTTCAAATGAACAGCCTGAGAGCCGACGACACGGCTGTGTATTACTGTGCGAGAGATCTGGAAAGTGCGGGGGGTATGGACGTCTGGGGCCAAGGGACCACGGTCACCGTCTCCTCA	AASGITVSSNYMTWVRQAPGKGLECISIIYAGGSTFYADSVKDRFTISRDNSKNTLFLQMNSLRADDTAVYYCARDLESAGGMDVWGQGTTVTVSS	GITVSSNY	IYAGGST	ARDLESAGGMDV	16	1.90112e-06
21	6th	IGHV3-66*01	IGHJ6*01	IGHG1*14	TGCAGCCTCTGGAATCACCGTCAGTCTTAACTACATGACCTGGGTCCGCCAGGCTCCAGGGAAGGGACTGGACTGGGTCTCAGTTATTTATAGCGGTGGTAGCACATTCTACGCAGACTCCGTGAAGGGCAAATTCACCATCTCCAGAGACAATTCCAAGAACACGCTGTATCTTCAAATGAACAGCCTGAGAGCCGAGGACACGGCTGTGTATTACTGTGCGAGAGATCTGGAAAGTGCGGGGGGTATGGACGTCTGGGGCCAAGGGACCACGGTCACCGTCTCCTCA	AASGITVSLNYMTWVRQAPGKGLDWVSVIYSGGSTFYADSVKGKFTISRDNSKNTLYLQMNSLRAEDTAVYYCARDLESAGGMDVWGQGTTVTVSS	GITVSLNY	IYSGGST	ARDLESAGGMDV	9	1.90112e-06
21	6th	IGHV3-66*01	IGHJ6*01	IGHG1*14	TGCAGCCTCTGGAATCACCGTCAGTAGTAACTACATGACCTGGGTCCGCCAGGCTCCAGGGAAGGGGCTGGACTGGGTCTCAGTTATTTATAGCGGTGGTAGTACATTCTACGCAGACTCCGTGAAGGGCAGATTCACCATCTCCAGAGACAATTCCAAGAACACGCTGTATCTTCACATGAACAGCCTGAGAGCCGAGGACACGGCTGTGTATTACTGTGCGAGAGATCTGGAAAGTGCGGGGGGTATGGACGTCTGGGGCCAAGGGACCACGGTCACCGTCTCCTCA	AASGITVSSNYMTWVRQAPGKGLDWVSVIYSGGSTFYADSVKGRFTISRDNSKNTLYLHMNSLRAEDTAVYYCARDLESAGGMDVWGQGTTVTVSS	GITVSSNY	IYSGGST	ARDLESAGGMDV	7	1.90112e-06
21	6th	IGHV3-66*01	IGHJ6*01	IGHM*04	TGCAGCCTCTGGAATCACCGTCAGTCTTAACTACATGACCTGGGTCCGCCAGGCTCCAGGGAAGGGACTGGACTGGGTCTCAGTTATTTATAGCGGTGGTAGCACATTCTACGCAGACTCCGTGAAGGGCAGATTCACCATCTCCAGAGACAATTCCAAGAACACGCTGTATCTTCAAATGAACAGCCTGAGAGCCGAGGACACGGCTGTGTATTACTGTGCGAGAGATCTGGAAAGTGCGGGGGGTATGGACGTCTGGGGCCAAGGGACCACGGTCACCGTCTCCTCA	AASGITVSLNYMTWVRQAPGKGLDWVSVIYSGGSTFYADSVKGRFTISRDNSKNTLYLQMNSLRAEDTAVYYCARDLESAGGMDVWGQGTTVTVSS	GITVSLNY	IYSGGST	ARDLESAGGMDV	8	1.90112e-06
22	3rd	IGHV3-53*01	IGHJ6*01	IGHG1*14	TGCAGCCTCTGGGGTCACCGTCAGTAGCAACTACATGAGCTGGGTCCGCCAGGCTCCAGGGAAGGGGCTGGAGTGGGTCTCAGTTATTTATAGCGGTGGTAGCACATACTACGCAGACTCCGTGAAGGGCCGATTCACCATCTCCAGAGACAATTCCAAGAACACGCTGTATCTTCAAATGAACAGCCTGAGAGCCGAGGACACGGCCGTGTATTACTGTGCGAGAGATCTGGATATAGCTGGAGGTATGGACGTCTGGGGCCAAGGGACCACGGTCACCGTCTCCTCA	AASGVTVSSNYMSWVRQAPGKGLEWVSVIYSGGSTYYADSVKGRFTISRDNSKNTLYLQMNSLRAEDTAVYYCARDLDIAGGMDVWGQGTTVTVSS	GVTVSSNY	IYSGGST	ARDLDIAGGMDV	1	0.000186551
22	3rd	IGHV3-53*01	IGHJ6*01	IGHG1*14	TGCAGCCTCTGGGATCACCGTCAGTAGCAACTACATGAGCTGGGTCCGCCAGGCTCCAGGGAAGGGGCTGGAGTGGGTCTCAGTTATTTATAGCGGTGGTAGCACATACTACGCAGACTCCGTGAAGGGCCGATTCACCATCTCCAGAGACAATTCCAAGAACACGCTGTATCTTCAAATGAACAGCCTGAGAGCCGAGGACACGGCCGTGTATTACTGTGCGAGAGATCTGGATATAGCTGGAGGTATGGACGTCTGGGGCCAAGGGACCACGGTCACCGTCTCCTCA	AASGITVSSNYMSWVRQAPGKGLEWVSVIYSGGSTYYADSVKGRFTISRDNSKNTLYLQMNSLRAEDTAVYYCARDLDIAGGMDVWGQGTTVTVSS	GITVSSNY	IYSGGST	ARDLDIAGGMDV	1	0.000126004
22	3rd	IGHV3-53*01	IGHJ6*01	IGHG1*14	TGCAGCCTCTGGGCTCACCGTCAGTAGCAACTACATGAGCTGGGTCCGCCAGGCTCCAGGGAAGGGGCTGGAGTGGGTCTCAGTTATTTATAGCGGTGGTAGCACATACTACGCAGACTCCGTGAAGGGCCGATTCACCATCTCCAGAGACAATTCCAAGAACACGCTGTATCTTCAAATGAACAGCCTGAGAGCCGAGGACACGGCCGTGTATTACTGTGCGAGAGATCTGGATATAGCTGGAGGTATGGACGTCTGGGGCCAAGGGACCACGGTCACCGTCTCCTCA	AASGLTVSSNYMSWVRQAPGKGLEWVSVIYSGGSTYYADSVKGRFTISRDNSKNTLYLQMNSLRAEDTAVYYCARDLDIAGGMDVWGQGTTVTVSS	GLTVSSNY	IYSGGST	ARDLDIAGGMDV	1	5.56381e-05
22	3rd	IGHV3-53*01	IGHJ6*01	IGHG1*14	TGCAGCCTCTGGGCTCACCGTCAGTAGCAACTACATGAACTGGGTCCGCCAGGCTCCAGGGAAGGGGCTGGAGTGGGTCTCAGTTATTTATAGCGGTGGTAGCACATACTACGCAGACTCCGTGAAGGGCCGATTCACCATCTCCAGAGACAATTCCAAGAACACGCTGTATCTTCAAATGAACAGCCTGAGAGCCGAGGACACGGCCGTGTATTACTGTGCGAGAGATCTGGATATAGCAGGAGGTATGGACGTCTGGGGCCAAGGGACCACGGTCACCGTCTCCTCA	AASGLTVSSNYMNWVRQAPGKGLEWVSVIYSGGSTYYADSVKGRFTISRDNSKNTLYLQMNSLRAEDTAVYYCARDLDIAGGMDVWGQGTTVTVSS	GLTVSSNY	IYSGGST	ARDLDIAGGMDV	2	5.40017e-05
22	3rd	IGHV3-53*01	IGHJ6*01	IGHM*04	TGCAGCCTCTGGGGTCACCGTCAGTAGCAACTACATGAGCTGGGTCCGCCAGGCTCCAGGGAAGGGGCTGGAGTGGGTCTCAGTTATTTATAGCGGTGGTAGCACATACTACGCAGACTCCGTGAAGGGCCGATTCACCATCTCCAGAGACAATTCCAAGAACACGCTGTATCTTCAAATGAACAGCCTGAGAGCCGAGGACACGGCCGTGTATTACTGTGCGAGAGATCTGGATATAGCTGGAGGTATGGACGTCTGGGGCCAAGGGACCACGGTCACCGTCTCCTCA	AASGVTVSSNYMSWVRQAPGKGLEWVSVIYSGGSTYYADSVKGRFTISRDNSKNTLYLQMNSLRAEDTAVYYCARDLDIAGGMDVWGQGTTVTVSS	GVTVSSNY	IYSGGST	ARDLDIAGGMDV	1	6.54566e-06
22	3rd	IGHV3-53*01	IGHJ6*01	IGHG1*14	TGCAGCCTCTGGGCTCACCGTCAGTAGCAACTACATGACCTGGGTCCGCCAGGCTCCAGGGAAGGGGCTGGAGTGGGTCTCAGTTATTTATAGCGGTGGTACCACATACTACACAGACTCCGTGAAGGGCCGATTCACCATCTCCAGAGACAATTCCAAGAACACGCTGTATCTTCAAATGAACAGCCTGAGAGCCGAGGACACGGCCGTGTATTACTGTGCGAGAGATCTGGATATAGCTGGAGGTATGGACGTCTGGGGCCAAGGGACCACGGTCACCGTCTCCTCA	AASGLTVSSNYMTWVRQAPGKGLEWVSVIYSGGTTYYTDSVKGRFTISRDNSKNTLYLQMNSLRAEDTAVYYCARDLDIAGGMDVWGQGTTVTVSS	GLTVSSNY	IYSGGTT	ARDLDIAGGMDV	4	1.63641e-06
22	3rd	IGHV3-53*01	IGHJ6*01	IGHG1*14	TGCAGCCTCTGGGATCACCGTCAGTAGCAACTACATGAGCTGGGTCCGCCAGGCTCCAGGGAAGGGGCTGGAGTGGGTCTCAGTTATTTATAGCGGTGGTAGCACATACTACGCAGACTCCGTGAAGGGCCGATTCACCATCTCCAGAGACAATTCCAAGAACACGCTGTATCTTCAAATGAACAGCCTGAGAGCCGAGGACACGGCCGTGTATTACTGTGCGAGAGATCTGGATATAGCTGGAGGTATGGACGTCTGGGGCCAAGGGACCACGGTTACCGTCTCCTCA	AASGITVSSNYMSWVRQAPGKGLEWVSVIYSGGSTYYADSVKGRFTISRDNSKNTLYLQMNSLRAEDTAVYYCARDLDIAGGMDVWGQGTTVTVSS	GITVSSNY	IYSGGST	ARDLDIAGGMDV	1	1.63641e-06
22	3rd	IGHV3-53*01	IGHJ6*01	IGHG1*14	TGCAGCCTCTGGGATCACCGTCAGTAGCAACTACATGAGCTGGGTCCGCCAGGCTCCAGGGAAAGGGCTGGAGTGGGTCTCAGTTATTTATAGCGGTGGTAGCACATACTACGCAGACTCCGTGAAGGGCCGATTCACCATCTCCAGAGACAATTCCAAGAACACGCTGTATCTTCAAATGAACAGCCTGAGAGCCGAGGACACGGCCGTGTATTACTGTGCGAGAGATCTGGATATAGCTGGAGGTATGGACGTCTGGGGCCAAGGGACCACGGTCACCGTCTCCTCA	AASGITVSSNYMSWVRQAPGKGLEWVSVIYSGGSTYYADSVKGRFTISRDNSKNTLYLQMNSLRAEDTAVYYCARDLDIAGGMDVWGQGTTVTVSS	GITVSSNY	IYSGGST	ARDLDIAGGMDV	2	1.63641e-06
22	3rd	IGHV3-53*01	IGHJ6*01	IGHG1*14	TGCAGCCTCTGGGGTCACCGTAAGTAGCAACTACATGAGCTGGGTCCGCCAGGCTCCAGGGAAGGGGCTGGAGTGGGTCTCAGTTATTTATAGCGGTGGTAGCACATACTACGCAGACTCCGTGAAGGGCCGATTCACCATCTCCAGAGACAATTCCAAGAACACGCTGTATCTTCAAATGAACAGCCTGAGAGCCGAGGACACGGCCGTGTATTACTGTGCGAGAGATCTGGATATAGCTGGAGGTATGGACGTCTGGGGCCAAGGGACCACGGTCACCGTCTCCTCA	AASGVTVSSNYMSWVRQAPGKGLEWVSVIYSGGSTYYADSVKGRFTISRDNSKNTLYLQMNSLRAEDTAVYYCARDLDIAGGMDVWGQGTTVTVSS	GVTVSSNY	IYSGGST	ARDLDIAGGMDV	2	1.63641e-06
22	3rd	IGHV3-53*01	IGHJ6*01	IGHG1*14	TGCAGCCTCTGGGATCACCGTCAGTAGCAACTACATGAGCTGGGTCCGCCAGGCTCCAGGGAAGGGGCTGGAGTGGGTCTCAGTTATTTATAGCGGTGGTAGCACATACTACGCAGACTCCGTGAAGGGCCGATTCACCATCTCCAGAGACAATTCCAAGAACACGCTGTATCTTCAAATGAACAGCCTGAGATCCGAGGACACGGCCGTGTATTACTGTGCGAGAGATCTGGATATAGCTGGAGGTATGGACGTCTGGGGCCAAGGGACCACGGTCACCGTCTCCTCA	AASGITVSSNYMSWVRQAPGKGLEWVSVIYSGGSTYYADSVKGRFTISRDNSKNTLYLQMNSLRSEDTAVYYCARDLDIAGGMDVWGQGTTVTVSS	GITVSSNY	IYSGGST	ARDLDIAGGMDV	2	1.63641e-06
22	3rd	IGHV3-53*01	IGHJ6*01	IGHG1*14	TGCAGCCTCTGGGGTCACCGTCAGTAGCAACTACATGAGCTGGGTCCGCCAGGCTCCAGGGAAGGGGCTGGAGTGGGTCTCAGTTATTTATAGCGGTGGTAGCACATACTACGCAGACTCCGTGAAGGTCCGATTCACCATCTCCAGAGACAATTCCAAGAACACGCTGTATCTTCAAATGAACAGCCTGAGAGCCGAGGACACGGCCGTGTATTACTGTGCGAGAGATCTGGATATAGCTGGAGGTATGGACGTCTGGGGCCAAGGGACCACGGTCACCGTCTCCTCA	AASGVTVSSNYMSWVRQAPGKGLEWVSVIYSGGSTYYADSVKVRFTISRDNSKNTLYLQMNSLRAEDTAVYYCARDLDIAGGMDVWGQGTTVTVSS	GVTVSSNY	IYSGGST	ARDLDIAGGMDV	2	1.63641e-06
22	3rd	IGHV3-53*01	IGHJ6*01	IGHG1*14	TGCAGCGTCTGGATTCACCTTCAGTAGCTATGGCATGCACTGGGTCCGCCAGGCTCCAGGGAAGGGGCTGGAGTGGGTCTCAGTTATTTATAGCGGTGGTAGCACATACTACGCAGACTCCGTGAAGGGCCGATTCACCATCTCCAGAGACAATTCCAAGAACACGCTGTATCTTCAAATGAACAGCCTGAGAGCCGAGGACACGGCCGTGTATTACTGTGCGAGAGATCTGGATATAGCTGGAGGTATGGACGTCTGGGGCCAAGGGACCACGGTCACCGTCTCCTCA	AASGFTFSSYGMHWVRQAPGKGLEWVSVIYSGGSTYYADSVKGRFTISRDNSKNTLYLQMNSLRAEDTAVYYCARDLDIAGGMDVWGQGTTVTVSS	GFTFSSYG	IYSGGST	ARDLDIAGGMDV	9	1.63641e-06
22	3rd	IGHV3-53*01	IGHJ6*01	IGHG1*14	TGCAGCCTCTGGGGTCACCGTCAGTAGCAACTACATGAGCTGGGTCCGCCAAGCTCCAGGGAAGGGGCTGGAGTGGGTCTCAGTTATTTATAGCGGTGGTAGCACATACTACGCAGACTCCGTGAAGGGCCGATTCACCATCTCCAGAGACAATTCCAAGAACACGCTGTATCTTCAAATGAACAGCCTGAGAGCCGAGGACACGGCCGTGTATTACTGTGCGAGAGATCTGGATATAGCTGGAGGTATGGACGTCTGGGGCCAAGGGACCACGGTCACCGTCTCCTCA	AASGVTVSSNYMSWVRQAPGKGLEWVSVIYSGGSTYYADSVKGRFTISRDNSKNTLYLQMNSLRAEDTAVYYCARDLDIAGGMDVWGQGTTVTVSS	GVTVSSNY	IYSGGST	ARDLDIAGGMDV	2	1.63641e-06
22	3rd	IGHV3-53*01	IGHJ6*01	IGHG1*14	TGCAGCCTCTGGCATCACCGTCAGTAGCAACTACATGAGCTGGGTCCGCCAGGCTCCAGGGAAGGGGCTGGAGTGGGTCTCAGTTATTTATAGCGGTGGTAGCACATACTACGCAGACTCCGTGAAGGGCCGATTCACCATCTCCAGAGACAATTCCAAGAACACGCTGTATCTTCAAATGAACAGCCTGAGAGCCGAGGACACGGCCGTGTATTACTGTGCGAGAGATCTGGATATAGCTGGAGGTATGGACGTCTGGGGCCAAGGGACCACGGTCACCGTCTCCTCA	AASGITVSSNYMSWVRQAPGKGLEWVSVIYSGGSTYYADSVKGRFTISRDNSKNTLYLQMNSLRAEDTAVYYCARDLDIAGGMDVWGQGTTVTVSS	GITVSSNY	IYSGGST	ARDLDIAGGMDV	2	1.63641e-06
22	3rd	IGHV3-53*01	IGHJ6*01	IGHG1*14	TGCAGCCTCTGGGGTCACCGCCAGTAGCAACTACATGAGCTGGGTCCGCCAGGCTCCAGGGAAGGGGCTGGAGTGGGTCTCAGTTATTTATAGCGGTGGTAGCACATACTACGCAGACTCCGTGAAGGGCCGATTCACCATCTCCAGAGACAATTCCAAGAACACGCTGTATCTTCAAATGAACAGCCTGAGAGCCGAGGACACGGCCGTGTATTACTGTGCGAGAGATCTGGATATAGCTGGAGGTATGGACGTCTGGGGCCAAGGGACCACGGTCACCGTCTCCTCA	AASGVTASSNYMSWVRQAPGKGLEWVSVIYSGGSTYYADSVKGRFTISRDNSKNTLYLQMNSLRAEDTAVYYCARDLDIAGGMDVWGQGTTVTVSS	GVTASSNY	IYSGGST	ARDLDIAGGMDV	2	1.63641e-06
22	3rd	IGHV3-53*01	IGHJ6*01	IGHG1*14	TGCAGCCTCTGGATTCACCTTCAGTACCTATAGCATGAACTGGGTCCGCCAGGCTCCAGGGAAGGGGCTGGAGTGGGTCTCAGTTATTTATAGCGGTGGTAGCACATACTACGCAGACTCCGTGAAGGGCCGATTCACCATCTCCAGAGACAATTCCAAGAACACGCTGTATCTTCAAATGAACAGCCTGAGAGCCGAGGACACGGCCGTGTATTACTGTGCGAGAGATCTGGATATAGCTGGAGGTATGGACGTCTGGGGCCAAGGGACCACGGTCACCGTCTCCTCA	AASGFTFSTYSMNWVRQAPGKGLEWVSVIYSGGSTYYADSVKGRFTISRDNSKNTLYLQMNSLRAEDTAVYYCARDLDIAGGMDVWGQGTTVTVSS	GFTFSTYS	IYSGGST	ARDLDIAGGMDV	8	1.63641e-06
22	3rd	IGHV3-53*01	IGHJ6*01	IGHG1*14	TGCAGCCTCTGGATTCACCGTCAGTAGCAACTACATGAGCTGGGTCCGCCAGGCTCCAGGGAAGGGGCTGGAGTGGGTCTCAGTTATTTATAGCGGTGGTAGCACATACTACGCAGACTCCGTGAAGGGCCGATTCACCATCTCCAGAGACAATTCCAAGAACACGCTGTATCTTCAAATGAACAGCCTGAGAGCCGAGGACACGGCCGTGTATTACTGTGCGAGAGATCTGGATATAGCTGGAGGTATGGACGTCTGGGGCCAAGGGACCACGGTCACCGTCTCCTCA	AASGFTVSSNYMSWVRQAPGKGLEWVSVIYSGGSTYYADSVKGRFTISRDNSKNTLYLQMNSLRAEDTAVYYCARDLDIAGGMDVWGQGTTVTVSS	GFTVSSNY	IYSGGST	ARDLDIAGGMDV	1	1.63641e-06
22	3rd	IGHV3-53*01	IGHJ6*01	IGHG1*14	TGCAGCCTCTGGGGTCACCGTCAGTAGCAACTACATGAGCTGGGTCCGCCAGGCTCCAGGGAAGGGGCTGGAGTGGGTCTCAGTTATTTATAGCGGTGGTAGCACATACTACGCAGACTCCGTGAAGGGCCGATTCACCATCTCCAGAGACAATTCCAAGAACACGCTGTATCTTCAAATGAACAGCCTGAGAGCCGAGGACACGGCCGTGTGTTACTGTGCGAGAGATCTGGATATAGCTGGAGGTATGGACGTCTGGGGCCAAGGGACCACGGTCACCGTCTCCTCA	AASGVTVSSNYMSWVRQAPGKGLEWVSVIYSGGSTYYADSVKGRFTISRDNSKNTLYLQMNSLRAEDTAVCYCARDLDIAGGMDVWGQGTTVTVSS	GVTVSSNY	IYSGGST	ARDLDIAGGMDV	2	1.63641e-06
22	3rd	IGHV3-53*01	IGHJ6*01	IGHG1*14	TGCAGCCTCTGGGGTCACCGTCAGTAGCAACTACATGAGCTGGGTCCGCCAGGCTCCAGGGAAGGGGCTGGAGTGGGTCTCAGTTATTTATAGCGGTGGTAGCACATACTACGCAGACTCCGTGAAGGGCCGATTCACCATCTCCAGAGACAATTCCAAGAACACGCTGTATCTTCAAATGAACAGCCTGAGAGCCGAGGACACGGCCGTGCATTACTGTGCGAGAGATCTGGATATAGCTGGAGGTATGGACGTCTGGGGCCAAGGGACCACGGTCACCGTCTCCTCA	AASGVTVSSNYMSWVRQAPGKGLEWVSVIYSGGSTYYADSVKGRFTISRDNSKNTLYLQMNSLRAEDTAVHYCARDLDIAGGMDVWGQGTTVTVSS	GVTVSSNY	IYSGGST	ARDLDIAGGMDV	2	1.63641e-06
22	4th	IGHV3-53*01	IGHJ6*01	IGHG1*14	TGCAGCCTCTGGGGTCACCGTCAGTAGCAACTACATGAGCTGGGTCCGCCAGGCTCCAGGGAAGGGGCTGGAGTGGGTCTCACTTATTTATAGCGGTGGTACCACATACTACGCAGACTCCGTGAAGGGCCGATTCACCGTCTCCAGAGACAATTCCAAGAACACGCTGTATCTTCAAATGAACAGCCTGAGAGTCGAGGACACGGCCGTGTATTACTGTGCGAGAGATCTGGATATAGTTGGAGGTATGGACGTCTGGGGCCAAGGGACCACGGTCACCGTCTCCTCA	AASGVTVSSNYMSWVRQAPGKGLEWVSLIYSGGTTYYADSVKGRFTVSRDNSKNTLYLQMNSLRVEDTAVYYCARDLDIVGGMDVWGQGTTVTVSS	GVTVSSNY	IYSGGTT	ARDLDIVGGMDV	5	5.36228e-06
22	6th	IGHV3-53*01	IGHJ6*01	IGHG1*14	TGCAGCCTCTGGGCTCACCGTCAGTGCCAACTACATGAACTGGGTCCGCCAGGCTCCAGGGAAGGGGCTGGAGTGGGTCTCACTTATTTATGCCGGTGGTACCACATTCTACGCAGACTCCGTGAAGGGCCGATTCACCATCTCCAGAGACAATTCGAAGAATACGTTGTATCTTCAAATGAACAGCCTGAGAGCCGAGGACACGGCCGTGTATTACTGTGCGAGAGACCTCGACATAGCAGGAGGTATGGACGTCTGGGGCCAAGGGACCACGGTCATCGTCTCCTCA	AASGLTVSANYMNWVRQAPGKGLEWVSLIYAGGTTFYADSVKGRFTISRDNSKNTLYLQMNSLRAEDTAVYYCARDLDIAGGMDVWGQGTTVIVSS	GLTVSANY	IYAGGTT	ARDLDIAGGMDV	12	0.00038064
22	6th	IGHV3-53*01	IGHJ6*01	IGHG1*14	TGCAGCCTCTGGGGTCACCGTCAGTAGCAACTACATGAATTGGGTCCGCCAGGCTCCAGGGAGGGGGCTGGAGTGGGTCTCAGTTCTTTATGCCGGTGGTACCACATATTACGCAGACTCCGTGAAGGGCCGATTCACCATCTCCAGAGACAATTCCAAGAATACTCTGTATCTTCAAATGAACAGCCTGAGAGCCGACGACACGGCCGTCTATTATTGTGCGAGAGATCTGGATATAGTTGGAGGTATGGACGTCTGGGGCCAAGGGACCACGGTCACCGTCTCCTCA	AASGVTVSSNYMNWVRQAPGRGLEWVSVLYAGGTTYYADSVKGRFTISRDNSKNTLYLQMNSLRADDTAVYYCARDLDIVGGMDVWGQGTTVTVSS	GVTVSSNY	LYAGGTT	ARDLDIVGGMDV	14	0.000150583
22	6th	IGHV3-53*01	IGHJ6*01	IGHG1*14	TGCAGCCTCTGGGGTCACCGTCAGTAGGAACTACATGAATTGGGTCCGCCAGGCTCCAGGGAGGGGGCTGGAGTGGGTCTCTATTGTTTATCCCGGTGGAACTACATACTACGCAGACTCCGTGAAGGGCCGATTCACCATCTCCAGAGACAATTCCAAGAACACGCTATTTCTTCAAATGAACAGCCTGAGAGCCGAGGACACGGCCGTGTATTATTGTGCGCGAGATCTGGATATAGTTGGAGGTATGGACGTCTGGGGCCAAGGGACCACGGTCACCGTCTCCTCA	AASGVTVSRNYMNWVRQAPGRGLEWVSIVYPGGTTYYADSVKGRFTISRDNSKNTLFLQMNSLRAEDTAVYYCARDLDIVGGMDVWGQGTTVTVSS	GVTVSRNY	VYPGGTT	ARDLDIVGGMDV	17	0.000108754
22	6th	IGHV3-53*01	IGHJ6*01	IGHG1*14	TGCAGCCTCTGGGATCACCGTCAGTAGCAACTACATGAACTGGGTCCGCCAGGCTCCAGGGAAGGGGCTGGAGTGGGTCTCAGTTATTTACAGCGGTGGTACCACATACTACGCAGACTCCGTGAAGGGCCGATTCACCATCTCCAGAGACAATTCCAAGAACACGCTGTATCTTCAAATGAACAGCCTGAGAGCCGAGGACACGGCCGTTTATTACTGTGCGAGAGATCTGGATATAGTTGGAGGTATGGACGTCTGGGGCCAAGGGACCACGGTCACCGTCTCCTCA	AASGITVSSNYMNWVRQAPGKGLEWVSVIYSGGTTYYADSVKGRFTISRDNSKNTLYLQMNSLRAEDTAVYYCARDLDIVGGMDVWGQGTTVTVSS	GITVSSNY	IYSGGTT	ARDLDIVGGMDV	5	0.000104571
22	6th	IGHV3-53*01	IGHJ6*01	IGHG1*14	TGCAGCCTCGGGCTTAATCGTCAGTAGCAACTACATGAGCTGGGTCCGCCAGGCTCCAGGGAGGGGGCTGGAGTGGGTCTCACTTATCTATGCCGGTGGTAGCACATTTTACGCAGACTCCGTGAAGGGCCGATTCACCATCTCCAGAGACAACTCCAAGAATACCCTGTATCTTCAAATGAACAGCCTGAGAGCCGAGGACACGGCCGTGTATTACTGTGCGAGAGATCTGGATATAGTTGGAGGCATGGACGTCTGGGGCCAGGGGACCACGGTCACCGTCTCCTCA	AASGLIVSSNYMSWVRQAPGRGLEWVSLIYAGGSTFYADSVKGRFTISRDNSKNTLYLQMNSLRAEDTAVYYCARDLDIVGGMDVWGQGTTVTVSS	GLIVSSNY	IYAGGST	ARDLDIVGGMDV	14	0.000104571
22	6th	IGHV3-53*01	IGHJ6*01	IGHG1*14	TGCAGCCTCTGAGATAATTGTCAGTAGCAACTACATGAACTGGGTCCGCCAGGCTCCAGGGAAGGGGCTGGAGTGGGTCTCACTTATTTATAGCGGAGGGAGCACATTCTACGCAGACTCCGTGAAGGGCCGATTCACCATCTCCAGAGACAATTCCAAGAATACATTGTATCTTCAAATGAACAGCCTGAGAGTCGAGGACACGGCCGTGTATTACTGTGCGAGAGATCTGGATATAGTTGGAGGTATGGACGTCTGGGGCCAAGGGACCACGGTCACCGTCTCCTCA	AASEIIVSSNYMNWVRQAPGKGLEWVSLIYSGGSTFYADSVKGRFTISRDNSKNTLYLQMNSLRVEDTAVYYCARDLDIVGGMDVWGQGTTVTVSS	EIIVSSNY	IYSGGST	ARDLDIVGGMDV	14	0.000104571
22	6th	IGHV3-53*01	IGHJ6*01	IGHG1*14	TGCAGCCTCTGGGGTCACCGTCAGTAGGAACTACATGAATTGGGTCCGCCAGGCTCCAGGGAGGGGGCTGGAGTGGGTCTCTATTGTTTATCCCGGTGGAACTACATACTACGCAGACTCCGTGAAGGGCCGATTCACCATCTCCAGAGACAATTCCAAGAACACGCTATTTCTTCAAATGAACAGCCTGAGAGCCGAGGACACGGCCGTGTATTATTGTGCGCGAGATCTGGATATAGTTGGAGGTATGGACGTCTGGGGCCAAGGGACCACGGTCACCGTCTCCTCAGGGGGCAGGCACTGGAGCTCAGGGGACCAGGGCAGAACAGCCCCA	AASGVTVSRNYMNWVRQAPGRGLEWVSIVYPGGTTYYADSVKGRFTISRDNSKNTLFLQMNSLRAEDTAVYYCARDLDIVGGMDVWGQGTTVTVSS	GVTVSRNY	VYPGGTT	ARDLDIVGGMDV	17	3.76457e-05
22	6th	IGHV3-53*01	IGHJ6*01	IGHG1*14	TGCAGCCTCTGGATTAACCGTCAGTCGCAACTACATGAGCTGGGTCCGCCAGGCTCCAGGGAGGGGCCTGGAGTGGGTCTCACTTATCTATGCCGGTGGTAGCACATTTTACGCAGACTCCGTGAAGGGCCGATTCACCATCTCCAGAGACAATTCCAAGAATACGCTTTATCTTCAAATGAACAGCCTGAGAGCCGAGGACACGGCCGTATATTACTGTGCGAGAGATCTGGATATAGTTGGAGGTATGGACGTCTGGGGCCAAGGGACCACGGTCACCGTCTCCTCA	AASGLTVSRNYMSWVRQAPGRGLEWVSLIYAGGSTFYADSVKGRFTISRDNSKNTLYLQMNSLRAEDTAVYYCARDLDIVGGMDVWGQGTTVTVSS	GLTVSRNY	IYAGGST	ARDLDIVGGMDV	14	1.25486e-05
22	6th	IGHV3-53*01	IGHJ6*01	IGHG1*14	TGCAGCCTCTGGGCTCACCGTCAGTGCCAACTACATGAACTGGGTCCGCCAGGCTCCAGGGAACGGGCTGGAGTGGGTCTCACTTATTTATGCCGGTGGTAGCACATTCTACGCAGACTCCGTGAAGGGCCGATTCACCATCTCCAGAGACAATTCGAAGAATATGTTGTATCTTCAAATGAACAGCCTGAGAGCCGAGGACACGGCCGTGTATTACTGTGCGAGAGACCTCGATATAGCAGGAGGTATGGACGTCTGGGGCCAAGGGACCACGGTCATCGTCTCCTCA	AASGLTVSANYMNWVRQAPGNGLEWVSLIYAGGSTFYADSVKGRFTISRDNSKNMLYLQMNSLRAEDTAVYYCARDLDIAGGMDVWGQGTTVIVSS	GLTVSANY	IYAGGST	ARDLDIAGGMDV	13	1.25486e-05
22	6th	IGHV3-53*01	IGHJ6*01	IGHG1*14	TGCAGCCTCTGGGGTCACCGTCAGTAGGAACTACATGAATTGGGTCCGCCAGGCTCCAGGGAGGGGGCTGGAGTGGGTCTCTATTGTTTATCCCGGTGGAACTACATACTACGCAGACTCCGTGAAGGACCGATTCACCATCTCCAGAGACAATTCCAAGAACACGCTATTTCTTCAAATGAACAGCCTGAGAGCCGAGGACACGGCCGTGTATTATTGTGCGCGAGATCTGGATATAGTTGGAGGTATGGACGTCTGGGGCCAAGGGACCACGGTCACCGTCTCCTCAGGGGGCAGGCACTGGAGCTCAGGGGACCAGGGCAGAACAGCCCCA	AASGVTVSRNYMNWVRQAPGRGLEWVSIVYPGGTTYYADSVKDRFTISRDNSKNTLFLQMNSLRAEDTAVYYCARDLDIVGGMDVWGQGTTVTVSS	GVTVSRNY	VYPGGTT	ARDLDIVGGMDV	18	4.18286e-06
22	6th	IGHV3-53*01	IGHJ6*01	IGHG1*14	TGCAGCCTCTGAGGTCACCGTCAGTAGCAACTACATGAACTGGGTCCGCCAGGCTCCAGGGAAGGGACTGGAGTGGGTCTCACTTATTTATCCCGGTGGTAGTACATACTACGCAGACTCCGTGAAGGGCCGATTCACCATCTCCAGAGACTCTTCCAAGAACACTCTGTATCTTCAAATGAACAGCCTGAGAGCCGACGACACGGCCGTGTATTACTGTGCGAGAGATTTGGATATAGTTGGAGGTATGGACGTCTGGGGCCAAGGGACCACGGTCACCGTCTCCTCA	AASEVTVSSNYMNWVRQAPGKGLEWVSLIYPGGSTYYADSVKGRFTISRDSSKNTLYLQMNSLRADDTAVYYCARDLDIVGGMDVWGQGTTVTVSS	EVTVSSNY	IYPGGST	ARDLDIVGGMDV	12	4.18286e-06
22	6th	IGHV3-53*01	IGHJ6*01	IGHG1*14	TGCAGCCTCTGGGTTCACCGTCAGTAGCAACTACATGAGCTGGGTCCGCCAGGCTCCAGGGAAGGGGCTGGAGTGGGTCTCAGTTATTTATAGCGGTGGTAGCACATACTACGCAGACTCCGTGAAGGGCCGATTCACCATCTCCAGACACAATTCCAAGAATACTCTGTATCTTCAAATGAACAGCCTGAGAGCCGACGACACGGCCGTCTATTATTGTGCGAGAGATCTGGATATAGTTGGAGGTATGGACGTCTGGGGCCAAGGGACCACGGTCACCGTCTCCTCA	AASGFTVSSNYMSWVRQAPGKGLEWVSVIYSGGSTYYADSVKGRFTISRHNSKNTLYLQMNSLRADDTAVYYCARDLDIVGGMDVWGQGTTVTVSS	GFTVSSNY	IYSGGST	ARDLDIVGGMDV	6	4.18286e-06
22	6th	IGHV3-53*01	IGHJ6*01	IGHG1*14	TGCAGCCTCTGGGCTCACCGTCAGTGCCAACTACATGAACTGGGTCCGCCAGGCTCCAGGGAAGGGGCTGGAGTGGGTCTCACTTATTTATGCCGGTGGTACCACATTCTACGCAGACTCCGTGAAGGGCCGATTCACCATCTCCAGAGACAATTCGAAGAATACGTTGTATCTTCAAATGAACAGCCTGAGAGCCGAGGACACGGCCGTGTATTACTGTGCGAGAGACCTCGACATGGCAGGAGGTATGGACGTCTGGGGCCAAGGGACCACGGTCATCGTCTCCTCA	AASGLTVSANYMNWVRQAPGKGLEWVSLIYAGGTTFYADSVKGRFTISRDNSKNTLYLQMNSLRAEDTAVYYCARDLDMAGGMDVWGQGTTVIVSS	GLTVSANY	IYAGGTT	ARDLDMAGGMDV	12	4.18286e-06
22	6th	IGHV3-53*01	IGHJ6*01	IGHG1*14	TGCAGCCTCTGGGCTCACCGTCAGTGCCAACTACATGAACTGGGTCCGCCAGGCTCCAGGGAAGGGGCTGGAGTGGGTCTCACTTATTTATGCCGGTGGTACCACATTCTACGCAGACTCCGTGAAGGGCCGATTCACCATCTCCAGAGACAATTCGAAGAATACGTTGTATCTTCAAATGAACAGCCTGAGAGCCGAGGACACGGCCGTGTATTACTGTGCGAGAGACCTCGACATAGCAGGAGGTATGGACGTCTGGGACCAAGGGACCACGGTCATCGTCTCCTCA	AASGLTVSANYMNWVRQAPGKGLEWVSLIYAGGTTFYADSVKGRFTISRDNSKNTLYLQMNSLRAEDTAVYYCARDLDIAGGMDVWDQGTTVIVSS	GLTVSANY	IYAGGTT	ARDLDIAGGMDV	12	4.18286e-06
22	6th	IGHV3-53*01	IGHJ6*01	IGHG1*14	TGCAGCCTCTGGGGTCACCGTCAGTAGGAACTACATGAATTGGGTCCGCCAGGCTCCAGGGAGGGGGCTGGAGTGGGTCTCTATTGTTTATCCCGGTGGAACTACATACTACGCAGACTCCGTGAAGGGCCGATTCACCATCTCCAGAGATAATTCCAAGAACACGCTATTTCTTCAAATGAACAGCCTGAGAGCCGAGGACACGGCCGTGTATTATTGTGCGCGAGATCTGGATATAGTTGGAGGTATGGACGTCTGGGGCCAAGGGACCACGGTCACCGTCTCCTCA	AASGVTVSRNYMNWVRQAPGRGLEWVSIVYPGGTTYYADSVKGRFTISRDNSKNTLFLQMNSLRAEDTAVYYCARDLDIVGGMDVWGQGTTVTVSS	GVTVSRNY	VYPGGTT	ARDLDIVGGMDV	18	4.18286e-06
22	6th	IGHV3-53*01	IGHJ6*01	IGHG1*14	TGCAGCCTCTGGGATCACCGTCAGTAGCAACTACATGAACTGGGTCCGCCAGGCTCCAGGGAAGGGGCTGGAGTGGGTCTCAGTTATTTACAGCGGTGGTACCACATACTACGCAGACCCCGTGAAGGGCCGATTCACCATCTCCAGAGACAATTCCAAGAACACGCTGTATCTTCAAATGAACAGCCTGAGAGCCGAGGACACGGCCGTTTATTACTGTGCGAGAGATCTGGATATAGTTGGAGGTATGGACGTCTGGGGCCAAGGGACCACGGTCACCGTCTCCTCA	AASGITVSSNYMNWVRQAPGKGLEWVSVIYSGGTTYYADPVKGRFTISRDNSKNTLYLQMNSLRAEDTAVYYCARDLDIVGGMDVWGQGTTVTVSS	GITVSSNY	IYSGGTT	ARDLDIVGGMDV	6	4.18286e-06
28	4th	IGHV3-53*01	IGHJ6*01	IGHG1*14	TGCAGCCTCTGGCTTAACCGTCAGTAGTAACTATATGACCTGGGTCCGCCAGGCTCCAGGGAAGGGGCTGGAGTGGGTCTCAGTTATTTATAGCGGTGGTAGTACATTCTACGCAGACTCCGTGAAGGGCCGATTCACCATCTCCAGAGACAATTCCAAGAACACGCTGTATCTTCAAATGAACAGCCTGAGAGCCGAGGACACGGCCGTGTATTACTGTGCGAGAGACCTGGGGGAGGTAGGTGGTATGGACGTCTGGGGCCAAGGGACCACGGTCACCGTCTCCTCA	AASGLTVSSNYMTWVRQAPGKGLEWVSVIYSGGSTFYADSVKGRFTISRDNSKNTLYLQMNSLRAEDTAVYYCARDLGEVGGMDVWGQGTTVTVSS	GLTVSSNY	IYSGGST	ARDLGEVGGMDV	7	6.51665e-06
28	6th	IGHV3-53*01	IGHJ6*01	IGHG1*14	TGCAGCCTCTGGCCTCACCGTCAGTAGCAACTACATGACCTGGTTCCGCCAGCCTCCAGGGAAGGGGCTAGAGTGGGTCTCAGTTATTTATAGCGGTGGTAGCACATACTACGCGGACTCCGTGAAGGGCCGATTCACCATCTCCAGAGACAATTCCAAGAACACGCTGTATCTTCAACTGAACAGCCTGAGAGCCGAGGACACGGCCGTCTATTACTGTGCGAGAGACTTAGATATTGTAGGGGGTATGGACGTCTGGGGCCAAGGGACCACGGTCAGCGTCTCCTCA	AASGLTVSSNYMTWFRQPPGKGLEWVSVIYSGGSTYYADSVKGRFTISRDNSKNTLYLQLNSLRAEDTAVYYCARDLDIVGGMDVWGQGTTVSVSS	GLTVSSNY	IYSGGST	ARDLDIVGGMDV	9	3.67397e-06
28	6th	IGHV3-53*01	IGHJ6*01	IGHG1*14	TGAAGCCTCTGGGATCATCGTTAGTAGGAACTACATGAATTGGGTCCGCCAGGCTCCAGGGAAGGGGCTGGAGTGGGTCTCAGTTATTTATAGCGGTGGTTCCACATTCTACGCAGACTCCGTGAAGGGCCGATTCACCATCTCCAGAGACAATTCCAAGAACACGATGTATCTTCAAATGAACAGCCTGAGAGCCGAGGACACGGCCGTGTATTACTGTGCGAGAGATCTTGACGTTGTAGGGGGTATGGACGTCTGGGGCCAAGGGACCACGGTCACCGTCTCCTCA	EASGIIVSRNYMNWVRQAPGKGLEWVSVIYSGGSTFYADSVKGRFTISRDNSKNTMYLQMNSLRAEDTAVYYCARDLDVVGGMDVWGQGTTVTVSS	GIIVSRNY	IYSGGST	ARDLDVVGGMDV	11	3.67397e-06
28	6th	IGHV3-53*01	IGHJ6*01	IGHG1*14	TGCAGCCTCTGGGATCACCGTCAGTAGCAACTACATGAACTGGGTCCGCCAGGCTCCAGGGAAGGGGCTGGAGTGGATCTCAATTCTGTATAGCGGTGGTACCACATACTACGCAGACTCCGTGAAGGGCCGATTCACCATCTCCAGAGACAATTCCAAGAACACCCTGTATCTTCAAATGAACAGCCTGAGGGCCGAGGACACGGCCGTTTATTACTGTGCGAGAGATCTTGACGTTGCAGGGGGTATGGACGTCTGGGGCCAAGGGACCACGGTCACCGTCTCCTCA	AASGITVSSNYMNWVRQAPGKGLEWISILYSGGTTYYADSVKGRFTISRDNSKNTLYLQMNSLRAEDTAVYYCARDLDVAGGMDVWGQGTTVTVSS	GITVSSNY	LYSGGTT	ARDLDVAGGMDV	10	3.67397e-06
30	6th	IGHV3-53*01	IGHJ6*01	IGHG1*14	TGCAGCCTCTGGGCTCACCGTCAGTAGGAACTACATGAACTGGGTCCGCCAGGCTCCAGGGAAGGGGCTGGAGTGGGTCTCAGTTATTTATAGTGGTGGTAGTACATTCTACGCAGACTCCGTGAAGGGCCGATTCACCATCTCAAGAGACAATTCCAAGAACACGCTGTATCTTCAAATGAACAGTTTGAGAGCCGAGGACACGGCCGTGTATTACTGTGCGAGAGATTTAGAGTCGGCTGGGGGTATGGACGTCTGGGGCCAAGGGACCACGGTCACCGTCTCCTCA	AASGLTVSRNYMNWVRQAPGKGLEWVSVIYSGGSTFYADSVKGRFTISRDNSKNTLYLQMNSLRAEDTAVYYCARDLESAGGMDVWGQGTTVTVSS	GLTVSRNY	IYSGGST	ARDLESAGGMDV	9	5.79781e-06
32	5th	IGHV3-53*01	IGHJ6*01	IGHG1*14	TGCAGCCTCTGGGGTCACCGTCAGTGCCAACTACATGATCTGGGTCCGCCAGGCTCCAGGGAAGGGGCTGGAGTGGGTCTCAATTCTTTATGCCGGTGGTAGCACATTCTACACAGACTCCGTGAAGGGCCGATTCATCATCTCCAGAGACAATTCCAAGAACACACTGTATCTTCAAATGAACAGCCTGAGAGTCGACGACACGGCCGTGTATTACTGTGCGAGAGATCTGGGTCCAGCTGGGGGTATGGACGTCTGGGGCCAAGGGACCACGGTCACCGTCTCCTCA	AASGVTVSANYMIWVRQAPGKGLEWVSILYAGGSTFYTDSVKGRFIISRDNSKNTLYLQMNSLRVDDTAVYYCARDLGPAGGMDVWGQGTTVTVSS	GVTVSANY	LYAGGST	ARDLGPAGGMDV	14	2.83154e-06
32	6th	IGHV3-53*01	IGHJ6*01	IGHG2*15	TGCAGCCTCTGGGTTGACCGTCAGTAGCAATTACATGACCTGGGTCCGGCAGGCTCCAGGGAAGGGACTGGAGTGGGTCTCAGTTATTTATAGCGGTGGAAGCACATTCTACGCAGACTCCGTGAAGGGCCGATTCACCATCTCCAGAGACAATTCCAAGAACACACTGTATTTGCAAATGAATAGCCTGCGAGCCGAGGACACGGCCGTGTATTACTGTGCGAGAGATCTGGGTCCAGCTGGGGGTATGGACGTCTGGGGCCAAGGGACCACGGTCACCGTCTCCTCA	AASGLTVSSNYMTWVRQAPGKGLEWVSVIYSGGSTFYADSVKGRFTISRDNSKNTLYLQMNSLRAEDTAVYYCARDLGPAGGMDVWGQGTTVTVSS	GLTVSSNY	IYSGGST	ARDLGPAGGMDV	12	1.84002e-06
33	6th	IGHV3-53*04	IGHJ6*01	IGHG1*14	TACAGCCTCTGGGGTCACCGTCAGTAGCAACTACATGAACTGGGTCCGCCAGGCTCCAGGGAAGGGGCTGGAGTGGGTCTCAGTTATGTATAGCGGTGGTACCACATATTACGCAGATTCCGTGAAGGGCCGATTCACCACCTCCAGACACAATTCCAAGAACACACTGTATCTTCAAATGAACAGCCTGAGAACTGAGGACACGGCCGTATATTTCTGTGCGAGAGATCTGCTAGAAGCTGGCGGTATGGACGTCTGGGGCCAAGGGACCACGGTCACCGTCTCCTCA	ASGVTVSSNYMNWVRQAPGKGLEWVSVMYSGGTTYYADSVKGRFTTSRHNSKNTLYLQMNSLRTEDTAVYFCARDLLEAGGMDVWGQGTTVTVSS	GVTVSSNY	MYSGGTT	ARDLLEAGGMDV	11	3.35681e-06
34	3rd	IGHV3-53*04	IGHJ6*01	IGHG1*14	TGCAGCCTCTGGGCTCACCGTCAGTAGCAACTACATGAGCTGGGTCCGCCAGGCTCCAGGGAAGGGACTGGAGTGGGTCTCAGTTATTTATAGCGGTGGTAGCACATACTACGCAGACTCCGTGAAGGGCCGATTCACCATCTCCAGACACAATTCCAAGAACACGCTGTATCTTCAAATGAACAGCCTGAGACCTGAGGACACGGCCGTGTATTACTGTGCGAGAGATCTGGATACAGCTGGTGGTATGGACGTCTGGGGCCAAGGGACCACGGTCACCGTCTCCTCA	AASGLTVSSNYMSWVRQAPGKGLEWVSVIYSGGSTYYADSVKGRFTISRHNSKNTLYLQMNSLRPEDTAVYYCARDLDTAGGMDVWGQGTTVTVSS	GLTVSSNY	IYSGGST	ARDLDTAGGMDV	3	7.04379e-06
34	3rd	IGHV3-53*04	IGHJ6*01	IGHG1*14	TGCAGCCTCTGGGGTCACCGTCAGTAGCAACTACATGAGCTGGGTCCGCCAGGCTCCAGGGAAGGGGCTGGAGTGGGTCTCAGTTATTTATAGCGGTGGTAGCACATACTACGCAGACTCCGTGAAGGGCCGATTCACCATCTCCAGACACAATTCCAAGAACACGCTGTATCTTCAAATGAACAGCCTGAGAGCTGAGGACACGGCCGTGTATTACTGTGCGAGAGATCTGGATACAGCTGGTGGTATGGACGTCTGGGGCCAAGGGACCACGGTCACCGTCTCCTCA	AASGVTVSSNYMSWVRQAPGKGLEWVSVIYSGGSTYYADSVKGRFTISRHNSKNTLYLQMNSLRAEDTAVYYCARDLDTAGGMDVWGQGTTVTVSS	GVTVSSNY	IYSGGST	ARDLDTAGGMDV	1	7.04379e-06
34	3rd	IGHV3-53*04	IGHJ6*01	IGHG1*14	TGCAGCCTCTGGGCTCATCGTCAGTAGCAACTACATGAGCTGGGTCCGCCAGGCTCCAGGGAAGGGGCTGGAGTGGGTCTCAGTTATTTATAGCGGTGGTAGCACATACTACGCAGACTCCGTGAAGGGCCGATTCACCATCTCCAGACACAATTCCAAGAACACGCTGTATCTTCAAATGAACAGCCTGAGAGCTGAGGACACGGCCGTGTATTACTGTGCGAGAGATCTGGATACAGCTGGTGGTATGGACGTCTGGGGCCAAGGGACCACGGTCACCGTCTCCTCA	AASGLIVSSNYMSWVRQAPGKGLEWVSVIYSGGSTYYADSVKGRFTISRHNSKNTLYLQMNSLRAEDTAVYYCARDLDTAGGMDVWGQGTTVTVSS	GLIVSSNY	IYSGGST	ARDLDTAGGMDV	2	3.5219e-06
34	3rd	IGHV3-53*04	IGHJ6*01	IGHG1*14	TGCAGTCTCTGGGTTAACCGTCAGTAGCAACTACATGAGCTGGGTCCGCCAGGCTCCAGGGAAGGGGCTGGAGTGGGTCTCAGTTATTTATAGCGGTGGTAGTACATACTACGCAGACTCCGTGAAGGGCCGATTCACCATCTCCAGACACAATTCCAAGAACACGCTGTATCTTCAAATGAACAGCCTGAGAGCTGAAGACACGGCCGTGTATTACTGTGCGAGAGATCTGGATACAGCTGGTGGTATGGACGTCTGGGGCCAAGGGACCACGGTCACCGTCTCCTCA	AVSGLTVSSNYMSWVRQAPGKGLEWVSVIYSGGSTYYADSVKGRFTISRHNSKNTLYLQMNSLRAEDTAVYYCARDLDTAGGMDVWGQGTTVTVSS	GLTVSSNY	IYSGGST	ARDLDTAGGMDV	4	3.5219e-06
35	1st	IGHV3-66*01	IGHJ6*01	IGHM*04	TGCAGCCTCTGGATTCACCGTCAGTAGCAACTACATGAGCTGGGTCCGCCAGGCTCCAGGGAAGGGGCTGGAGTGGGTCTCAGTTATTTATAGCGGTGGTACCACATACTACGCAGACTCCGTGAGGGGCAGAATCACCATCTCCAGAGACGATTCCAAGAACACGCTGTATCTTCAAATAAACAGCCTGGGAGCCGAAGACACGGCTGTATATTACTGTGCGAGAGATCTGGCAGCAGCTGGCGGTATGGACGTCTGGGGCCCAGGGACCACGGTCACCGTCTCCTCA	AASGFTVSSNYMSWVRQAPGKGLEWVSVIYSGGTTYYADSVRGRITISRDDSKNTLYLQINSLGAEDTAVYYCARDLAAAGGMDVWGPGTTVTVSS	GFTVSSNY	IYSGGTT	ARDLAAAGGMDV	8	6.06079e-06
35	3rd	IGHV3-66*01	IGHJ6*01	IGHG2*15	TGCAGCCTCTGGAGTCACCGTCAGTAGCAACTACATGAGCTGGGTCCGCCAGGCTCCAGGGAAGGGGCTGGAGTGGGTCTCAATTATTTATAGCGGTGGTAGCACATACTACGCAGACTCCGTGAAGGGCAGATTCATTATCTCCAGAGACAATTCCAAGAACACGCTGTATCTTCAAATGAACAGCCTGAGAGCCGAGGACACGGCTCTGTATTACTGTGCGAGAGATCTGGCAGCAGCTGGCGGTATGGACGTCTGGGGCCAAGGGACCACGGTCACCGTCTCCTCA	AASGVTVSSNYMSWVRQAPGKGLEWVSIIYSGGSTYYADSVKGRFIISRDNSKNTLYLQMNSLRAEDTALYYCARDLAAAGGMDVWGQGTTVTVSS	GVTVSSNY	IYSGGST	ARDLAAAGGMDV	5	0.000302395
35	3rd	IGHV3-66*01	IGHJ6*01	IGHG2*15	TGCAGCCTCTGGAGTCACCGTCAGTAGCAACTACATGAGCTGGGTCCGCCAGGCTCCAGGGAAGGGGCTGGAGTGGGTCTCAATTATTTATAGCGGTGGTAGCACATACTACGCAGACTCCGTGAAGGGCAGATTCATTATCTCCAGAGACAATTCCAAGAACACGCTGTATCTTCAAATGAACAGCCTGAGAACCGAGGACACGGCTCTGTATTACTGTGCGAGAGATCTGGCAGCAGCTGGCGGTATGGACGTCTGGGGCCAAGGGACCACGGTCACCGTCTCCTCA	AASGVTVSSNYMSWVRQAPGKGLEWVSIIYSGGSTYYADSVKGRFIISRDNSKNTLYLQMNSLRTEDTALYYCARDLAAAGGMDVWGQGTTVTVSS	GVTVSSNY	IYSGGST	ARDLAAAGGMDV	6	2.39996e-06
35	3rd	IGHV3-66*01	IGHJ6*01	IGHG2*15	TGCAGCCTCTGTAGTCACCGTCAGTAGCAACTACATGAGCTGGGTCCGCCAGGCTCCAGGGAAGGGGCTGGAGTGGGTCTCAATTATTTATAGCGGTGGTAGCACATACTACGCAGACTCCGTGAAGGGCAGATTCATTATCTCCAGAGACAATTCCAAGAACACGCTGTATCTTCAAATGAACAGCCTGAGAGCCGAGGACACGGCTCTGTATTACTGTGCGAGAGATCTGGCAGCAGCTGGCGGTATGGACGTCTGGGGCCAAGGGACCACGGTCACCGTCTCCTCA	AASVVTVSSNYMSWVRQAPGKGLEWVSIIYSGGSTYYADSVKGRFIISRDNSKNTLYLQMNSLRAEDTALYYCARDLAAAGGMDVWGQGTTVTVSS	VVTVSSNY	IYSGGST	ARDLAAAGGMDV	6	2.39996e-06
35	3rd	IGHV3-66*01	IGHJ6*01	IGHM*04	TGCAGCCTCTGGATTCACCGTCAGTAGCAACTACATGAGCTGGGTCCGCCAGGCTCCAGGGAAGGGGCTGGAGTGGGTCTCAGTTATTTATAGCGGTGGTACCACATACTACGCAGACTCCGTGAGGGGCAGAATCACCATCTCCAGAGACGATTCCAAGAACACTCTGTATCTTCAAATAAACAGCCTGGGAGCCGAAGACACGGCTGTCTATTACTGTGCGAGAGATCTGGCAGCAGCTGGCGGTATGGACGTCTGGGGCCCAGGGACCACGGTCACCGTCTCCTCA	AASGFTVSSNYMSWVRQAPGKGLEWVSVIYSGGTTYYADSVRGRITISRDDSKNTLYLQINSLGAEDTAVYYCARDLAAAGGMDVWGPGTTVTVSS	GFTVSSNY	IYSGGTT	ARDLAAAGGMDV	9	2.39996e-06
35	3rd	IGHV3-66*01	IGHJ6*01	IGHG2*15	TGCAGCCTCTGGATTCACCTTCAGTAGCTATAGCATGAACTGGGTCCGCCAGGCTCCAGGGAAGGGGCTGGAGTGGGTCTCAATTATTTATAGCGGTGGTAGCACATACTACGCAGACTCCGTGAAGGGCAGATTCATTATCTCCAGAGACAATTCCAAGAACACGCTGTATCTTCAAATGAACAGCCTGAGAGCCGAGGACACGGCTCTGTATTACTGTGCGAGAGATCTGGCAGCAGCTGGCGGTATGGACGTCTGGGGCCAAGGGACCACGGTCACCGTCTCCTCA	AASGFTFSSYSMNWVRQAPGKGLEWVSIIYSGGSTYYADSVKGRFIISRDNSKNTLYLQMNSLRAEDTALYYCARDLAAAGGMDVWGQGTTVTVSS	GFTFSSYS	IYSGGST	ARDLAAAGGMDV	10	2.39996e-06
35	3rd	IGHV3-66*01	IGHJ6*01	IGHG2*15	TGCAGCCTCTGGATTCACCTTTAGCGGCTTTGCCATGAACTGGGTCCGCCAGGCTCCAGGGAAGGGGCTGGACTGGGTCTCAATTATTTATAGCGGTGGTAGCACATACTACGCAGACTCCGTGAAGGGCAGATTCATTATCTCCAGAGACAATTCCAAGAACACGCTGTATCTTCAAATGAACAGCCTGAGAGCCGAGGACACGGCTCTGTATTACTGTGCGAGAGATCTGGCAGCAGCTGGCGGTATGGACGTCTGGGGCCAAGGGACCACGGTCACCGTCTCCTCA	AASGFTFSGFAMNWVRQAPGKGLDWVSIIYSGGSTYYADSVKGRFIISRDNSKNTLYLQMNSLRAEDTALYYCARDLAAAGGMDVWGQGTTVTVSS	GFTFSGFA	IYSGGST	ARDLAAAGGMDV	15	2.39996e-06
35	3rd	IGHV3-66*01	IGHJ6*01	IGHG2*15	TGCAGCCTCTGGAGTCACCGTCAGTAGCAACTACATGAGCTGGGTCCGCCAGGCTCCAGGGAAGGGGCTGGAGTGGGTCTCAATTATTTATAGCGGTGGTAGCACATACTACGCAGACTCCGTGAAGGGCAGATTCATTATCTCCAGAGACAATTCCAAGAACACGCTGTATCTTCAAATGAACAGCCTGAGAGCCGAGGACACGGCTCTGTATTACTGTGCGAGAGATCTGGCAGCAGCTGGCGGTATGGACGTCTGGGGCCAAGGGACCACGGTCACCGTCTCCTAA	AASGVTVSSNYMSWVRQAPGKGLEWVSIIYSGGSTYYADSVKGRFIISRDNSKNTLYLQMNSLRAEDTALYYCARDLAAAGGMDVWGQGTTVTVS	GVTVSSNY	IYSGGST	ARDLAAAGGMDV	5	2.39996e-06
35	3rd	IGHV3-66*01	IGHJ6*01	IGHG2*15	TGCAGCCTCTGGAGTCACCGTCAGTAGCAACTACATGAGCTGGGTCCGCCAGGCTCCAGGGAAGGGGCTGGAGTGGGTCTCAATTATTTATAGCGGTGGTAGCACATACTACGCAGACTCCGTGAAGGGCAGATTCATTATCTCCAGAGACAATTCCAAGAACACGCTGTATCTTCAAATGAACAGCCTGAGAGCCGAGGACACGGCTCTGTATTACTGTGCGAGAGATCTGGCAGCAGCTGGCGGTATGGACGTCTGGGGCCAAGGGACCACGGTCACCGTCTCCTCC	AASGVTVSSNYMSWVRQAPGKGLEWVSIIYSGGSTYYADSVKGRFIISRDNSKNTLYLQMNSLRAEDTALYYCARDLAAAGGMDVWGQGTTVTVSS	GVTVSSNY	IYSGGST	ARDLAAAGGMDV	5	2.39996e-06
35	3rd	IGHV3-66*01	IGHJ6*01	IGHG2*15	TGCAGCCTCTGGAGTCACCGTCAGTAGCAACTACATGAGCTGGGTCCGCCAGGCTCAAGGGAAGGGGCTGGAGTGGGTCTCAATTATTTATAGCGGTGGTAGCACATACTACGCAGACTCCGTGAAGGGCAGATTCATTATCTCCAGAGACAATTCCAAGAACACGCTGTATCTTCAAATGAACAGCCTGAGAGCCGAGGACACGGCTCTGTATTACTGTGCGAGAGATCTGGCAGCAGCTGGCGGTATGGACGTCTGGGGCCAAGGGACCACGGTCACCGTCTCCTCA	AASGVTVSSNYMSWVRQAQGKGLEWVSIIYSGGSTYYADSVKGRFIISRDNSKNTLYLQMNSLRAEDTALYYCARDLAAAGGMDVWGQGTTVTVSS	GVTVSSNY	IYSGGST	ARDLAAAGGMDV	6	2.39996e-06
35	3rd	IGHV3-66*01	IGHJ6*01	IGHG2*15	TGCAGCCTCTGGAGTCACCGTCAGTAGCAACTACATGAGCTGGGTCTGCCAGGCTCCAGGGAAGGGGCTGGAGTGGGTCTCAATTATTTATAGCGGTGGTAGCACATACTACGCAGACTCCGTGAAGGGCAGATTCATTATCTCCAGAGACAATTCCAAGAACACGCTGTATCTTCAAATGAACAGCCTGAGAGCCGAGGACACGGCTCTGTATTACTGTGCGAGAGATCTGGCAGCAGCTGGCGGTATGGACGTCTGGGGCCAAGGGACCACGGTCACCGTCTCCTCA	AASGVTVSSNYMSWVCQAPGKGLEWVSIIYSGGSTYYADSVKGRFIISRDNSKNTLYLQMNSLRAEDTALYYCARDLAAAGGMDVWGQGTTVTVSS	GVTVSSNY	IYSGGST	ARDLAAAGGMDV	6	2.39996e-06
35	3rd	IGHV3-66*01	IGHJ6*01	IGHG2*15	TGCAGCCTCTGGAGTCACCGTCAGTAGCAACTACATGAGCTGGATCCGCCAGGCTCCAGGGAAGGGGCTGGAGTGGGTCTCAATTATTTATAGCGGTGGTAGCACATACTACGCAGACTCCGTGAAGGGCAGATTCATTATCTCCAGAGACAATTCCAAGAACACGCTGTATCTTCAAATGAACAGCCTGAGAGCCGAGGACACGGCTCTGTATTACTGTGCGAGAGATCTGGCAGCAGCTGGCGGTATGGACGTCTGGGGCCAAGGGACCACGGTCACCGTCTCCTCA	AASGVTVSSNYMSWIRQAPGKGLEWVSIIYSGGSTYYADSVKGRFIISRDNSKNTLYLQMNSLRAEDTALYYCARDLAAAGGMDVWGQGTTVTVSS	GVTVSSNY	IYSGGST	ARDLAAAGGMDV	6	2.39996e-06
35	3rd	IGHV3-66*01	IGHJ6*01	IGHG2*15	TGCAGCCTCTGGAGTCACCGTCAGTAGCAACTACATGAGCTGGGTCCGCCAGGCTCCAGGGAAGGGGCTGGAGTGGGTCTCAATTATTTATAGCGGTGGTAGCACATACTACGCAGACTCCGTGAAGGGCAGATTCATTATCTACAGAGACAATTCCAAGAACACGCTGTATCTTCAAATGAACAGCCTGAGAGCCGAGGACACGGCTCTGTATTACTGTGCGAGAGATCTGGCAGCAGCTGGCGGTATGGACGTCTGGGGCCAAGGGACCACGGTCACCGTCTCCTCA	AASGVTVSSNYMSWVRQAPGKGLEWVSIIYSGGSTYYADSVKGRFIIYRDNSKNTLYLQMNSLRAEDTALYYCARDLAAAGGMDVWGQGTTVTVSS	GVTVSSNY	IYSGGST	ARDLAAAGGMDV	6	2.39996e-06
35	5th	IGHV3-66*01	IGHJ6*01	IGHG2*15	TGCAGCCTCTGGAGTCACCGTCAGCAGCAACTACATGAGCTGGGTCCGCCAGGCTCCAGGGAAGGGGCTGGAGTGGGTCTCAATGATTTACGCCGGAGGTAGCACATTCTACGCAGACTCCGTGAAGGGCAGATTCATTATCTCCAGAGACACCTCCAAGAACACACTGTATCTTCAAATGAACAGCCTGAGAGCCGAGGACACGGCTCTGTATTACTGTGCGAGAGATCTGGCAGAAGCTGGCGGTATGGACGTCTGGGGCCAAGGGACCACGGTCACCGTCTCCTCA	AASGVTVSSNYMSWVRQAPGKGLEWVSMIYAGGSTFYADSVKGRFIISRDTSKNTLYLQMNSLRAEDTALYYCARDLAEAGGMDVWGQGTTVTVSS	GVTVSSNY	IYAGGST	ARDLAEAGGMDV	15	5.38906e-06
35	5th	IGHV3-66*01	IGHJ6*01	IGHG1*14	TGCAGCCTCTGGAGTCACCGTCAGTAGCAACTACATGAACTGGGTCCGCCAGGCTCCAGGGAAGGGGCTGGAGTGGGTCTCAGTTCTTTATAGCGGTGGTAGCACATTCTACGCAGACTCCGTGAAGGGCAGATTCATTATCTCCAGAGACAATTCCAAGAACACGCTGTATCTTCAAATGAATAGCCTGAGAGCCGAGGACACGGGTATTTATTACTGTGCGAGAGATCTGGAAGCAGCTGGCGGTATGGACGTCTGGGGCCAAGGGACCACGGTCACCGTCTCCTCA	AASGVTVSSNYMNWVRQAPGKGLEWVSVLYSGGSTFYADSVKGRFIISRDNSKNTLYLQMNSLRAEDTGIYYCARDLEAAGGMDVWGQGTTVTVSS	GVTVSSNY	LYSGGST	ARDLEAAGGMDV	10	2.69453e-06
35	5th	IGHV3-66*01	IGHJ6*01	IGHG1*14	TGCAGCCTCTGGACTTACCGTCAGTAGCAACTACATGAACTGGGTCCGCCAGGCTCCAGGGAAGGGGCTTGAGTGGGTCTCACTTATTTATAGCGGTGGTAGCACATACTACGCAGACTCCGTGAAGGGCAGATTCACCATCTCCAGAGACATTTCCAAGAACACGCTGTATCTTCAAATGAACAGCCTGAGAGCCGACGACACGGCTGTGTATTACTGTGCGAGAGATCTACTGGAGGCTGGCGGTATGGACGTCTGGGGCCAAGGGACCACGGTCACCGTCTCCTCA	AASGLTVSSNYMNWVRQAPGKGLEWVSLIYSGGSTYYADSVKGRFTISRDISKNTLYLQMNSLRADDTAVYYCARDLLEAGGMDVWGQGTTVTVSS	GLTVSSNY	IYSGGST	ARDLLEAGGMDV	7	2.69453e-06
35	6th	IGHV3-66*01	IGHJ6*01	IGHG2*15	TGCAGCCTCTGGAGTCACCGTCAGCAGGAACTATATGACTTGGGTCCGCCAGACTCCAGAGAAGGGGCTGGAGTGGGTCTCAACTATCTATGCCGGTGGTAGCACATTCTATGCAGACTCCGTGAAGGGCAGATTCATTATCTCCAGAGACAATTCCAAGAACACCCTATATCTTCAAATGAATAGCCTGAGAGCCGAGGACACGGCTCTGTATTACTGTGCGAGAGATCTGCAAGAAGCTGGCGGTATGGACGTCTGGGGCCAAGGGACCACGGTCACCGTCTCTTCA	AASGVTVSRNYMTWVRQTPEKGLEWVSTIYAGGSTFYADSVKGRFIISRDNSKNTLYLQMNSLRAEDTALYYCARDLQEAGGMDVWGQGTTVTVSS	GVTVSRNY	IYAGGST	ARDLQEAGGMDV	21	0.00012679
35	6th	IGHV3-66*01	IGHJ6*01	IGHG2*15	TGCAGCCTCTGGAGTCACCGTCAGTAGCAATTACATGAGTTGGGTCCGCCAGGCTCCAGGGAAGGGGCTGGAGTGGGTCTCAATTATTTATCCTGGTGGTACCACATACTACGCAGACTCCGTGAAGGGCAGATTCATTATCTCCAGAGACAATTCCAAGAACACGCTGTATCTTCAAATGAACAGTCTGAGAGCCGAGGACACGGCTCTCTATTACTGTGCGAGAGATCTGGCAGCAGCTGGCGGTATGGACGTCTGGGGCCAAGGGACCACGGTCACCGTCTCCTCA	AASGVTVSSNYMSWVRQAPGKGLEWVSIIYPGGTTYYADSVKGRFIISRDNSKNTLYLQMNSLRAEDTALYYCARDLAAAGGMDVWGQGTTVTVSS	GVTVSSNY	IYPGGTT	ARDLAAAGGMDV	13	8.73444e-05
35	6th	IGHV3-66*01	IGHJ6*01	IGHG2*15	TGCAGCCTCTGGAGTGACCGTCAGTAGGAACTACATGAACTGGGTCCGCCAGGCTCCAGGGAAGGGGCTGGAGTGGGTCTCAGTTATTTATAGCGGTGGTAGCACATTCTACGCAGACTCCGTGAAGGGCAGATTCATTATCTCCAGAGACAATTCCAAGAACACGCTGTATCTTCAAATGAACAGCCTGAGAGCCGAGGACACGGCTGTGTATTACTGTGCGAGAGATCTGGAAGCAGCTGGCGGTATGGACGTCTGGGGCCAAGGGACCACGGTCACCGTCTCCTCA	AASGVTVSRNYMNWVRQAPGKGLEWVSVIYSGGSTFYADSVKGRFIISRDNSKNTLYLQMNSLRAEDTAVYYCARDLEAAGGMDVWGQGTTVTVSS	GVTVSRNY	IYSGGST	ARDLEAAGGMDV	7	3.66283e-05
35	6th	IGHV3-66*01	IGHJ6*01	IGHG2*15	TGCAGCCTCTGGAGTCACCGTCAGTAGCAACTACATGAACTGGGTCCGCCAGGCTCCAGGGAAGGGGCTGGAGTGGGTCTCAACTCTTTATGCCGGTGGTAGTACATTCTACGCAGACTCCGTCAAGGGCAGATTCGTTATCTCCAGAGACAATTCCAAGAACACGGTCTATCTTCAAATGAACAGCCTGAGAGCCGAGGACACGGCTCTCTATTACTGTGCGAGAGATCTGGCAGCAGCTGGCGGTATGGACGTCTGGGGCCAAGGGACCACGGTCACCGTCTCCTCA	AASGVTVSSNYMNWVRQAPGKGLEWVSTLYAGGSTFYADSVKGRFVISRDNSKNTVYLQMNSLRAEDTALYYCARDLAAAGGMDVWGQGTTVTVSS	GVTVSSNY	LYAGGST	ARDLAAAGGMDV	17	3.38107e-05
35	6th	IGHV3-66*01	IGHJ6*01	IGHG2*15	TGCAGCCTCTGGAGTCACCGTCAGTAGCAATTACATGAATTGGGTCCGCCAGGCTCCAGGGAAGGGGCTGGAGTGGGTCTCAATTATTTATAGTGGTGGTACCACATACTACGCAGACTCCGTGAAGGGCAGATTCATTATCTCCAGAGACAATTCCAAGAACACTCTGTATCTTCAAATGAACAGTCTAAGAGCCGAGGACACGGCTCTGTATTACTGTGCGAGAGATCTGGCAGCAGCTGGCGGTATGGACGTCTGGGGCCAAGGGACCACGGTCACCGTCTCCTCA	AASGVTVSSNYMNWVRQAPGKGLEWVSIIYSGGTTYYADSVKGRFIISRDNSKNTLYLQMNSLRAEDTALYYCARDLAAAGGMDVWGQGTTVTVSS	GVTVSSNY	IYSGGTT	ARDLAAAGGMDV	13	1.12702e-05
35	6th	IGHV3-66*01	IGHJ6*01	IGHG2*15	TGTAGCCTCTGAAGTCACCGTCAGTAGCAACTACATGAACTGGGTCCGCCAGGCTCCAGGAAAGGGGCTGGAGTGGGTCTCACTTATTTATGCCGGTGGTAGCACATTCTACGCAGACTCCGTGAAGGGCAGATTCGTTATCTCCAGAGACAATTCCAAGAACACGTTGTATCTTCAAATGAACAGCCTGAGAGTCGAGGACACGGCTCTCTATTACTGTGCGAGAGATCTGGCAGCTGCTGGCGGCATGGACGTCTGGGGCCAAGGGACCACGGTCACCGTCTCCTCA	VASEVTVSSNYMNWVRQAPGKGLEWVSLIYAGGSTFYADSVKGRFVISRDNSKNTLYLQMNSLRVEDTALYYCARDLAAAGGMDVWGQGTTVTVSS	EVTVSSNY	IYAGGST	ARDLAAAGGMDV	16	8.45268e-06
35	6th	IGHV3-66*01	IGHJ6*01	IGHG2*15	TGCAGCCTCTGGAGTCACCGTCAGTAGCAACTACATGAACTGGGTCCGCCAGGCTCCAGGGAAGGGGCTGGAGTGGGTCTCAACTATGTACAGTGGTGGTAGCACATTCTACGCGGACTCCGTGAAGGGCAGATTCATTATCTCCAGAGACAATTCCAAGAACACACTGTATCTTCAAATGAACAGCCTGAGAGCCGAGGACACGGCTCTATATTACTGTGCGAGAGATCTGGAAGCAGCTGGCGGTATGGACGTCTGGGGCCAAGGGACCACGGTCACCGTCTCCTCA	AASGVTVSSNYMNWVRQAPGKGLEWVSTMYSGGSTFYADSVKGRFIISRDNSKNTLYLQMNSLRAEDTALYYCARDLEAAGGMDVWGQGTTVTVSS	GVTVSSNY	MYSGGST	ARDLEAAGGMDV	14	8.45268e-06
35	6th	IGHV3-66*01	IGHJ6*01	IGHG4*01	TGCAGCCTCTGGACTCACCGTCAGTAGCAACTACATGAACTGGGTCCGCCAGGCTCCAGGGAAGGGGCTGGAGTGGGTCTCAGTTATGTATAGCGGTGGTAGCACATTCTACGCAGACTCCGTGAAGGGCAGATTCACCATCTCCAGAGACAATTCCAAGAACACGCTGTTTCTTCAAATGAACAACCTGAGAGCCGAGGACACGGCTCTCTATTACTGTGCGAGAGATCTATTGGAGGCTGGCGGTATGGACGTCTGGGGCCAAGGGACCACGGTCACCGTCTCCTCA	AASGLTVSSNYMNWVRQAPGKGLEWVSVMYSGGSTFYADSVKGRFTISRDNSKNTLFLQMNNLRAEDTALYYCARDLLEAGGMDVWGQGTTVTVSS	GLTVSSNY	MYSGGST	ARDLLEAGGMDV	8	8.45268e-06
35	6th	IGHV3-66*01	IGHJ6*01	IGHG2*15	TGCAGCCTCTGGAGTCACCGTCAGTAGGAACTACATGAACTGGGTCCGCCAGGCTCCAGGGAAGGGGCTGGAGTGGGTCTCAGTTATTTATAGCGGTGGTAGCACATTCTACGCAGACTCCGTGAAGGGCAGATTCATTATCTCCAGAGACAATTCCAAGAACACGCTGTTTCTTCAAATGAACAGCCTGAGAGCCGAGGACACGGCTGTGTATTACTGTGCGAGAGATCTGGAAGCAGCCGGCGGTATGGACGTCTGGGGCCAAGGGACCACGGTCACCGTCTCCTCA	AASGVTVSRNYMNWVRQAPGKGLEWVSVIYSGGSTFYADSVKGRFIISRDNSKNTLFLQMNSLRAEDTAVYYCARDLEAAGGMDVWGQGTTVTVSS	GVTVSRNY	IYSGGST	ARDLEAAGGMDV	7	5.63512e-06
35	6th	IGHV3-66*01	IGHJ6*01	IGHG2*15	TGCAGCCTCTGGAGTCACCGTCAGTAGGAATTATATGAGTTGGGTCCGCCAGGCTCCAGGGAAGGGGCTGGAGTGGGTCTCAATTATCTATAGTGGTGGTACCACATTCTACGCTGACTCCGTGAAGGGCAGATTCATTATCTCCAGAGACAATTCCAAGAACACGCTGTATCTTCAAATGAACAGTCTGAGAGCCGAGGACACGGCTCTGTATTACTGTGCGAGAGATCTGGCAGCAGCTGGCGGTATGGACGTCTGGGGCCAAGGGACCACGGTCACCGTCTCCTCA	AASGVTVSRNYMSWVRQAPGKGLEWVSIIYSGGTTFYADSVKGRFIISRDNSKNTLYLQMNSLRAEDTALYYCARDLAAAGGMDVWGQGTTVTVSS	GVTVSRNY	IYSGGTT	ARDLAAAGGMDV	15	5.63512e-06
35	6th	IGHV3-66*01	IGHJ6*01	IGHG2*15	TGCAGCCTCTGGAGTCACCGTCATTAGCAACTACATGAACTGGGTCCGCCAGGCTCCAGGGAAGGGGCTGGAGTGGGTCTCAACTGTTTATAGCGGTGGTAGTACATTCTACGCAGACTCCGTGAAGGGCAGATTCATTATCTCCAGAGACAATTCCAAGAATACGCTGTATCTTCAAATGAACAACCTGAGAGCCGAGGACACGGCTCTGTATTACTGTGCGAGAGATTTGGCAGCAGCTGGCGGTATGGACGTCTGGGGCCAAGGGACCACGGTCACCGTCTCCTCA	AASGVTVISNYMNWVRQAPGKGLEWVSTVYSGGSTFYADSVKGRFIISRDNSKNTLYLQMNNLRAEDTALYYCARDLAAAGGMDVWGQGTTVTVSS	GVTVISNY	VYSGGST	ARDLAAAGGMDV	13	5.63512e-06
35	6th	IGHV3-66*01	IGHJ6*01	IGHG2*15	TGCAGCCTCTGGAGTCACCGTCAGTAGCAACTACATGAATTGGGTCCGCCAGGCTCCAGGGAGGGGGCTGGAGTGGGTCTCAACGATTTATAGCGGTGGTTCCACATTCTACGCAGACTCCGTGAAGGGCAGATTCATTATCTCCAGAGACAATTCCAAGAACACGATGTATCTTCAAATGAACAGCCTGAGAGCCGAGGACACGGCTCTGTATTACTGTGCGAGAGATCTGGCAGAAGCTGGCGGTATGGACGTCTGGGGCCAAGGGACCACGGTCACCGTCTCCTCA	AASGVTVSSNYMNWVRQAPGRGLEWVSTIYSGGSTFYADSVKGRFIISRDNSKNTMYLQMNSLRAEDTALYYCARDLAEAGGMDVWGQGTTVTVSS	GVTVSSNY	IYSGGST	ARDLAEAGGMDV	14	5.63512e-06
35	6th	IGHV3-66*01	IGHJ6*01	IGHG2*15	TGCAGCCTCTGGAGTCACCGTCAGCAGTAACTACATGAGTTGGGTCCGCCAGGCTCCAGGGAAGGGGCTGGAATGGGTCTCAACTCTATATGCCGGTGGTAGCACATTCTACGCAGACTCCGTGAAGGGCAGATTCATTATCTCCAGAGACAATTCCAAGAACACGCTATATCTTCAAATGAATAGCCTGAGAGCCGAGGACACGGCTCTGTATTACTGTGCGAGAGATCTGGCAGAAGCTGGCGGTATGGACGTCTGGGGCCAAGGGACCACGGTCACCGTCTCCTCA	AASGVTVSSNYMSWVRQAPGKGLEWVSTLYAGGSTFYADSVKGRFIISRDNSKNTLYLQMNSLRAEDTALYYCARDLAEAGGMDVWGQGTTVTVSS	GVTVSSNY	LYAGGST	ARDLAEAGGMDV	17	2.81756e-06
35	6th	IGHV3-66*01	IGHJ6*01	IGHG2*15	TGCAGCCTCTGGAGTCACCGTCAGCAGGAACTATATGACTTGGGTCCGCCAGACTCCAGAGAAGGGGCTGGAGTGGGTCTCAACTATCTATGCCGGTGGTAGCACATTCTATGCAGACTCCGTGAAGGGCAGATTCATTATCTCCAGAGACAATTCCAAGAACACCCTATATCTTCAAATGAATAGCCTGAGAGCCGAGGACACGGCTCTGTATTACTGTGCGAGAGATCTGCAAGAAGCTGGCGGTATGGACGTCTGGGGCCAAGGAACCACGGTCACCGTCTCTTCA	AASGVTVSRNYMTWVRQTPEKGLEWVSTIYAGGSTFYADSVKGRFIISRDNSKNTLYLQMNSLRAEDTALYYCARDLQEAGGMDVWGQGTTVTVSS	GVTVSRNY	IYAGGST	ARDLQEAGGMDV	21	2.81756e-06
35	6th	IGHV3-66*01	IGHJ6*01	IGHG2*15	TGCAGCCTCTGGAGTCACCGTCAGTAGCAACTACATGAACTGGGTCCGCCAGGCTCCAGGGAAGGGGCTGGAGTGGGTCTCAGTTATTTATAGCGGTGGTAGCACATTCTACGCAGACTCCGTGAAGGGCAGATTCATTATCTCCAGAGACAATTCCAAGAACACACTGTTTCTTCAAATGAACAGCCTGAGAGCCGAGGACACGGCTCGGTATTACTGTGCGAGAGACCTGGAAGCAGCTGGCGGTATGGACGTCTGGGGCCAAGGGACCACGGTCACCGTCTCCTCA	AASGVTVSSNYMNWVRQAPGKGLEWVSVIYSGGSTFYADSVKGRFIISRDNSKNTLFLQMNSLRAEDTARYYCARDLEAAGGMDVWGQGTTVTVSS	GVTVSSNY	IYSGGST	ARDLEAAGGMDV	9	2.81756e-06
35	6th	IGHV3-66*01	IGHJ6*01	IGHG2*15	TGCAGCCTCTGGAGTCATCGTCAGTAGGAACTACATGACCTGGGTCCGCCAGGCTCCAGGGAAGGGGCTGGAGTGGGTCTCAACTCTTTATAGTGGTGGTAGCACATTCTACGCAGACTCCGTGAAGGGCAGATTCATTATCTCCAGAGACAATTCCAGGAACACACTGTATCTTCAAATGAACAGCCTGAGAGTCGAGGACACGGCTCTGTATTTCTGTGCGAGAGATCTGGAAGCAGCTGGCGGTATGGACGTCTGGGGCCATGGGACCACGGTCACCGTCTCCTCA	AASGVIVSRNYMTWVRQAPGKGLEWVSTLYSGGSTFYADSVKGRFIISRDNSRNTLYLQMNSLRVEDTALYFCARDLEAAGGMDVWGHGTTVTVSS	GVIVSRNY	LYSGGST	ARDLEAAGGMDV	16	2.81756e-06
35	6th	IGHV3-66*01	IGHJ6*01	IGHG1*14	TGCAGCCTCTGGAGTCACCGTCAGTAGTAACTACATGAGTTGGGTCCGCCAGGCTCCAGGGAAGGGGCTGGAGTGGGTCTCAATTCTTTATCCCGGTGGTACTACATACTACGCAGACTCCGTGAAGGGCAGATTCATTATCTCCAGAGACAGTTCCAAGAACACGCTGTATCTTCAAATGAACACCCTGAGAGCCGAGGACACGGCTCTCTATTACTGTGCGAGAGATCTGGCAGCAGCTGGCGGTATGGACGTCTGGGGCCAAGGGACCACGGTCACCGTCTCCTCA	AASGVTVSSNYMSWVRQAPGKGLEWVSILYPGGTTYYADSVKGRFIISRDSSKNTLYLQMNTLRAEDTALYYCARDLAAAGGMDVWGQGTTVTVSS	GVTVSSNY	LYPGGTT	ARDLAAAGGMDV	15	2.81756e-06
35	6th	IGHV3-66*01	IGHJ6*01	IGHG2*15	TGCAGCCTCTGGAGTCATCGTCAATAGGAACTACATGAATTGGGTCCGCCAGGCTCCAGGGAAGGGGCTGGAGTGGGTCTCAACTATTTATGCCGGTGGTAGTACATTCTACGCAGACTCCGTGAAGGGCAGATTCATTATCTCCAGAGACAATTCCAAGAACACGTTGTTTCTTCAAATGAACAGCCTGAGAGCCGAGGACACGGCTCTGTATTACTGTGCGAGAGATCTGGCAGCAGCTGGCGGTATGGACGTCTGGGGCCAAGGGACCACGGTCACCGTCTCCTCA	AASGVIVNRNYMNWVRQAPGKGLEWVSTIYAGGSTFYADSVKGRFIISRDNSKNTLFLQMNSLRAEDTALYYCARDLAAAGGMDVWGQGTTVTVSS	GVIVNRNY	IYAGGST	ARDLAAAGGMDV	17	2.81756e-06
35	6th	IGHV3-66*01	IGHJ6*01	IGHG2*15	TGCAGCCTCTGGAGTCACCGTCAATAGGAACTACATGAATTGGGTCCGCCAGGCTCCAGGGAAGGGGCTGGAGTGGGTCTCAACTATTTATGCCGGTGGTAGCACATTCTACGCAGACTCCGTGAAGGGCAGATTCATTATCTCCAGAGACAATTCCAAGAACACGTTGTTTCTTCAAATGAACAGCCTGAGAGCCGAGGACACGGCTCTGTATTACTGTGCGAGAGATCTGGCAGCAGCTGGCGGTATGGACGTCTGGGGCCAAGGGACCACGGTCACCGTCTCCTCA	AASGVTVNRNYMNWVRQAPGKGLEWVSTIYAGGSTFYADSVKGRFIISRDNSKNTLFLQMNSLRAEDTALYYCARDLAAAGGMDVWGQGTTVTVSS	GVTVNRNY	IYAGGST	ARDLAAAGGMDV	15	2.81756e-06
35	6th	IGHV3-66*01	IGHJ6*01	IGHG2*15	TGCAGCCTCTGGAGTCACCGTCAGTAGCAACTACATGAACTGGGTCCGCCAGGCTCCAGGGAAGGGGCTGGAGTGGGTCTCAACTATTTATAGCGGTGGTAGTACATTCTACGCAGACTCCGTGAAGGGCAGATTCATTATCTCCAGAGACAATTCCAAGAATACGCTGTATCTTCAAATGAACAACCTGAGAGCCGAGGACACGGCTCTGTATTACTGTGCGAGAGATTTGGCAGCAGCTGGCGGTATGGACGTCTGGGGCCAAGGGACCACGGTCACCGTCTCCTCA	AASGVTVSSNYMNWVRQAPGKGLEWVSTIYSGGSTFYADSVKGRFIISRDNSKNTLYLQMNNLRAEDTALYYCARDLAAAGGMDVWGQGTTVTVSS	GVTVSSNY	IYSGGST	ARDLAAAGGMDV	11	2.81756e-06
35	6th	IGHV3-66*01	IGHJ6*01	IGHG2*15	TGCAGCCTCTGGAGTCACCGTCAGTAGCAACTACATGAGTTGGGTCCGCCAGGCTCCAGGGAAGGGGCTGGAGTGGGTCTCAATTCTTTATAGCGGTGGTACCACATACTACGCAGACTCCGTGAAGGGCAGATTCATTATCTCCAGAGACAATTCCAAGAACACGCTGTATCTTCAAATGAACAGCCTGAGAGCCGAGGACACGGCTCTGTATTACTGTGCGAGAGATCTGGCAGCAGCTGGCGGTATGGACGTCTGGGGCCAAGGGACCACGGTCACCGTCTCCTCA	AASGVTVSSNYMSWVRQAPGKGLEWVSILYSGGTTYYADSVKGRFIISRDNSKNTLYLQMNSLRAEDTALYYCARDLAAAGGMDVWGQGTTVTVSS	GVTVSSNY	LYSGGTT	ARDLAAAGGMDV	8	2.81756e-06
35	6th	IGHV3-66*01	IGHJ6*01	IGHG2*15	TGCAGCCTCTGGAGTCACCGTCAGTAGCAACTACATGAACTGGGTCCGCCAGGCTCCAGGGAAGGGGCTGGAGTGGGTCTCACTTATTTATAGCGGTGGTAGCACATTCTACGCAGACTCCGTGAAGGGCAGATTCATTATCTCCAGAGACAATTCCAAGAACACGCTGTATCTTCAAATGAACAGCCTGAGAGCCGAGGACACGGCTCTGTATTACTGTGCGAGAGATCTGGCAGAAGCTGGCGGTATGGACGTCTGGGGCCAAGGGACCACGGTCATCGTCTCCTCA	AASGVTVSSNYMNWVRQAPGKGLEWVSLIYSGGSTFYADSVKGRFIISRDNSKNTLYLQMNSLRAEDTALYYCARDLAEAGGMDVWGQGTTVIVSS	GVTVSSNY	IYSGGST	ARDLAEAGGMDV	7	2.81756e-06
35	6th	IGHV3-66*01	IGHJ6*01	IGHM*04	TGCAGCCTCTGGAGTCACCGTCAGCAGGAACTATATGACTTGGGTCCGCCAGACTCCAGAGAAGGGGCTGGAGTGGGTCTCAACTATCTATGCCGGTGGTAGCACATTCTATGCAGACTCCGTGAAGGGCAGATTCATTATCTCCAGAGACAATTCCAAGAACACCCTATATCTTCAAATGAATAGCCTGAGAGCCGAGGACACGGCTCTGTATTACTGTGCGAGAGATCTGCAAGAAGCTGGCGGTATGGACGTCTGGGGCCAAGGGACCACGGTCACCGTCTCCTCA	AASGVTVSRNYMTWVRQTPEKGLEWVSTIYAGGSTFYADSVKGRFIISRDNSKNTLYLQMNSLRAEDTALYYCARDLQEAGGMDVWGQGTTVTVSS	GVTVSRNY	IYAGGST	ARDLQEAGGMDV	21	2.81756e-06
35	6th	IGHV3-66*01	IGHJ6*01	IGHG2*15	TGCAGCCTCTGGAGTCACCGTCAGCAGGAACTATATGACTTGGGTCCGCCAGACTCCAGAAAAGGGGCTGGAGTGGGTCTCAACTATCTATGCCGGTGGTAGCACATTCTATGCAGACTCCGTGAAGGGCAGATTCATTATCTCCAGAGACAATTCCAAGAACACCCTATATCTTCAAATGAATAGCCTGAGAGCCGAGGACACGGCTCTGTATTACTGTGCGAGAGATCTGCAAGAAGCTGGCGGTATGGACGTCTGGGGCCAAGGGACCACGGTCACCGTCTCTTCA	AASGVTVSRNYMTWVRQTPEKGLEWVSTIYAGGSTFYADSVKGRFIISRDNSKNTLYLQMNSLRAEDTALYYCARDLQEAGGMDVWGQGTTVTVSS	GVTVSRNY	IYAGGST	ARDLQEAGGMDV	22	2.81756e-06
35	6th	IGHV3-66*01	IGHJ6*01	IGHG2*15	TGCAGCCTCTGGAGTCACCGTCAGTAGCAACTACATGAACTGGGTCCGCCAGGCTCCAGGGAAGGGGCTGGAGTGGGTCTCAACTATTTATGCCGGTGGTAGCACATTCTACGCAGACTCCGTGAAGGGCAGATTCCTTATCTCCAGAGACAATTCCAAGAACACGTTATATCTTCAAATGAACAGTCTGAGGGTCGAGGACACGGCTCTGTATTACTGTGCGAGAGATCTGGAAGCTGCTGGCGGTATGGACGTCTGGGGCCACGGCACCACGGTCACCGTCTCCTCA	AASGVTVSSNYMNWVRQAPGKGLEWVSTIYAGGSTFYADSVKGRFLISRDNSKNTLYLQMNSLRVEDTALYYCARDLEAAGGMDVWGHGTTVTVSS	GVTVSSNY	IYAGGST	ARDLEAAGGMDV	16	2.81756e-06
35	6th	IGHV3-66*01	IGHJ6*01	IGHG1*14	TGCAGCCTCTGAAGTCGTCGTCAGTTACAACTACATGAGCTGGGTCCGCCAGGCTCCAGGGAAGGGGCTGGAGTGGGTCTCAATTATTTATCCCGGTGGTAGCACGTTCTACGCAGACTCCGTGAAGGCCAGATTCATTATCTCTAGAGACAATTCCAAGAACACGCTGTATCTTCACATGAACAGCCTGAGAGCCGAGGACACGGCAGTGTATTACTGTGCGAGAGATCTGCAGGAAGCTGGCGGAATGGACGTCTGGGGCCAAGGGACCACGGTCACCGTCTCCTCA	AASEVVVSYNYMSWVRQAPGKGLEWVSIIYPGGSTFYADSVKARFIISRDNSKNTLYLHMNSLRAEDTAVYYCARDLQEAGGMDVWGQGTTVTVSS	EVVVSYNY	IYPGGST	ARDLQEAGGMDV	17	2.81756e-06
35	6th	IGHV3-66*01	IGHJ6*01	IGHG2*15	TGCAGCCTCTGGAGTCACCGTCAGTAGCAACTACATGAGCTGGGTCCGCCAGGCTCCAGGGAAGGGGCTGGAGTGGGTCTCAACTCTTTATGCCGGTGGTAGCAAATTCTACGCAGACTCCGTGAAGGGCAGATTCGTTATCTCCAGAGACAATTCCAAGAACACGCTCTATCTTCAAATGAACAGCCTGAGAGCCGAGGACACGGCTCTGTATTACTGTGCGAGAGATCTGGCAGCAGCTGGCGGGATGGACGTCTGGGGCCAAGGGACCACGGTCTCCGTCTCCTCA	AASGVTVSSNYMSWVRQAPGKGLEWVSTLYAGGSKFYADSVKGRFVISRDNSKNTLYLQMNSLRAEDTALYYCARDLAAAGGMDVWGQGTTVSVSS	GVTVSSNY	LYAGGSK	ARDLAAAGGMDV	13	2.81756e-06
35	6th	IGHV3-66*01	IGHJ6*01	IGHG2*15	TGCAGCCTCTGGAGTCACCGTCAGTAGCAATTACATGAATTGGGTCCGCCAGGCTCCAGGGAAGGGGCTGGAGTGGGTCTCAATTATTTATAGTGGTGGTACCACATACTACGCAGACTCCGTGAAGGGCAGATTCATTATCTCCAGAGAAAATTCCAAGAACACTCTGTATCTTCAAATGAACAGTCTAAGAGCCGAGGACACGGCTCTGTATTACTGTGCGAGAGATCTGGCAGCAGCTGGCGGTATGGACGTCTGGGGCCAAGGGACCACGGTCACCGTCTCCTCA	AASGVTVSSNYMNWVRQAPGKGLEWVSIIYSGGTTYYADSVKGRFIISRENSKNTLYLQMNSLRAEDTALYYCARDLAAAGGMDVWGQGTTVTVSS	GVTVSSNY	IYSGGTT	ARDLAAAGGMDV	14	2.81756e-06
35	6th	IGHV3-66*01	IGHJ6*01	IGHG2*15	TGCAGCCTCTGGAGTCACCGTCAGCAGTAACTATATGAATTGGGTCCGCCAGGCTCCAGGGAAGGGGCTGGAGTGGGTCTCAACTATATATGCCGGTGGTAGCACATTCTACGCAGACTCCGTGAAGGGCAGATTCCTTATCTCCAGAGACAATTCCAAGAACACACTATATCTTCAAATGAATAGCCTGAGAGCCGAGGACACGGCTCTGTATTACTGTGCGAGAGATCTGGCAGAAGCTGGCGGTATGGACGTCTGGGGCCAAGGGACCACGGTCACCGTCTCCTCA	AASGVTVSSNYMNWVRQAPGKGLEWVSTIYAGGSTFYADSVKGRFLISRDNSKNTLYLQMNSLRAEDTALYYCARDLAEAGGMDVWGQGTTVTVSS	GVTVSSNY	IYAGGST	ARDLAEAGGMDV	19	2.81756e-06
35	6th	IGHV3-66*01	IGHJ6*01	IGHG2*15	TGCAGCCTCTGGAGTCATCGTCAGCAGGAACTATATGACTTGGGTCCGCCAGACTCCAGGGAAGGGGCTGGAGTGGGTCTCAACTATCTATGCCGGTGGTAGTACATTCTACGCAGACTCCGTGAAGGGCAGATTCATTATCTCCAGAGACAATTCCAAGAACACACTATATCTTCAAATGAATAGCCTGAGAGCCGAGGACACGGCTCTGTATTACTGTGCGAGAGATCTGGCAGAAGCTGGCGGTATGGACGTCTGGGGCCAAGGGACCACGGTCACCGTCTCTTCA	AASGVIVSRNYMTWVRQTPGKGLEWVSTIYAGGSTFYADSVKGRFIISRDNSKNTLYLQMNSLRAEDTALYYCARDLAEAGGMDVWGQGTTVTVSS	GVIVSRNY	IYAGGST	ARDLAEAGGMDV	21	2.81756e-06
35	6th	IGHV3-66*01	IGHJ6*01	IGHG2*15	TGCAGCCTCTGGAGTCACCGTCAGTAGCAATTACATGAGTTGGGTCCGCCAGGCTCCAGGGAAGGGGCTGGAGTGGGTCTCAATTATTTATCCTGGTGGTACCACATACTACGCAGACTCCGTGAAGGGCAGATTCATTATCTCCAGAGACAATTCCAAGAACACACTGTATCTTCAAATGAACAGGCTGAGAGCCGAGGACACGGCTCTCTATTACTGTGCGAGAGATCTGGCAGCAGCTGGCGGTATGGACGTCTGGGGCCAAGGGACCACGGTCACCGTCTCCTCA	AASGVTVSSNYMSWVRQAPGKGLEWVSIIYPGGTTYYADSVKGRFIISRDNSKNTLYLQMNRLRAEDTALYYCARDLAAAGGMDVWGQGTTVTVSS	GVTVSSNY	IYPGGTT	ARDLAAAGGMDV	14	2.81756e-06
35	6th	IGHV3-66*01	IGHJ6*01	IGHG2*15	TGCAGCCTCTGGAGTCACCGTCAGTAGCAACTACATGAACTGGGTCCGCCAGGCTCCAGGGAAGGGGCTGGAGTGGGTCTCAACTATGTATGCCGGTGGTAGTACATTCTACACAGACTCCGTGAAGGGCAGATTCATTATCTCCAGAGACAATTCCAAGAATACGTTGTATCTTCAAATGAACAACTTGAGAGCCGAGGACACGGCTCTGTATTACTGTGCGAGAGATTTGGCAGCAGCTGGCGGCATGGACGTCTGGGGCCAAGGGACCACGGTCACCGTCTCCTCA	AASGVTVSSNYMNWVRQAPGKGLEWVSTMYAGGSTFYTDSVKGRFIISRDNSKNTLYLQMNNLRAEDTALYYCARDLAAAGGMDVWGQGTTVTVSS	GVTVSSNY	MYAGGST	ARDLAAAGGMDV	17	2.81756e-06
35	6th	IGHV3-66*01	IGHJ6*01	IGHG2*15	TGCAGCCTCTGGAGTCACCGTCAGTAGAAACTACATGAGTTGGGTCCGCCAGGCTCCAGGGCAGGGGCTGGAGTGGGTCTCGATGATTTATAGCGGTGGTAGCACATTCTACGCAGACTCCGTGAAGGGCAGATTCATCATCTCCAGAGACAATTCCAAGAACACGCTGTATCTTCAAATGAACAGCCTGAGAGCCGAGGACACGGCTCACTATTACTGTGCGAGAGATCTGGCAGAAGCTGGCGGTATGGACGTCTGGGGCCAAGGGACCACGGTCACCGTCTCCTCA	AASGVTVSRNYMSWVRQAPGQGLEWVSMIYSGGSTFYADSVKGRFIISRDNSKNTLYLQMNSLRAEDTAHYYCARDLAEAGGMDVWGQGTTVTVSS	GVTVSRNY	IYSGGST	ARDLAEAGGMDV	12	2.81756e-06
35	6th	IGHV3-66*01	IGHJ6*01	IGHG2*15	TGCAGCCTCTGGAGTCACCGTCAGTAGCAATTACATGAGTTGGGTCCGCCAGGCTCCAGAGAAGGGGCTGGAGTGGGTCTCAATTATTTATCCTGGTGGTACCACATACTACGCAGACTCCGTGAAGGGCAGATTCATTATCTCCAGAGACAATTCCAAGAACACGCTGTATCTTCAAATGAACAGTCTGAGAGCCGAGGACACGGCTCTCTATTACTGTGCGAGAGATCTGGCAGCAGCTGGCGGTATGGACGTCTGGGGCCAAGGGACCACGGTCACCGTCTCCTCA	AASGVTVSSNYMSWVRQAPEKGLEWVSIIYPGGTTYYADSVKGRFIISRDNSKNTLYLQMNSLRAEDTALYYCARDLAAAGGMDVWGQGTTVTVSS	GVTVSSNY	IYPGGTT	ARDLAAAGGMDV	14	2.81756e-06
35	6th	IGHV3-66*01	IGHJ6*01	IGHG2*15	TGCAGCCTCTGGAGTCACCGTCAGTAGCAACTACATGAACTGGGTCCGCCAGGCTCCAGGGAAGGGGCTGGAGTGGGTCTCAGTTATGTATAGTGGTGGGAGCACATTCTACGCAGACTCCGTGAAGGGCAGATTCATTATCTCCAGAGACAATTCCAAGAACACGCTGTATCTTCAAATGAACAGTCTGAGAGTCGAGGACACGGCTCTGTATTACTGTGCGAGAGATCTGGCAGAAGCTGGCGGTATGGACGTCTGGGGCCTAGGGACCACGGTCACCGTCTCCTCA	AASGVTVSSNYMNWVRQAPGKGLEWVSVMYSGGSTFYADSVKGRFIISRDNSKNTLYLQMNSLRVEDTALYYCARDLAEAGGMDVWGLGTTVTVSS	GVTVSSNY	MYSGGST	ARDLAEAGGMDV	11	2.81756e-06
35	6th	IGHV3-66*01	IGHJ6*01	IGHG2*15	TGCAGCCTCTGGAGTCACCGTCAGTAGCAACTACATGAGTTGGGTCCGCCAGGCTCCAGGGAAGGGGCTGGAGTGGGTCTCAATTATTTATCCCGGTGGTAGCACATTCTACGCAGAGTCCGTGAAGGGCAGATTCATTATCTCCAGAGACAATTCGAAGAACACGCTGTATCTTCACTTAAATAGTCTGAGAGCCGAGGACACGGCTCTGTATTACTGTGCGAGAGATCTGGCAGAGGCTGGCGGTATGGACGTCTGGGGCCAAGGGACCACGGTCACCGTCTCCTCA	AASGVTVSSNYMSWVRQAPGKGLEWVSIIYPGGSTFYAESVKGRFIISRDNSKNTLYLHLNSLRAEDTALYYCARDLAEAGGMDVWGQGTTVTVSS	GVTVSSNY	IYPGGST	ARDLAEAGGMDV	16	2.81756e-06
35	6th	IGHV3-66*01	IGHJ6*01	IGHG2*15	TGCAGCCTCTGGAGTCACCGTCAGTAGCAATTACATGAGTTGGGTCCGCCAGGCTCCAGGGAAGGGGCTGGAGTGGGTCTCAATTATTTATCCTGGCGGTACCACATACTACGCAGACTCCGTGAAGGGCAGATTCATTATCTCCAGAGACAGTTCCAAGAACACGCTGTATCTTCAAATGAACAGTCTGAGAGCCGAGGACACGGCTCTCTATTACTGTGCGAGAGATCTGGCAGCAGCTGGCGGTATGGACGTCTGGGGCCAAGGGACCACGGTCACCGTCTCGTCC	AASGVTVSSNYMSWVRQAPGKGLEWVSIIYPGGTTYYADSVKGRFIISRDSSKNTLYLQMNSLRAEDTALYYCARDLAAAGGMDVWGQGTTVTVS	GVTVSSNY	IYPGGTT	ARDLAAAGGMDV	15	2.81756e-06
35	6th	IGHV3-66*01	IGHJ6*01	IGHG2*15	TGCAGCCTCTGGAGTCACCGTCAGCAGCAACTACATGAACTGGGTCCGCCAGGCTCCAGGGAAGGGGCTGGAGTGGGTCTCAACTATTTATAGCGGTGGTAGCACATTCTACGCAGACTCCGTGAAGGGCAGATTCATTATCTCCAGAGACAATTCCAAGAACACGCTGTATCTTCAAATGAACAGCCTGAGAGCCGAGGACACGGCTCTGTATTACTGTGCGAGAGATCTGGCAGAAGCCGGCGGTATGGACGTCTGGGGCCAAGGGACCACGGTCACCGTCTCCTCA	AASGVTVSSNYMNWVRQAPGKGLEWVSTIYSGGSTFYADSVKGRFIISRDNSKNTLYLQMNSLRAEDTALYYCARDLAEAGGMDVWGQGTTVTVSS	GVTVSSNY	IYSGGST	ARDLAEAGGMDV	9	2.81756e-06
35	6th	IGHV3-66*01	IGHJ6*01	IGHG2*15	TGCAGCCTCTGGAGTCACCGTCAGTAGGAACTACATGAATTGGGTCCGCCAGGCTCCAGGGAAGGGGCTGGAGTGGGTCTCAACTATTTATGCCGGTGGTAGCACATTCTACGCAGACTCCGTGAAGGGCAGATTCATTATCTCCAGAGACAATTCCAAGAACACATTGTATCTTCAAATGAACAGCCTGAGAGCCGAGGACACGGCTCTGTATTACTGTGCGAGAGATCTGGCAGCAGCTGGCGGTATGGACGTCTGGGGCCAAGGGACCACGGTCACCGTCTCCTCA	AASGVTVSRNYMNWVRQAPGKGLEWVSTIYAGGSTFYADSVKGRFIISRDNSKNTLYLQMNSLRAEDTALYYCARDLAAAGGMDVWGQGTTVTVSS	GVTVSRNY	IYAGGST	ARDLAAAGGMDV	14	2.81756e-06
35	6th	IGHV3-66*01	IGHJ6*01	IGHG2*15	TGCAGCCTCTGGAGTCACCGTCAGCAGGAACTATATGACCTGGGTCCGCCAGACTCCAGGGAAGGGGCTGGAGTGGGTCTCAACTATCTATGCCGGTGGTAGCACATTCTACGCAGACTCCGTGAAGGGCAGATTCATTATCTCCAGAGACAATTCCAAGAACACCCTATATCTTCAAATGAATAGCCTGAGAGCCGAGGACACGGCTCTGTATTACTGTGCGAGAGATCTGCAAGAAGCTGGCGGTATGGACGTCTGGGGCCAAGGGACCACGGTCACCGTCTCTTCA	AASGVTVSRNYMTWVRQTPGKGLEWVSTIYAGGSTFYADSVKGRFIISRDNSKNTLYLQMNSLRAEDTALYYCARDLQEAGGMDVWGQGTTVTVSS	GVTVSRNY	IYAGGST	ARDLQEAGGMDV	18	2.81756e-06
35	6th	IGHV3-53*04	IGHJ6*01	IGHG1*14	TGCAGCCTCTGGGCTCATCGTCAGCAGCAACTACATGAACTGGGTCCGCCAGGCTCCAGGGAAGGGGCTGGAGTGGGTCTCAGTTCTTTATGCCGGTGGTTCTACATTCTACGCAGACTCCGTGAAGGGCCGATTCACCATCTCCAGACTCGAGTCCAAGAACACCCTGTATCTTCAAATGAACAGCCTGAGACCTGAGGACACGGCCGTGTATTACTGTGCGAGAGATTTGGAGATGGCTGGGGGTATGGACGTCTGGGGCCAAGGGACCACGGTTACCGTCTCGTCA	AASGLIVSSNYMNWVRQAPGKGLEWVSVLYAGGSTFYADSVKGRFTISRLESKNTLYLQMNSLRPEDTAVYYCARDLEMAGGMDVWGQGTTVTVSS	GLIVSSNY	LYAGGST	ARDLEMAGGMDV	16	2.81756e-06
35	6th	IGHV3-66*01	IGHJ6*01	IGHG2*15	TGCAGCCTCTGGAGTCACCGTCAGCAGGAACTATATGACTTGGGTCCGCCAGACTCCAGGGAAGGGGCTGGAGTGGGTCTCAACCATCTATGCCGGTGGTAGCACATTCTACGCAGACTCCGTGAAGGGCAGATTCATTATCTCCAGAGACAATTCCAAGAACACTTTATATCTTCAAATGAATAGCCTGAGAGCCGAGGACACGGCTCTGTATTACTGTGCGAGAGATCTGCAAGAAGCTGGCGGTATGGACGTCTGGGGCCAAGGGACCACGGTCACCGTCTCTTCA	AASGVTVSRNYMTWVRQTPGKGLEWVSTIYAGGSTFYADSVKGRFIISRDNSKNTLYLQMNSLRAEDTALYYCARDLQEAGGMDVWGQGTTVTVSS	GVTVSRNY	IYAGGST	ARDLQEAGGMDV	21	2.81756e-06
35	6th	IGHV3-66*01	IGHJ6*01	IGHG2*15	TGCAGCCTCTGGAGTCACCGTCAGTTACAACTACATGAACTGGGTCCGCCAGGCTCCAGGGAAGGGGCTGGAGTGGGTCTCAACTATTTATAGCGGTGGTAGCACATTCTACGCAGACTCCGTGAAGGGCAGATTCATTATCTCCAGAGACAATTCCAAGAACACGCTGTATCTTCAAATGAACAGCCTGAGAGCCGAGGACACTGCTCTCTATTACTGTGCGAGAGATCTGGAAGTAGCTGGCGGTATGGACGTCTGGGGCCAAGGGACCACGGTCACCGTCTCCTCA	AASGVTVSYNYMNWVRQAPGKGLEWVSTIYSGGSTFYADSVKGRFIISRDNSKNTLYLQMNSLRAEDTALYYCARDLEVAGGMDVWGQGTTVTVSS	GVTVSYNY	IYSGGST	ARDLEVAGGMDV	12	2.81756e-06
35	6th	IGHV3-66*01	IGHJ6*01	IGHG2*15	TGCAGCCTCTGGAGTCCCCGTCAGTAGCAACTACATGAACTGGGTCCGCCAGGCTCCAGGGAAGGGGCTAGAGTGGGTCTCAACTATTTATGCCGGTGGTAGCACATTCTACGCAGACTCCGTGAAGGGCAGATTCATTATCTCCAGAGACGATTCCAAGAACACGCTGTTTCTTCAAATGAACAGCCTGAGAGCCGAGGACACGGCTCTGTATTACTGTGCGAGAGATCTGGCAGAAGCTGGCGGTATGGACGTCTGGGGCCGAGGGACCACGGTCACCGTCTCCTCA	AASGVPVSSNYMNWVRQAPGKGLEWVSTIYAGGSTFYADSVKGRFIISRDDSKNTLFLQMNSLRAEDTALYYCARDLAEAGGMDVWGRGTTVTVSS	GVPVSSNY	IYAGGST	ARDLAEAGGMDV	14	2.81756e-06
35	6th	IGHV3-53*04	IGHJ6*01	IGHG1*14	TGCAGCCTCTGGGCTCACCGTCAGTGCCAACTACATGAGATGGGTCCGCCAGGCTCCAGGGAAGGGGCTGGAGTGGGTCTCAGATATTTATGCCGGTGGGAGCACATTTTACGCAGACTCCGTGAAGGGCCGATTCACCATCTCGAGACATAATTCCAAGAACACAGTGTATCTTCAAATGGACAGCCTGAGACCTGAGGACACGGCCGTGTATTACTGTGCGAGAGATTTAGAGATGGCTGGGGGTATGGACGTCTGGGGCCAAGGGACCACGGTCACCGTCTCCTCA	AASGLTVSANYMRWVRQAPGKGLEWVSDIYAGGSTFYADSVKGRFTISRHNSKNTVYLQMDSLRPEDTAVYYCARDLEMAGGMDVWGQGTTVTVSS	GLTVSANY	IYAGGST	ARDLEMAGGMDV	16	2.81756e-06
35	6th	IGHV3-66*01	IGHJ6*01	IGHG2*15	TGCAGCCTCTGGAGTCATCGTCAGTCGCAACTACATGAACTGGGTCCGCCAGGCCCCAGGGAAGGGGCTGGAGTGGGTCTCAACTCTGTATGCCGGTGGTAGCACATTCTACGCAGACTCCGTGAAGGGCAGATTCATTATCTCCAGAGACAATTCCAAGAACACGCTGTATCTTCAAATGAACAGGCTGCGAGCCGAGGACACGGCTCTGTATTACTGTGCGAGAGATCTGGCAGCAGCTGGCGGTATGGACGTCTGGGGCCAAGGGACCACGGTCACCGTCTCCTCA	AASGVIVSRNYMNWVRQAPGKGLEWVSTLYAGGSTFYADSVKGRFIISRDNSKNTLYLQMNRLRAEDTALYYCARDLAAAGGMDVWGQGTTVTVSS	GVIVSRNY	LYAGGST	ARDLAAAGGMDV	17	2.81756e-06
35	6th	IGHV3-66*01	IGHJ6*01	IGHG1*14	TGCAGCCTCTGGAGTCACCGTCAGTAGCAACTACATGACCTGGGTCCGCCAGACTCCAGGGAAGGGGCTGGAGTGGGTCTCAATAATTTATCCTGGTGGTAGCGCATTCTACGCAGACTCCGTGAAGGGCAGATTCATTCTCTCCAGAGACAGTTCCAAGAACACGCTGTATCTTCAAATGAACAGTCTGCGAGCCGAGGACACGGCTCTCTATTACTGTGCGAGAGATCTGCAAGAAGTTGGCGGTATGGACGTCTGGGGCCAAGGGACCACGGTCACCGTCTCCTCA	AASGVTVSSNYMTWVRQTPGKGLEWVSIIYPGGSAFYADSVKGRFILSRDSSKNTLYLQMNSLRAEDTALYYCARDLQEVGGMDVWGQGTTVTVSS	GVTVSSNY	IYPGGSA	ARDLQEVGGMDV	18	2.81756e-06
35	6th	IGHV3-66*01	IGHJ6*01	IGHG2*15	TGCAGCCTCTGGAGTCACCGTCAGTAGGAACTACATGAACTGGGTCCGCCAGGCTCCAGGGAAGGGGCTGGAGTGGGTCTCAGTTATTTATCCCGGTGGTAGCACGTTCTACGCAGACTCCGTGAAGGCCAGATTCATTATCTCCAGAGACAATTCCAAGAACACGCTGTATCTTCAAATGAACAGCCTGAGAGCCGAGGACACGGCTGTGTATTACTGTGCGAGAGATCTGGAAGCAGCCGGCGGTATGGACGTCTGGGGCCAAGGGACCACGGTCACCGTCTCCTCA	AASGVTVSRNYMNWVRQAPGKGLEWVSVIYPGGSTFYADSVKARFIISRDNSKNTLYLQMNSLRAEDTAVYYCARDLEAAGGMDVWGQGTTVTVSS	GVTVSRNY	IYPGGST	ARDLEAAGGMDV	10	2.81756e-06
35	6th	IGHV3-66*01	IGHJ6*01	IGHG2*15	TGCAGCCTCTGGAGTCACCGTCAGTAGGAACTACATGAACTGGGTCCGCCAGGCTCCAGGGAAGGGGCTGGAGTGGGTCTCAGTTATTTATCCCGGTGGTAGCACGTTCTACGCAGACTCCGTGAAGGCCAGATTCATTATCTCCAGAGACAATTCCAAGAACACGCTGTATCTTCAAATGAACAGCCTGAGAGCCGAGGACACGGCTGTGTATTACTGGGCGAGAGATCTGGAAGCAGCCGGCGGTATGGACGTCTGGGGCCAAGGGACCACGGTCACCGTCTCCTCA	AASGVTVSRNYMNWVRQAPGKGLEWVSVIYPGGSTFYADSVKARFIISRDNSKNTLYLQMNSLRAEDTAVYYWARDLEAAGGMDVWGQGTTVTVSS	GVTVSRNY	IYPGGST	ARDLEAAGGMDV	11	2.81756e-06
35	6th	IGHV3-66*01	IGHJ6*01	IGHG2*15	TGCAGCCTCTGGAGTCACCGTCAGTAGCAATTACATGAGTTGGGTCCGCCAGGCTCCAGGGAAGGGGCTGGAGTGGGTCTCAATTATTTATCCTGGTGGTACCACATACTACGCAGACTCCGTGAAGGGCAGATTCATTATCTCCAGAGACAATCCCAAGAACACGCTGTATCTTCAAATGAACAGTCTGAGAGCCGAGGACACGGCTCTCTATTACTGTGCGAGAGATCTGGCAGCAGCTGGCGGTATGGACGTCTGGGGCCAAGGGACCACGGTCACCGTCTCCTCA	AASGVTVSSNYMSWVRQAPGKGLEWVSIIYPGGTTYYADSVKGRFIISRDNPKNTLYLQMNSLRAEDTALYYCARDLAAAGGMDVWGQGTTVTVSS	GVTVSSNY	IYPGGTT	ARDLAAAGGMDV	14	2.81756e-06
35	6th	IGHV3-66*01	IGHJ6*01	IGHG2*15	TGCAGCCTCTGGAGTCACCGTCAATAGGAACTACATGAATTGGGTCCGCCAGGCTCCAGGGAAGGGGCTGGAGTGGGTCTCAACTATTTATGCCGGTGGTAGCACATTCTACGCAGACTCCGTGAAGGGCAGATTCATTATCTCCAGAGACAATTCCAAGAACACGTTGTTTCTTCAAATGAACAGCCTGAGAGCCGAGGACACGGCTCTCTATTACTGTGCGAGAGATCTGGCAGCAGCTGGCGGTATGGACGTCTGGGGCCAAGGGACCACGGTCACCGTCTCCTCA	AASGVTVNRNYMNWVRQAPGKGLEWVSTIYAGGSTFYADSVKGRFIISRDNSKNTLFLQMNSLRAEDTALYYCARDLAAAGGMDVWGQGTTVTVSS	GVTVNRNY	IYAGGST	ARDLAAAGGMDV	16	2.81756e-06
35	6th	IGHV3-66*01	IGHJ6*01	IGHG1*14	TGCAGCCTCTGAAGTCGTCGTCAGTTACAACTACATGAGCTGGGTCCGCCAGGCTCCAGGGAAGGGGCTGGAGTGGGTCTCAATTATTTATCCCGGTGGTAGCACGTTCTACGCAGACTCCGTGAAGGCCAGATTCATTATCTCCAGAGACAATTCCAAGAACACACTGTATCTTCACATGAACAGCCTGAGAGCCGAGGACACGGCAGTGTATTACTGTGCGAGAGATCTGCAAGAAGCTGGCGGAATGGACGTCTGGGGCCAAGGGACCACGGTCACCGTCTCCTCA	AASEVVVSYNYMSWVRQAPGKGLEWVSIIYPGGSTFYADSVKARFIISRDNSKNTLYLHMNSLRAEDTAVYYCARDLQEAGGMDVWGQGTTVTVSS	EVVVSYNY	IYPGGST	ARDLQEAGGMDV	17	2.81756e-06
35	6th	IGHV3-66*01	IGHJ6*01	IGHG2*15	TGCAGCCTCTGGAGTCACCGTCAGTCGTAATTACATGAGTTGGGTCCGCCAGGCTCCAGGGAAGGGGCTGGAGTGGGTCTCAATTATTTATAGTGGTGGTACCACATACTACGCAGACTCCGTGAAGGGCAGATTCATTATCTCCAGAGACAATTCCAAGAACACGCTGTATCTTCAAATGAACAGTCTGAGAGCCGAGGACACGGCTCTGTATTACTGTGCGAGAGATCTGGCAGCAGCTGGCGGTATGGACGTCTGGGGCCAAGGGACCACGGTCACCGTCTCCTCA	AASGVTVSRNYMSWVRQAPGKGLEWVSIIYSGGTTYYADSVKGRFIISRDNSKNTLYLQMNSLRAEDTALYYCARDLAAAGGMDVWGQGTTVTVSS	GVTVSRNY	IYSGGTT	ARDLAAAGGMDV	12	2.81756e-06
35	6th	IGHV3-53*04	IGHJ6*01	IGHG1*14	TGCAGCCTCTGGGATCACCGTCAGTAGCAACTACATGAACTGGGTCCGCCAGGCTCCAGGGAAGGGGCTGGAGTGGGTCTCAGTTATTTATAGCGGTGGTAGCACATTCTACGCAGACTCCGTGAAGGGCCGATTCACCATCTCCAGACACAATTCCAAGAACACGCTCTTTCTTCAAATGAACAGCCTGAGAGCTGAGGACACGGCCGTGTATTACTGTGCGAGAGATTTAGAGATGGCTGGGGGTATGGACGTCTGGGGCCAAGGGACCACGGTCACCGTCTCCTCA	AASGITVSSNYMNWVRQAPGKGLEWVSVIYSGGSTFYADSVKGRFTISRHNSKNTLFLQMNSLRAEDTAVYYCARDLEMAGGMDVWGQGTTVTVSS	GITVSSNY	IYSGGST	ARDLEMAGGMDV	5	2.81756e-06
35	6th	IGHV3-66*01	IGHJ6*01	IGHG2*15	TGCAGCCTCTGGAGTCACCGTCAGTAGCAATTACATGAACTGGGTCCGCCAGGCTCCAGGGAAGGGGCTGGAGTGGGTCTCAACTATTTATAGCGGTGGTAGCACATACTACGCAGACTCCGTGAAGGGCAGATTCATTATCTCCAGAGACAATTCCAAGAACACGCTGTATCTTCAGATGAACAGCCTGAGAGCCGAGGACACGGCTCTGTATTACTGTGCGAGAGATCTGGCAGAAGCTGGCGGTATGGACGTCTGGGGCCAAGGGACCACGGTCACCGTCTCCTCA	AASGVTVSSNYMNWVRQAPGKGLEWVSTIYSGGSTYYADSVKGRFIISRDNSKNTLYLQMNSLRAEDTALYYCARDLAEAGGMDVWGQGTTVTVSS	GVTVSSNY	IYSGGST	ARDLAEAGGMDV	9	2.81756e-06
35	6th	IGHV3-66*01	IGHJ6*01	IGHG2*15	TGCAGCCTCTGGAGTCACCGTCAGTAGCAACTACATGAACTGGGTCCGCCAGGCTCCAGGGAAGGGGCTGGAGTGGGTCTCAACTATTTATGCCGGTGGTAGCACATTCTACGCAGACTCCGTGAAGGGCAGATTCATTATCTCCAGAGACGATTCCAAGAACACGTTGTTTCTTCAAATGAACAGCCTGAGAGCCGAGGACACGGCTCTGTATTACTGTGCGAGAGATCTGGCAGAAGCTGGCGGTATGGACGTCTGGGGCCAAGGGACCACGGTCACCGTCTCCTCA	AASGVTVSSNYMNWVRQAPGKGLEWVSTIYAGGSTFYADSVKGRFIISRDDSKNTLFLQMNSLRAEDTALYYCARDLAEAGGMDVWGQGTTVTVSS	GVTVSSNY	IYAGGST	ARDLAEAGGMDV	13	2.81756e-06
35	6th	IGHV3-66*01	IGHJ6*01	IGHG2*15	TGCAGCCTCTGGAGTCATCGTCAGTAGGAACTACATGAGCTGGGTCCGCCAGGCTCCAGGGAAGGGGCTGGAGTGGGTCTCAATTATTTATAGCGGTGGTAGCACATTCTACGCAGACTCCGTGAAGGGCAGATTCATTATCTCCAGAGACAATTCCAAGAACACGCTGTATCTTCAAATGAACAGCCTGAGAGCCGAGGACACGGCTCTGTATTACTGTGCGAGAGATCTGGCAGCAGCTGGCGGTATGGACGTCTGGGGCCAAGGGACCACGGTCACCGTCTCCTCA	AASGVIVSRNYMSWVRQAPGKGLEWVSIIYSGGSTFYADSVKGRFIISRDNSKNTLYLQMNSLRAEDTALYYCARDLAAAGGMDVWGQGTTVTVSS	GVIVSRNY	IYSGGST	ARDLAAAGGMDV	8	2.81756e-06
35	6th	IGHV3-66*01	IGHJ6*01	IGHG2*15	TGCAGCCTCTGGAGTCACCGTCAGTAGCAACTACATGAACTGGGTCCGCCAGGCTCCAGGGAAGGGGCTGGAGTGGGTCTCAGTTATTTATAGCGGTGGTAGCACATTCTACGCAGACTCCGTGAAGGGCAGATTCATTATCTCCAGAGACAATTCCAAGAACACGCTGTATCTTCAAATGAACAGCCTGAGAGCCGAGGACACGGCTCTGTATTACTGTGCGAGAGATCTGGAAGCAGCTGGCGGTATGGACGTCTGGGGCCAAGGGACCACGGTCACCGTCTCCTCA	AASGVTVSSNYMNWVRQAPGKGLEWVSVIYSGGSTFYADSVKGRFIISRDNSKNTLYLQMNSLRAEDTALYYCARDLEAAGGMDVWGQGTTVTVSS	GVTVSSNY	IYSGGST	ARDLEAAGGMDV	6	2.81756e-06
35	6th	IGHV3-66*01	IGHJ6*01	IGHG2*15	TGCAGCCTCTGGAGTCACCGTCAGCAGGAACTATATGACTTGGGTCCGCCAGACTCCAGAGAAGGGGCTGGAGTGGGTCTCAACTATCTATGCCGGTGGTAGCACATTCTATGCAGACTCCGTGAAGGGCAGATTCATTATCTCCAGAGACAATTCCAAGAACACCCTATATCTTCAAATGAATAGCCTGAGAGCCGAGGACACGGCTCTGTATTACTGTGCGAGAGATCTGCAAGAAGCTGGCGGTATGGACGTCTGGGGCCAAGGGACCACGGTAACCGTCTCTTCA	AASGVTVSRNYMTWVRQTPEKGLEWVSTIYAGGSTFYADSVKGRFIISRDNSKNTLYLQMNSLRAEDTALYYCARDLQEAGGMDVWGQGTTVTVSS	GVTVSRNY	IYAGGST	ARDLQEAGGMDV	21	2.81756e-06
35	6th	IGHV3-66*01	IGHJ6*01	IGHG2*15	TGCAGCCTCTGGATTCACCTTCAGTAGCTATAGCATGAACTGGGTCCGCCAGGCTCCAGGGAAGGGGCTGGAGTGGGTCTCAACTATTTATAGCGGTGGTAGCACATTCTACGCAGACTCCGTGAAGGGCAGATTCATTATCTCCAGAGACAATTCCAAGAACACGCTGTATCTTCAAATGAACAGCCTGAGAGCCGAGGACACTGCTCTCTATTACTGTGCGAGAGATCTGGAAGTAGCTGGCGGTATGGACGTCTGGGGCCAAGGGACCACGGTCACCGTCTCCTCA	AASGFTFSSYSMNWVRQAPGKGLEWVSTIYSGGSTFYADSVKGRFIISRDNSKNTLYLQMNSLRAEDTALYYCARDLEVAGGMDVWGQGTTVTVSS	GFTFSSYS	IYSGGST	ARDLEVAGGMDV	14	2.81756e-06
35	6th	IGHV3-66*01	IGHJ6*01	IGHG2*15	TGCAGCCTCTGGAGTGACCGTCAGTAGCAACTACATGAACTGGGTCCGCCAGGCTCCAGGGAAGGGGCTGGAATGGGTCTCAGTTATTTATAGCGGTGGTAGCACCTTCTACGCAGACTCCGTGAAGGGCAGATTCATTATCTCCAGAGACAATTCCAAGAACACGCTGTATCTTCAAATGAACAGCCTGAGAGCCGAGGACACGGCTGTGTATTACTGTGCGAGAGATCTGGAAGCAGCTGGCGGTATGGACGTCTGGGGCCAAGGGACCACGGTCACCGTCTCCTCA	AASGVTVSSNYMNWVRQAPGKGLEWVSVIYSGGSTFYADSVKGRFIISRDNSKNTLYLQMNSLRAEDTAVYYCARDLEAAGGMDVWGQGTTVTVSS	GVTVSSNY	IYSGGST	ARDLEAAGGMDV	8	2.81756e-06
35	6th	IGHV3-66*01	IGHJ6*01	IGHG2*15	TGCAGCCTCTGGAGTCACCGTCAGTAGCAACTACATGAGCTGGGTCCGCCAGGCTCCAGGGAAGGGGCTGGAGTGGGTCTCAATTATTTATCCCGGTGGTACCACTTACTACGCAGACCCCGTGAAGGGAAGATTCATTATCTCCAGAGACAATTCCAAGAACACGCTGTATCTTCAAATGAACAGCCTGAGAGCCGCGGACACGGCTCTGTATTACTGTGCGAGAGATCTGGCAGAAGCTGGCGGTATGGACGTCTGGGGCCAAGGGACCACGGTCACCGTCTCCTCA	AASGVTVSSNYMSWVRQAPGKGLEWVSIIYPGGTTYYADPVKGRFIISRDNSKNTLYLQMNSLRAADTALYYCARDLAEAGGMDVWGQGTTVTVSS	GVTVSSNY	IYPGGTT	ARDLAEAGGMDV	12	2.81756e-06
35	6th	IGHV3-66*01	IGHJ6*01	IGHG2*15	TGCAGCCTCTGGAGTCACCGTCACTAGGAATTACATGAACTGGGTCCGTCAGGCTCCAGGGAAGGGGCTGGAGTGGGTCTCAGTTATTTATCCCGGTGGTACCACTTTCTACGCTGACTCCGTGAAGGGCAGATTCATTATCTCCAGAGACAATTCCAAGAACACGCTGTATCTTCAAATGCACAGCCTGAGAGCCGAGGACACGGCTGTATATTACTGTGCGCGAGATCTGGAAGCAGCCGGCGGTATGGACGTCTGGGGCCAAGGGACCACGGTCACCGTCTCCTCA	AASGVTVTRNYMNWVRQAPGKGLEWVSVIYPGGTTFYADSVKGRFIISRDNSKNTLYLQMHSLRAEDTAVYYCARDLEAAGGMDVWGQGTTVTVSS	GVTVTRNY	IYPGGTT	ARDLEAAGGMDV	17	2.81756e-06
38	6th	IGHV3-66*01	IGHJ6*01	IGHG1*14	TGCAGCCTCTGAAATCACCGTCGGTCGCAACTACATGACCTGGGTCCGCCAGGCTCCAGGGAGGGGGCTGGAATGGGTCTCAACTATTTATAGTGGTGGTAGTACATTCTACGCAGACTCCGTGAGGGGCAGACTCACCATCTCTAGAGACAGTTCCAAGAATACGCTGTTTCTTCAAATGGACAGCCTGAGAGTCGAGGACACGGCTGTATATTACTGTGCGAGAGATCTGCTTGAGGCCGGTGGTATGGACGTCTGGGGCCTAGGGACCACGGTCATCGTCTCCTCA	AASEITVGRNYMTWVRQAPGRGLEWVSTIYSGGSTFYADSVRGRLTISRDSSKNTLFLQMDSLRVEDTAVYYCARDLLEAGGMDVWGLGTTVIVSS	EITVGRNY	IYSGGST	ARDLLEAGGMDV	21	2.63451e-06
38	6th	IGHV3-53*01	IGHJ6*01	IGHG1*14	TGCAGCCTCTGGGATCATCGTCAGTAGGAATTACATGAGCTGGGTCCGCCAGGCTCCAGGGAAGGGGCTGGAGTGGCTGTCAGTCATTTATAGTGGTGGTAGTACATATTACGCAGACTCCGTGAAGGGCCGATTCACCATCTCCAGAGACAATTCCAAGAATACACTGTATATTCAAATGAACAACCTGAAATCTGAGGACACGGCCGTTTACTACTGTGCGAGAGACCTAGATGTAGCCGGCGGTATGGACGTCTGGGGCCAAGGGACCACGGTCACCGTCTCGTCA	AASGIIVSRNYMSWVRQAPGKGLEWLSVIYSGGSTYYADSVKGRFTISRDNSKNTLYIQMNNLKSEDTAVYYCARDLDVAGGMDVWGQGTTVTVSS	GIIVSRNY	IYSGGST	ARDLDVAGGMDV	19	2.63451e-06
38	6th	IGHV3-53*04	IGHJ6*01	IGHG1*14	TGCAGCCTCTGGGATCACCGTCAGTAGCAATTACATGAGCTGGGTCCGCCAGGCTCCAGGGAAGGGGCTGGAGTGGGTCTCGATTATTTATAGTGGTGGTAGTAGATTTTACGCAGACTCCGTGAAGGGCCGATTCACCATCTCCAGACACAATTCCAACAATACACTGTATCTTCAAATGAACAGCCTGAGAAGTGAGGACACGGCCGTGTATTACTGTGCGAGAGACCTAGATGTCGCCGGCGGCATGGACGTCTGGGGCCAAGGGACCACGGTCACCGTCTCCTCA	AASGITVSSNYMSWVRQAPGKGLEWVSIIYSGGSRFYADSVKGRFTISRHNSNNTLYLQMNSLRSEDTAVYYCARDLDVAGGMDVWGQGTTVTVSS	GITVSSNY	IYSGGSR	ARDLDVAGGMDV	14	2.63451e-06
39	2nd	IGHV3-53*01	IGHJ6*01	IGHG1*14	TGCAGCCTCTGGGTTCACCGTCAGTAGCAACTACATGAGCTGGGTCCGCCAGGCTCCAGGGAAGGGGCTGGAGTGGGTCTCAGTTATTTATAGCGGTGGTAGCACATACTACGCAGACTCCGTGAAGGGCCGATTCACCATCTCCAGAGACAATTCCAAGAACACGCTGTATCTTCAAATGAACAGCCTGAGAGCCGAGGACACGGCCGTGTATTACTGTGCGAGAGATTTAGATGTAGCGGGCGGTATGGACGTCTGGGGCCAAGGGACCACGGTCACCGTCTCCTCA	AASGFTVSSNYMSWVRQAPGKGLEWVSVIYSGGSTYYADSVKGRFTISRDNSKNTLYLQMNSLRAEDTAVYYCARDLDVAGGMDVWGQGTTVTVSS	GFTVSSNY	IYSGGST	ARDLDVAGGMDV	0	5.62548e-06
39	3rd	IGHV3-66*01	IGHJ6*01	IGHG1*14	TGCAGCCTCTGGACTCACCGTCAGTAGCAACTACATGAGCTGGGTCCGCCAGGCTCCAGGGAAGGGGCTGGAGTGGGTCTCAGTTATTTATAGCGGTGGTAGCACATACTACGCAGACTCCGTGAAGGGCAGATTCACCATCTCCAGAGACAATTCCAAGAACACGCTGTATCTTCAAATGAACAGCCTGAGAGCCGAGGACACGGCTGTGTATTACTGTGCGAGAGATCTTGACATCGTCGGGGGTATGGACGTCTGGGGCCAAGGGACCACGGTCACCGTCTCCTCA	AASGLTVSSNYMSWVRQAPGKGLEWVSVIYSGGSTYYADSVKGRFTISRDNSKNTLYLQMNSLRAEDTAVYYCARDLDIVGGMDVWGQGTTVTVSS	GLTVSSNY	IYSGGST	ARDLDIVGGMDV	1	8.24769e-06
39	3rd	IGHV3-66*01	IGHJ6*01	IGHA1*01	TGCAGCCTCTGGACTCACCGTCAGTAGCAACTACATGAGCTGGGTCCGCCAGGCTCCAGGGAAGGGGCTGGAGTGGGTCTCAGTTATTTATAGCGGTGGGAGTACACACTACGCAGACTCCGTGAAGGGCAGATTCACCATCTCCAGAGACAATTCCAAGAACACGCTGTATCTTCAAATGAACAGCCTGAGAGCCGAGGACACGGCTGTGTATTACTGTGCGAGAGATCTTGACATCGTCGGGGGTATGGACGTCTGGGGCCAAGGGACCACGGTCACCGTCTCCTCA	AASGLTVSSNYMSWVRQAPGKGLEWVSVIYSGGSTHYADSVKGRFTISRDNSKNTLYLQMNSLRAEDTAVYYCARDLDIVGGMDVWGQGTTVTVSS	GLTVSSNY	IYSGGST	ARDLDIVGGMDV	4	8.24769e-06
39	6th	IGHV3-66*01	IGHJ6*01	IGHG1*14	TGCAGCCTCTGGAATCACCGTCAGTAGAAACTACATGACTTGGGTCCGCCAGGCTCCAGGGAAGGGCCTGGAGTGGGTCTCAGTTATTTATGCCGGTGGTAGCACATTCTACGCAGACTCCGTGAAGGACAGATTCACCCTCTCCAGAGACAATTCCAAGAACACGCTGTATCTTCAAATGAACAGCCTGACAACGGAGGACACGGCTGTGTATTACTGTGCGAGAGATCTTGAAATCGCCGGGGGTATGGACGTCTGGGGCCAAGGGACCACGGTCACCGTCTCCTCA	AASGITVSRNYMTWVRQAPGKGLEWVSVIYAGGSTFYADSVKDRFTLSRDNSKNTLYLQMNSLTTEDTAVYYCARDLEIAGGMDVWGQGTTVTVSS	GITVSRNY	IYAGGST	ARDLEIAGGMDV	13	0.000306172
39	6th	IGHV3-66*01	IGHJ6*01	IGHG1*14	TGCAGCCTCTGGAATCACCGTCAGTAGAAACTACATGACTTGGGTCCGCCAGGCTCCAGGGAAGGGCCTGGAGTGGGTCTCAGTTATTTATGCCGGTGGTAGCACATTCTACGCAGACTCCGTGAAGGACAGATTCACCCTCTCCAGAGACAATTCCAAGAACACGCTGTATCTTCAAATGAACAGCCTGACAACGGAGGACACGGATGTGTATTACTGTGCGAGAGATCTTGAAATCGCCGGGGGTATGGACGTCTGGGGCCAAGGGACCACGGTCACCGTCTCCTCA	AASGITVSRNYMTWVRQAPGKGLEWVSVIYAGGSTFYADSVKDRFTLSRDNSKNTLYLQMNSLTTEDTDVYYCARDLEIAGGMDVWGQGTTVTVSS	GITVSRNY	IYAGGST	ARDLEIAGGMDV	14	4.37388e-05
39	6th	IGHV3-66*01	IGHJ6*01	IGHG1*14	TGCAGCCTCTGGAATCACCGTCAGTAGAAACTACATGACTTGGGTCCGCCAGGCTCCAGGGAAGGGCCTGGAGTGGGTCTCAGTTATTTATGCCGGTGGTAGCACATTCTACGCAAACTCCGTGAAGGACAGATTCACCCTCTCCAGAGACAATTCCAAGAACACGCTGTATCTTCAAATGAACAGCCTGACAACGGAGGACACGGCTGTGTATTACTGTGCGAGAGATCTTGAAATCGCCGGGGGTATGGACGTCTGGGGCCAAGGGACCACGGTCACCGTCTCCTCA	AASGITVSRNYMTWVRQAPGKGLEWVSVIYAGGSTFYANSVKDRFTLSRDNSKNTLYLQMNSLTTEDTAVYYCARDLEIAGGMDVWGQGTTVTVSS	GITVSRNY	IYAGGST	ARDLEIAGGMDV	14	4.37388e-05
39	6th	IGHV3-66*01	IGHJ6*01	IGHG1*14	TGCAGCCTCTGGAATCACCGTCAGTAGAAACTACATGACTTGGGTCCGCCAGGCTCCAGGGAAGGGCCTGGAGTGGGTCTCAGTTATTTATGCCGGTGGTAGCACATTCTACGCAGACTCCGTGAAGGACAGATTCACCCTCTCCAGAGACAATTCCAAGAACACGCTGTATCTTCAAATGAACAGCCTGACAACGGAGGACACGGCTGTGTATTACTGTGCGAGAGATCTTGAAATCGCCGGGGGTATGGACGTCTGGGGCCAAGGGACCACGGTCACCGTCTCCTCA	AASGITVSRNYMTWVRQAPGKGLEWVSVIYAGGSTFYADSVKDRFTLSRDNSKNTLYLQMNSLTTEDTAVYYCARDLEIAGGMDVWGQGTTVTVSS	GITVSRNY	IYAGGST	ARDLEIAGGMDV	13	0.000336302
39	6th	IGHV3-66*01	IGHJ6*01	IGHG1*14	TGCAGCCTCTGGAATCACCGTCAGTAGCAACTACATGAATTGGGTCCGCCAGGCTCCAGGGAAGGGGCTGGAATGGGTCTCAGTTATTTATAGCGGTGGTACCACATACTACGCAGACTCCGTGAAGGGCAGATTCACCATCTCCAGAGACAGTTCCAAGAACACGCTGTATCTTCAAATGAACAGCCTGAGAGCCGAGGACACGGCTGTGTATTACTGTGCGAGAGATCTTGAGATCGCCGGGGGTATGGACGTCTGGGGCCAAGGGACCACGGTCACCGTCTCCTCA	AASGITVSSNYMNWVRQAPGKGLEWVSVIYSGGTTYYADSVKGRFTISRDSSKNTLYLQMNSLRAEDTAVYYCARDLEIAGGMDVWGQGTTVTVSS	GITVSSNY	IYSGGTT	ARDLEIAGGMDV	6	9.60864e-06
39	6th	IGHV3-66*01	IGHJ6*01	IGHG1*14	CAGCCTCTGGAATCACCGTCAGTAGAAACTACATGACTTGGGTCCGCCAGGCTCCAGGGAAGGGCCTGGAGTGGGTCTCAGTTATTTATGCCGGTGGTAGCACATTCTACGCAGACTCCGTGAAGGACAGATTCACCCTCTCCAGAGACAATTCCAAGAACACGCTGTATCTTCAAATGAACAGCCTGACAACGGAGGACACGGCTGTGTATTACTGTGCGAGAGATCTTGAAATCGCCGGGGGTATGGACGTCTGGGGCCAAGGGACCACGGTCACCGTCTCCTCA	ASGITVSRNYMTWVRQAPGKGLEWVSVIYAGGSTFYADSVKDRFTLSRDNSKNTLYLQMNSLTTEDTAVYYCARDLEIAGGMDVWGQGTTVTVSS	GITVSRNY	IYAGGST	ARDLEIAGGMDV	13	4.80432e-06
39	6th	IGHV3-53*01	IGHJ6*01	IGHG1*14	TGCAGCCTCTGGGATCACCGTCAGCAGCAACTACATGAACTGGGTCCGCCAGGCTCCAGGGAAGGGGCTGGAGTGGGTCTCAGTAATTTATAGCGGTGGTAGCACATTCTACGCAGACTCCGTTAAGGGCCGATTCACCATCTCCAGAGACAATTCCAAGAACACGCTGTATCTTCAAATGAACAGCCTGAGAGCCGAGGACACGGCCGTGTATTACTGTGCGAGAGATTTAGATGTAGCGGGCGGTATGGACGTCTGGGGCCAAGGGACCACGGTCACCGTCTCCTCA	AASGITVSSNYMNWVRQAPGKGLEWVSVIYSGGSTFYADSVKGRFTISRDNSKNTLYLQMNSLRAEDTAVYYCARDLDVAGGMDVWGQGTTVTVSS	GITVSSNY	IYSGGST	ARDLDVAGGMDV	6	4.80432e-06
40	6th	IGHV3-53*01	IGHJ6*01	IGHG1*14	TGCAGCCTCTGGACTCACCGTCAGTAGCAACTACATGACCTGGGTCCGCCAGGCTCCAGGGAAGGGGCTGGAGTGGGTTGCAGTTATTTATGCAGGTGGTACCACATTCTACGCAGACTCCGTGAAGGGCCGATTCACCATCTCCAGAGACAATTCCAAGAACAGTCTGTATCTTCAAATGAGCAGCCTGAGAGCCGACGACACGGCCGTCTATTTCTGTGCGAGAGATCTGGAGCAGGCGGGGGGCATGGACGTCTGGGGCCAAGGGACCACGGTCACCGTCTCCTCA	AASGLTVSSNYMTWVRQAPGKGLEWVAVIYAGGTTFYADSVKGRFTISRDNSKNSLYLQMSSLRADDTAVYFCARDLEQAGGMDVWGQGTTVTVSS	GLTVSSNY	IYAGGTT	ARDLEQAGGMDV	16	9.7863e-05
40	6th	IGHV3-53*01	IGHJ6*01	IGHG1*14	GCAGCCTCTGGACTCACCGTCAGTAGCAACTACATGACCTGGGTCCGCCAGGCTCCAGGGAAGGGGCTGGAGTGGGTTGCAGTTATTTATGCAGGTGGTACCACATTCTACGCAGACTCCGTGAAGGGCCGATTCACCATCTCCAGAGACAATTCCAAGAACAGTCTGTATCTTCAAATGAGCAGCCTGAGAGCCGACGACACGGCCGTCTATTTCTGTGCGAGAGATCTGGAGCAGGCGGGGGGCATGGACGTCTGGGGCCAAGGGACCACGGTCACCGTCTCCTCA	AASGLTVSSNYMTWVRQAPGKGLEWVAVIYAGGTTFYADSVKGRFTISRDNSKNSLYLQMSSLRADDTAVYFCARDLEQAGGMDVWGQGTTVTVSS	GLTVSSNY	IYAGGTT	ARDLEQAGGMDV	16	8.89664e-06
40	6th	IGHV3-53*01	IGHJ6*01	IGHG1*14	TATAGCCTCTGGACTCACCGTCAGTGCCAACTACATGACCTGGGTCCGCCAGGCTCCAGGGAAGGGGCTGGAGTGGGTCTCAGTTATTTATGCCGGTGGTAGCACATTCTACGCAGACTCCGTAAAGGGCCGATTCACCATCTCCAGAGACTCTTCGAAGAACACACTATACCTTGATATGCACAGCCTGAGAGCCGAGGACACGGCCGTTTATTACTGTGCGAGAGATCTGGAGATTGCGGGCGGCATGGACGTCTGGGGCCAAGGGACCACGGTCACCGTCTCCTCA	ASGLTVSANYMTWVRQAPGKGLEWVSVIYAGGSTFYADSVKGRFTISRDSSKNTLYLDMHSLRAEDTAVYYCARDLEIAGGMDVWGQGTTVTVSS	GLTVSANY	IYAGGST	ARDLEIAGGMDV	19	8.89664e-06
40	6th	IGHV3-53*01	IGHJ6*01	IGHG1*14	TGCAGCCTCTGGAATCACCGTCAGTCGCAACTACATGAGCTGGGTCCGCCAGGCTCCAGGGAAGGGGCTGGAGTGGGTCTCAGTTATTTATGCCGGTGGAAGTACATTCTCCGCAGACTCCGTGAAGGGCCGATTCATCATCTCCAGAGACAAGTCCAAGAACACACTGTATCTTCAAATGAACTCCCTGAGAGTCGAGGACACGGCCGTGTATTATTGTGCGAGAGACCTCTTAGAGGCGGGCGGTATGGACGTCTGGGGCCAAGGGACCATGGTCACCGTCTCCTCA	AASGITVSRNYMSWVRQAPGKGLEWVSVIYAGGSTFSADSVKGRFIISRDKSKNTLYLQMNSLRVEDTAVYYCARDLLEAGGMDVWGQGTMVTVSS	GITVSRNY	IYAGGST	ARDLLEAGGMDV	16	8.89664e-06
43	3rd	IGHV3-53*04	IGHJ6*01	IGHM*04	TGCAGCCTCTGGGTTCACCGTCAGTAGCAACTACATGAGCTGGGTCCGCCAGGCTCCAGGGAAGGGGCTGGAGTGGGTCTCAGTTATTTATAGCGGTGGTAGCACATACTACGCAGACTCCGTGAAGGGCCGATTCACCATCTCCAGACACAATTCCAAGAACACGCTGTATCTTCAAATGAACAGCCTGAGAGCTGAGGACACGGCCGTGTATTACTGTGCGAGAGATTTGGGCATGGTCGGTGGTATGGACGTCTGGGGCCAAGGGACCACGGTCACCGTCTCCTCA	AASGFTVSSNYMSWVRQAPGKGLEWVSVIYSGGSTYYADSVKGRFTISRHNSKNTLYLQMNSLRAEDTAVYYCARDLGMVGGMDVWGQGTTVTVSS	GFTVSSNY	IYSGGST	ARDLGMVGGMDV	0	1.5533e-05
43	6th	IGHV3-53*04	IGHJ6*01	IGHG1*14	TGTAGCCTCAGGGGTCACCGTCAGTAGCAACTACATGAACTGGGTCCGGCAGGCTCCAGGGAAGGGGCTGGAGTGGGTCTCAGTCATTTATAGTGGAGGTAGCACATTCTACGCAGACTCCGTGAAGGGCCGATTCACCATCTCCAGACACAATTCTAAGAACACGTTGTATCTTCAAATGAACAGCCTGAGACCTGAGGACACGGCCGTGTATTTCTGTGCGAGAGATCTTTTGGCAGCGGGGGGAATGGACGTCTGGGGCCAAGGGACCACGGTCACCGTCTCCTCA	VASGVTVSSNYMNWVRQAPGKGLEWVSVIYSGGSTFYADSVKGRFTISRHNSKNTLYLQMNSLRPEDTAVYFCARDLLAAGGMDVWGQGTTVTVSS	GVTVSSNY	IYSGGST	ARDLLAAGGMDV	13	0.000302048
43	6th	IGHV3-53*04	IGHJ6*01	IGHG1*14	TGCAGCCTCTGGACTCACCGTCAGTAGTAATTACATGAACTGGGTCCGCCAGGCTCCAGGGAAGGGGCTGGAGTGGGTCTCAGTTGTTTATAGCGGTGGTAGCACATTCTACGCAGACTCCGTGAAGGGCCGATTCACCATCTCCAGACACAATTCCAAGAACATTCTGTTTCTTCAAATGAACAGCCTGAGAGCTGAGGACACGGCCGTTTATTACTGTGCGAGAGATCTTTTGGCAGCTGGGGGGATGGACGTCTGGGGCCAAGGGACCACGGTCACCGTCTCCTCA	AASGLTVSSNYMNWVRQAPGKGLEWVSVVYSGGSTFYADSVKGRFTISRHNSKNILFLQMNSLRAEDTAVYYCARDLLAAGGMDVWGQGTTVTVSS	GLTVSSNY	VYSGGST	ARDLLAAGGMDV	11	0.000152683
43	6th	IGHV3-53*04	IGHJ6*01	IGHG1*14	TGCAGCCTCTGGACTCACCATCAGTAGCAACTACATGAACTGGGTCCGCCAGGCTCCAGGGAAGGGGCTGGAGTGGGTCTCAGTTGTTTATAGCGGTGGTAGCACATTCTACGCAGACTCCGTGAAGGGCCGATTCACCATCTCCAGACACAATTCCAAGAACACTCTGTTTCTTGAAATGAACAGCCTGAGACCTGAGGACACGGCCGTATATTACTGTGCGAGAGATCTTTTGGCAGCTGGGGGGATGGACGTCTGGGGCCAAGGGACCACGGTCACCGTCTCTTCA	AASGLTISSNYMNWVRQAPGKGLEWVSVVYSGGSTFYADSVKGRFTISRHNSKNTLFLEMNSLRPEDTAVYYCARDLLAAGGMDVWGQGTTVTVSS	GLTISSNY	VYSGGST	ARDLLAAGGMDV	11	0.00012613
43	6th	IGHV3-53*04	IGHJ6*01	IGHG1*14	TGCAGCCTCTGGGCTCACCGTCAGTCGCAACTACATGAACTGGGTCCGCCAGGCTCCAGGGAAGGGGCTGGAGTGGGTCTCAGTCATTTATAGCGGTGGTAGCACTTTCTACGCAGACTCCGTGAAGGGCCGGTTCACCATCTCCAGACACAATTCCAACAACACGCTGTTTCTTGAAATGAACAGCCTGAGAGCTGAGGACACGGCCGTATATTACTGTGCGAGAGATCTTTTGGCTGCTGGGGGGATGGACGTCTGGGGCCAAGGGACCGCGGTCACCGTCTCCTCA	AASGLTVSRNYMNWVRQAPGKGLEWVSVIYSGGSTFYADSVKGRFTISRHNSNNTLFLEMNSLRAEDTAVYYCARDLLAAGGMDVWGQGTAVTVSS	GLTVSRNY	IYSGGST	ARDLLAAGGMDV	11	4.64689e-05
43	6th	IGHV3-53*04	IGHJ6*01	IGHG1*14	TGCAGCCTCTGGGATCACCGTCAGTAGTAATTACATGAATTGGGTCCGCCAGGCTCCAGGGAAGGGGCTGGAGTGGGTCTCAGTTATTTATAGCGGTGGTAGCACATTCTACGCAGACTCCGTGAAGGGCCGATTCACCGTCTCCAGACACAATTCCAAGAACACGCTGTATCTTCAAATGAACAGCCTGAGAGCTGAGGACACGGCCGTGTATTATTGTGCGAGAGATCTACTGGAGGCAGGCGGTATGGACGTCTGGGGCCAAGGGACCACGGTCAGCGTCTCCTCA	AASGITVSSNYMNWVRQAPGKGLEWVSVIYSGGSTFYADSVKGRFTVSRHNSKNTLYLQMNSLRAEDTAVYYCARDLLEAGGMDVWGQGTTVSVSS	GITVSSNY	IYSGGST	ARDLLEAGGMDV	8	1.32768e-05
43	6th	IGHV3-53*04	IGHJ6*01	IGHG1*14	TGCAGCCTCTGGACTCACCGTCAGTAGCAACTACATGAACTGGGTCCGCCAGGCTCCAGGGAAGGGGCTGGAGTGGGTCTCAGTTGTTTATAGCGGTGGTAGCACATTCTACGCAGACTCCGTGAAGGGCCGATTCACCATCTCCAGACACAATTCCAAGAACACGCTGTTTCTTGAAATGAACAGCCTGAGAGCTGAGGACACGGCCGTATATTACTGTGCGAGAGATCTTTTGGCAGCTGGGGGGATGGACGTCTGGGGCCAAGGGACCACGGTCACCGTCTCCTCC	AASGLTVSSNYMNWVRQAPGKGLEWVSVVYSGGSTFYADSVKGRFTISRHNSKNTLFLEMNSLRAEDTAVYYCARDLLAAGGMDVWGQGTTVTVSS	GLTVSSNY	VYSGGST	ARDLLAAGGMDV	8	9.95761e-06
43	6th	IGHV3-53*04	IGHJ6*01	IGHG1*14	TAGCCTCAGGGGTCACCGTCAGTAGCAACTACATGAACTGGGTCCGGCAGGCTCCAGGGAAGGGGCTGGAGTGGGTCTCAGTCATTTATAGTGGAGGTAGCACATTCTACGCAGACTCCGTGAAGGGCCGATTCACCATCTCCAGACACAATTCTAAGAACACGTTGTATCTTCAAATGAACAGCCTGAGACCTGAGGACACGGCCGTGTATTTCTGTGCGAGAGATCTTTTGGCAGCGGGGGGAATGGACGTCTGGGGCCAAGGGACCACGGTCACCGTCTCCTCA	ASGVTVSSNYMNWVRQAPGKGLEWVSVIYSGGSTFYADSVKGRFTISRHNSKNTLYLQMNSLRPEDTAVYFCARDLLAAGGMDVWGQGTTVTVSS	GVTVSSNY	IYSGGST	ARDLLAAGGMDV	12	3.3192e-06
43	6th	IGHV3-66*01	IGHJ6*01	IGHG1*14	TGCAGCCTCTGGAATCACCGTCAGTAGCAACTACATGACCTGGGTCCGCCAGGCTCCAGGGAAGGGGCTGGAGTGGGTCTCACACATTTATAGCGGTGGTAGCACATTCTACGCAGACTCCGTGAAGGGCAGATTCACCATCTCCAGAGACGATTCCAAGAACACGCTATATATTCAAATGAACAGCCTGAGAGCCGAGGACACGGCTGTCTATTACTGTGCGAGAGACCTCTGGGAGGTTGGCGGTATGGACGTCTGGGGCCAAGGGACCACGGTCACCGTCTCCTCA	AASGITVSSNYMTWVRQAPGKGLEWVSHIYSGGSTFYADSVKGRFTISRDDSKNTLYIQMNSLRAEDTAVYYCARDLWEVGGMDVWGQGTTVTVSS	GITVSSNY	IYSGGST	ARDLWEVGGMDV	10	3.3192e-06
43	6th	IGHV3-53*04	IGHJ6*01	IGHG1*14	TGCAGCCTCTGGGCTCACCGTCAGTCACAACTACATGAACTGGGTCCGCCAGGCTCCAGGGAAGGGGCTGGAGTGGGTCTCAGTCATTTATAGCGGTGGTAGCACTTTCTACGCAGACTCCGTGAAGGGCCGGTTCACCATCTCCAGACACAATTCCAACAACACGCTGTTTCTTGAAATGAACAGCCTGAGAGCTGAGGACACGGCCGTATATTACTGTGCGAGAGATCTTTTGGCTGCTGGGGGGATGGACGTCTGGGGCCAAGGGACCGCGGTCACCGTCTCCTCA	AASGLTVSHNYMNWVRQAPGKGLEWVSVIYSGGSTFYADSVKGRFTISRHNSNNTLFLEMNSLRAEDTAVYYCARDLLAAGGMDVWGQGTAVTVSS	GLTVSHNY	IYSGGST	ARDLLAAGGMDV	12	3.3192e-06
43	6th	IGHV3-53*04	IGHJ6*01	IGHG1*14	TGTAGCCTCAGGGGTCACCGTCAGTAGCAACTACATGAACTGGGTCCGGCAGGCTCCAGGGAAGGGGCTGGAGTGGGTCTCAGTCATTTATAGTGGAGGTAGCACTTTCTACGCAGACTCCGTGAAGGGCCGATTCACCATCTCCAGACACAATTCTAAGAACACGTTGTATCTTCAAATGAACAGCCTGAGACCTGAGGACACGGCCGTGTATTTCTGTGCGAGAGATCTTTTGGCAGCGGGGGGAATGGACGTCTGGGGCCAAGGGACCACGGTCACCGTCTCCTCA	VASGVTVSSNYMNWVRQAPGKGLEWVSVIYSGGSTFYADSVKGRFTISRHNSKNTLYLQMNSLRPEDTAVYFCARDLLAAGGMDVWGQGTTVTVSS	GVTVSSNY	IYSGGST	ARDLLAAGGMDV	14	3.3192e-06
43	6th	IGHV3-53*04	IGHJ6*01	IGHG1*14	TGCAGCCTCTGGACTCACCGTCAGTAGTAATTACATGAACTGGGTCCGCCAGGCTCCAGGGAAGGGGCTGGGGTGGGTCTCAGTTGTTTATAGCGGTGGTAGCACATTCTACGCAGACTCCGTGAAGGGCCGATTCACCATCTCCAGACACAATTCCAAGAACATTCTGTTTCTTCAAATGAACAGCCTGAGAGCTGAGGACACGGCCGTTTATTACTGTGCGAGAGATCTTTTGGCAGCTGGGGGGATGGACGTCTGGGGCCAAGGGACCACGGTCACCGTCTCCTCA	AASGLTVSSNYMNWVRQAPGKGLGWVSVVYSGGSTFYADSVKGRFTISRHNSKNILFLQMNSLRAEDTAVYYCARDLLAAGGMDVWGQGTTVTVSS	GLTVSSNY	VYSGGST	ARDLLAAGGMDV	12	3.3192e-06
43	6th	IGHV3-66*01	IGHJ6*01	IGHG1*14	TGCAGCCTCTGGAATCACCGTCAGTAGCAACTACATGACCTGGGTCCGCCAGGCTCCAGGGAAGGGGCTGGAGTGGGTCTCACACATTTATAGCGGTGGTAGCACATTCTACGCAGACTCCGTGAAGGGCAGATTCACCATCTCCAGAGACGATTCCAAGAACACGCTATATATTCAAATGAACAGCCTGAGAGCCGAGGACACGGCTGTCTATTACTGTGCGAGAGACCTCTGGGAAGTTGGCGGTATGGACGTCTGGGGCCAAGGGACCACGGTCACCGTCTCCTCA	AASGITVSSNYMTWVRQAPGKGLEWVSHIYSGGSTFYADSVKGRFTISRDDSKNTLYIQMNSLRAEDTAVYYCARDLWEVGGMDVWGQGTTVTVSS	GITVSSNY	IYSGGST	ARDLWEVGGMDV	10	3.3192e-06
43	6th	IGHV3-53*04	IGHJ6*01	IGHG1*14	TGTAGCCTCAGGGGTCACCGTCAGTAGCAACTACATGAACTGGGTCTGGCAGGCTCCAGGGAAGGGGCTGGAGTGGGTCTCAGTCATTTATAGTGGAGGTAGCACATTCTACGCAGACTCCGTGAAGGGCCGATTCACCATCTCCAGACACAATTCTAAGAACACGTTGTATCTTCAAATGAACAGCCTGAGACCTGAGGACACGGCCGTGTATTTCTGTGCGAGAGATCTTTTGGCAGCGGGGGGAATGGACGTCTGGGGCCAAGGGACCACGGTCACCGTCTCCTCA	VASGVTVSSNYMNWVWQAPGKGLEWVSVIYSGGSTFYADSVKGRFTISRHNSKNTLYLQMNSLRPEDTAVYFCARDLLAAGGMDVWGQGTTVTVSS	GVTVSSNY	IYSGGST	ARDLLAAGGMDV	14	3.3192e-06
43	6th	IGHV3-53*04	IGHJ6*01	IGHG1*14	TGTAGCCTCAGGGGTCACCGTCAGTAGCAACTACATGAACTGGGTCCGGCAGGCTCCAGGGAAGGGGCTGGAGTGGGTCTCAGTCATTTATAGTGGAGGTAGCACATTCTACGCAGACTCCGTGAAGGGCCGATTCACCATCTCCAGACACAATTCTAAGAACACGTTGTATCTTCAAATGAACAGCCTGAGACCTGAGGACACGGCCGTGTATTTCTGGGCGAGAGATCTTTTGGCAGCGGGGGGAATGGACGTCTGGGGCCAAGGGACCACGGTCACCGTCTCCTCA	VASGVTVSSNYMNWVRQAPGKGLEWVSVIYSGGSTFYADSVKGRFTISRHNSKNTLYLQMNSLRPEDTAVYFWARDLLAAGGMDVWGQGTTVTVSS	GVTVSSNY	IYSGGST	ARDLLAAGGMDV	14	3.3192e-06
43	6th	IGHV3-53*04	IGHJ6*01	IGHG1*14	TGCAGCCTCTGGACTCACCGTCAGTAGTAATTACATGAACTGGGTCCGCCAGGCTCCAGGGAAGGGGCTGGAGTGGGTCTCAGTTGTTTATAGCGGTGGTAGCACATTCTACGCAGACTCCGTGAAGGGCCGATTCACCATCTCCAAACACAATTCCAAGAACATTCTGTTTCTTCAAATGAACAGCCTGAGAGCTGAGGACACGGCCGTTTATTACTGTGCGAGAGATCTTTTGGCAGCTGGGGGGATGGACGTCTGGGGCCAAGGGACCACGGTCACCGTCTCCTCA	AASGLTVSSNYMNWVRQAPGKGLEWVSVVYSGGSTFYADSVKGRFTISKHNSKNILFLQMNSLRAEDTAVYYCARDLLAAGGMDVWGQGTTVTVSS	GLTVSSNY	VYSGGST	ARDLLAAGGMDV	12	3.3192e-06
43	6th	IGHV3-53*04	IGHJ6*01	IGHG1*14	TGCAGCCTCTGGACTCACCGTCAGTAGTAATTACATGAACTGGGTCCGCCAGGCTCCAGGGAAGGGGCTGGAGTGGGTCTCAGTTGTTTATAGCGGTGGTAGCACATTCTACGCAGACTCCGTGAAGGGCCGATTCACCATCTCCAGACACAATTCCAAGAACATTCTGTTTCTTCAAATGAACAGCCTGAGAGCTGAGGACACGGCCGTTTACTGTGCGAGAGATCTTTTGGCAGCTGGGGGGATGGACGTCTGGGGCCAAGGGACCACGGTCACCGTCTCCTCA	AASGLTVSSNYMNWVRQAPGKGLEWVSVVYSGGSTFYADSVKGRFTISRHNSKNILFLQMNSLRAEDTAVYCARDLLAAGGMDVWGQGTTVTVSS	GLTVSSNY	VYSGGST	ARDLLAAGGMDV	13	3.3192e-06
43	6th	IGHV3-53*04	IGHJ6*01	IGHG1*14	TGTAGCCTCAGGGGTCATCGTCAGTAGCAACTACATGAACTGGGTCCGGCAGGCTCCAGGGAAGGGGCTGGAGTGGGTCTCAGTCATTTATAGTGGAGGTAGCACATTCTACGCAGACTCCGTGAAGGGCCGATTCACCATCTCCAGACACAATTCTAAGAACACGTTGTATCTTGAAATGAACAGCCTGAGACCTGAGGACACGGCCGTGTATTACTGTGCGAGAGATCTTTTGGCAGCGGGGGGAATGGACGTCTGGGGCCAAGGGACCACGGTCACCGTCTCCTCA	VASGVIVSSNYMNWVRQAPGKGLEWVSVIYSGGSTFYADSVKGRFTISRHNSKNTLYLEMNSLRPEDTAVYYCARDLLAAGGMDVWGQGTTVTVSS	GVIVSSNY	IYSGGST	ARDLLAAGGMDV	14	3.3192e-06
43	6th	IGHV3-53*04	IGHJ6*01	IGHG1*14	TGCAGCCTCTGGACTCACCGTCAGTAGTAATTACATGAACTGGGTCCGCCAGGCTCCAGGGAAGGGGCTGGAGTGGGTCTCAGTTGTTTATAGCGGTGGTAGCACATTCTACGCAGACTCCGTGAAGGGCCGATTCACCATCTCCAGACACAATTCCAAGAACATTCTGTTTCTTCAAATGAACAGCCTGAGAGCTGAGGACACGGCCGTTTATTACTGTGCGAGAGATCTTTTGGCAGCTGGGGGGATGGACGTCTGGGGCCAAGGGACCACGGTCACCGTCTCCCCA	AASGLTVSSNYMNWVRQAPGKGLEWVSVVYSGGSTFYADSVKGRFTISRHNSKNILFLQMNSLRAEDTAVYYCARDLLAAGGMDVWGQGTTVTVS	GLTVSSNY	VYSGGST	ARDLLAAGGMDV	11	3.3192e-06
45	6th	IGHV3-66*01	IGHJ6*01	IGHG4*01	TGCAGCCTCTGGAGTCATCGTCAGCAGTAACTACATGAACTGGGTCCGCCTGGCTCCAGGGAAGGGGCTGGAGTGGGTCTCAGTTCTTTTTAGCGGTGGTACTACATTCTACGCAGACTCCGTGAAGGGCAGATTCACCATCTCCAGAGACAATTCCAAGAACACGCTGTATCTTCAAATGAACAGCCTGAGAGCCGAAGACACGGCTGTGTATTACTGTGCGAGAGATTTAGACTCCGCTGGCGGTATGGACGTCTGGGGCCAAGGGACCACGGTCACCGTCTCCTCA	AASGVIVSSNYMNWVRLAPGKGLEWVSVLFSGGTTFYADSVKGRFTISRDNSKNTLYLQMNSLRAEDTAVYYCARDLDSAGGMDVWGQGTTVTVSS	GVIVSSNY	LFSGGTT	ARDLDSAGGMDV	12	7.63073e-06
48	3rd	IGHV3-53*04	IGHJ6*01	IGHD*02	TGCAGCCTCTGGGTTCACCGTCAGTAGCAACTACATGAGCTGGGTCCGCCAGGCTCCAGGGAAGGGGCTGGAGTGGGTCTCAGTTATTTATAGCGGTGGTAGCACATACTACGCAGACTCCGTGAAGGGCCGATTCACCATCTCCAGACACAATTCCAAGAACACGCTGTATCTTCAAATGAACAGCCTGAGAGCTGAGGACACGGCCGTGTATTACTGTGCGAGAGACCTAGCAGCAGCGGGGGGTATGGACGTCTGGGGCCAAGGGACCACGGTCACCGTCTCGTCA	AASGFTVSSNYMSWVRQAPGKGLEWVSVIYSGGSTYYADSVKGRFTISRHNSKNTLYLQMNSLRAEDTAVYYCARDLAAAGGMDVWGQGTTVTVSS	GFTVSSNY	IYSGGST	ARDLAAAGGMDV	0	3.78308e-06
49	6th	IGHV3-53*04	IGHJ6*01	IGHG1*14	TGCAGCCTCTGGGGTCACCGTCAGTGCCAACTACATGAACTGGGTCCGCCAGACTCCAGGGAAGGGGCTGGAGTGGGTCTCAGTTCTTTATAGCGGTGGTACAACATACTACGCAGACTCCGTGAAGGGCCGATTCACCATCTCCAGACACAATTCCAAGAACACGCTGTATCTTCAAATGAACAGCTTGAGAACTGAGGACACGGCCGTGTATTACTGTGCGAGAGACCTGGATATTGTAGGCGGTATGGACGTCTGGGGCCAAGGGACCACGGTCATCGTCTCCTCA	AASGVTVSANYMNWVRQTPGKGLEWVSVLYSGGTTYYADSVKGRFTISRHNSKNTLYLQMNSLRTEDTAVYYCARDLDIVGGMDVWGQGTTVIVSS	GVTVSANY	LYSGGTT	ARDLDIVGGMDV	10	1.37903e-05
52	3rd	IGHV3-53*01	IGHJ6*01	IGHG1*14	TGCAGCCTCTGGGTTAACTGTCAGTAGCAACTACATGAGCTGGGTCCGCCAGGCTCCAGGGAAGGGGATGGAGTGGGTCTCAGTTATTTATAGCGGTGGTAGCACATACTACGCAGACTCCGTGAAGGGCCGATTCACCATCTCCAGAGACAATTCCAAGAACACGCTGTATCTTCAAATGAACAGCCTGAGAGCCGAGGACACGGCCGTGTATTACTGTGCGAGAGATCTCGATGAGGCGGGCGGTATGGACGTCTGGGGCCAAGGGACCACGGTCACCGTCTCCTCA	AASGLTVSSNYMSWVRQAPGKGMEWVSVIYSGGSTYYADSVKGRFTISRDNSKNTLYLQMNSLRAEDTAVYYCARDLDEAGGMDVWGQGTTVTVSS	GLTVSSNY	IYSGGST	ARDLDEAGGMDV	3	2.26594e-06
52	3rd	IGHV3-53*01	IGHJ6*01	IGHG1*14	TGCAGCCTCTGGGATCACCGTCAGTAGCAACTACATGAGCTGGGTCCGCCAGGCTCCAGGGAAGGGGCTGGAGTGGGTCTCAGTTATTTATAGCGGTGGTAGCACATACTACGCAGACTCCGTGAAGGGCCGATTCACCATCTCCAGAGACAATTCCAAGAACACGCTGTATCTTCAAATGAACAGCCTGAGAGCCGAGGACACGGCCGTGTATTACTGTGCGAGAGATCTCGATGAGGCGGGCGGTATGGACGTCTGGGGCCAAGGGACCACGGTCACCGTCTCCTCA	AASGITVSSNYMSWVRQAPGKGLEWVSVIYSGGSTYYADSVKGRFTISRDNSKNTLYLQMNSLRAEDTAVYYCARDLDEAGGMDVWGQGTTVTVSS	GITVSSNY	IYSGGST	ARDLDEAGGMDV	1	2.26594e-06
52	3rd	IGHV3-53*01	IGHJ6*01	IGHG1*14	TGCAGCCTCTGGGTTCACCGTCAGTAGCAACTACATGAGCTGGGTCCGCCAGGCTCCAGGGAAGGGGCTGGAGTGGGTCTCACTTATTTATAGCGGTGGTAGCACATACTACGCAGACTCCGTGAAGGGCCGATTCACCATCTCCAGAGACAATTCCAAGAACACGCTGTATCTTCAAATGAACAGCCTGAGAGCCGAGGACACGGCCGTGTATTACTGTGCGAGAGATCTCGATGAGGCGGGCGGTATGGACGTCTGGGGCCAAGGGACCACGGTCACCGTCTCCTCA	AASGFTVSSNYMSWVRQAPGKGLEWVSLIYSGGSTYYADSVKGRFTISRDNSKNTLYLQMNSLRAEDTAVYYCARDLDEAGGMDVWGQGTTVTVSS	GFTVSSNY	IYSGGST	ARDLDEAGGMDV	1	2.26594e-06
52	3rd	IGHV3-53*01	IGHJ6*01	IGHG1*14	TGCAGCCTCTGGGTTAACTGTCAGTAGCAACTACATGAGCTGGGTCCGCCAGGCTCCAGGGAAGGGGCTGGAGTGGGTCTCAGTTATTTATAGCGGTGGTAGCACATACTACGCAGACTCCGTGAAGGGCCGATTCACCATCTCCAGAGACAATTCCAAGAACACGCTGTATCTTCAAATGAACAGCCTGAGAGCCGAGGACACGGCCGTGTATTACTGTGCGAGAGATCTCGATGAGGCGGGCGGTATGGACGTCTGGGGCCAAGGGACCACGGTCACCGTCTCCTCA	AASGLTVSSNYMSWVRQAPGKGLEWVSVIYSGGSTYYADSVKGRFTISRDNSKNTLYLQMNSLRAEDTAVYYCARDLDEAGGMDVWGQGTTVTVSS	GLTVSSNY	IYSGGST	ARDLDEAGGMDV	2	2.26594e-06
52	6th	IGHV3-53*01	IGHJ6*01	IGHG1*14	TACTGCCTCTGAAATACTTGTCAGTAGGAACTACATGAACTGGGTCCGCCAGGCTCCAGGGAAGGGGCTGGAGTGGGTCTCAGTTATTTATCCCGGTGGTAGCACATTCTACGCAGACTCCGTGAAGGGCCGATTCACCATCTCCAGAGACAATTCCAAGAACAGTCTGTATCTTCAAATGAACAGCCTGAGAGCCGAGGACACGGCCGTGTATTACTGTGCGAGAGATCTCATTGAGGCGGGCGGTATGGACGTCTGGGGCCAAGGGACCACGGTCACCGTCTCCTCA	ASEILVSRNYMNWVRQAPGKGLEWVSVIYPGGSTFYADSVKGRFTISRDNSKNSLYLQMNSLRAEDTAVYYCARDLIEAGGMDVWGQGTTVTVSS	EILVSRNY	IYPGGST	ARDLIEAGGMDV	14	3.61371e-06

[truncated: 6 more sheets: Figure S10b, Figure S11a, Figure S11b, Figure S11c, Figure S11d, Figure S11e]
